# Supplementary material for: Gut Microecology of Four Sympatric Desert Rodents Varies by Diet
Source: Ecol Evol. 2025 Feb 27;15(3):e70992. doi: 10.1002/ece3.70992 (PMC11868701; doi:10.1002/ece3.70992)
Supplement: Supplementary file 2 — Table S1. Proportions of food types for four rodent species. [file ECE3-15-e70992-s001.xlsx]

## Sheet: Sheet1
SA	Plant foliage %	Seeds %	Insects %
Sample1	91	3	6
Sample2	85	8	7
Sample3	89	6	5
Sample4	91	9	0
Sample5	88	7	5
Sample6	92	6	2
Sample7	90	6	4
PR	Plant foliage %	Seeds %	Insects %
Sample1	2	90	8
Sample2	1	93	6
Sample3	3	88	9
Sample4	3	89	8
Sample5	5	92	3
Sample6	6	87	7
Sample7	4	88	8
Sample8	1	90	9
Sample9	1	95	4
Sample10	8	91	1
DS	Plant foliage %	Seeds %	Insects %
Sample1	74	18	8
Sample2	57	34	9
Sample3	68	22	10
Sample4	58	29	13
Sample5	79	11	10
Sample6	62	25	13
Sample7	72	25	3
Sample8	81	13	6
Sample9	73	15	12
Sample10	69	26	5
OS	Plant foliage %	Seeds %	Insects %
Sample1	31	27	42
Sample2	37	31	32
Sample3	51	22	27
Sample4	21	42	37
Sample5	44	18	38
Sample6	41	29	30
Sample7	25	35	40
Sample8	39	31	30
Sample9	35	25	40
Sample10	21	28	51
