# Supplementary material for: Gut Microecology of Four Sympatric Desert Rodents Varies by Diet
Source: Ecol Evol. 2025 Feb 27;15(3):e70992. doi: 10.1002/ece3.70992 (PMC11868701; doi:10.1002/ece3.70992)
Supplement: Supplementary file 3 — Table S2. [file ECE3-15-e70992-s004.xlsx]

## Sheet: marker_predicted_and_nsti
sequence	16S_rRNA_Count	metadata_NSTI
OTU10010	1	0.189221
OTU10011	2	0.057449
OTU10013	1	0.167778
OTU10024	1	0.351379
OTU10025	4	0.487652
OTU10034	1	0.220861
OTU10038	1	0.184052
OTU10041	1	0.099484
OTU10042	1	0.099175
OTU10046	1	0.687591
OTU10049	2	0.37409
OTU10051	1	0.220861
OTU10053	1	0.496312
OTU10056	6	0.014964
OTU10061	1	0.090524
OTU10062	2	0.296472
OTU10063	1	0.298999
OTU10064	1	0.192465
OTU10065	1	0.656792
OTU10068	1	0.499613
OTU10069	1	0.208394
OTU10073	1	0.157959
OTU10074	1	0.220861
OTU10075	1	0.369641
OTU10085	6	0.159891
OTU10089	1	0.278549
OTU10090	1	0.204343
OTU10094	1	0.150694
OTU10101	4	0.292169
OTU10102	4	0.747501
OTU10104	1	0.254004
OTU1011	1	0.381767
OTU10111	1	0.261757
OTU10120	1	0.571874
OTU10123	2	0.085861
OTU10127	1	0.090363
OTU10130	1	0.214844
OTU10133	4	0.303461
OTU10135	1	0.613272
OTU10139	1	0.123052
OTU10146	4	0.613983
OTU10179	2	0.095527
OTU1018	1	0.154988
OTU10183	1	0.000102
OTU10190	1	0.18329
OTU10193	1	0.241492
OTU10209	1	0.241492
OTU10213	1	0.241492
OTU10214	4	0.543027
OTU10215	1	0.168212
OTU10222	1	0.100439
OTU10226	1	0.207192
OTU10231	1	0.16623
OTU10234	1	0.118715
OTU10240	1	0.192465
OTU10241	3	0.111704
OTU10245	4	0.536824
OTU10252	1	0.14667
OTU10259	1	0.231969
OTU10260	4	0.478505
OTU10270	1	0.381136
OTU10271	1	0.14547
OTU10275	1	0.680497
OTU10284	1	0.025757
OTU10301	1	0.241492
OTU10305	1	0.1086
OTU10312	1	0.009293
OTU10315	1	0.172365
OTU10326	2	0.148808
OTU10329	1	0.272067
OTU10347	1	0.431956
OTU10348	4	0.45059
OTU10350	1	0.259854
OTU10356	1	0.146137
OTU10366	1	0.169889
OTU10372	1	0.269123
OTU10373	1	0.378153
OTU10374	3	0.144698
OTU10382	1	0.342558
OTU10383	1	0.229291
OTU10384	1	0.072813
OTU10387	1	0.170835
OTU10389	1	0.650335
OTU10390	1	0.200046
OTU10391	1	0.12745
OTU10397	4	0.237437
OTU104	1	0.394637
OTU10401	1	0.017609
OTU10406	1	0.241492
OTU10408	1	0.377261
OTU10418	1	0.182463
OTU10419	1	0.482014
OTU10421	1	0.327075
OTU10425	1	0.167778
OTU10432	2	0.210111
OTU10436	1	0.253005
OTU10441	1	0.20656
OTU10446	1	0.076498
OTU10449	4	0.326325
OTU10450	1	0.300284
OTU10459	4	0.430841
OTU10470	1	0.282071
OTU10473	1	0.202403
OTU10477	4	0.525872
OTU10482	4	0.437538
OTU10486	1	0.113347
OTU10489	1	0.285493
OTU10492	1	0.361248
OTU10498	1	0.241492
OTU10511	1	0.090571
OTU10516	1	0.146939
OTU10520	2	0.189423
OTU10523	1	0.18894
OTU10529	4	0.384253
OTU10536	4	0.398682
OTU10540	1	0.223825
OTU10543	1	0.021305
OTU10544	1	0.252603
OTU10561	1	0.202182
OTU10600	1	0.05811
OTU10625	1	0.42976
OTU10629	1	0.330327
OTU10634	2	0.261691
OTU10640	1	0.340184
OTU10642	1	0.43592
OTU10643	1	0.282921
OTU10666	1	0.241492
OTU10667	4	0.684996
OTU1067	1	0.241492
OTU10675	1	0.102642
OTU10678	1	0.384438
OTU10686	1	0.094504
OTU10696	4	0.718584
OTU10698	4	0.297834
OTU10699	4	0.290707
OTU10701	4	0.230199
OTU10706	1	0.196477
OTU10707	4	0.473398
OTU10708	1	0.094152
OTU10711	1	0.181379
OTU10712	4	0.299941
OTU10713	4	0.485582
OTU10715	1	0.34371
OTU10716	1	0.111807
OTU10717	4	0.349957
OTU10719	4	0.353474
OTU10720	1	0.341621
OTU10722	4	0.329114
OTU10723	2	0.127935
OTU10724	4	0.294683
OTU10725	1	0.140642
OTU10733	4	0.390405
OTU10735	4	0.43051
OTU10736	2	0.186892
OTU10738	4	0.331303
OTU10741	4	0.22586
OTU10744	4	0.34656
OTU10745	1	0.241492
OTU10746	1	0.169835
OTU10747	1	0.130512
OTU10748	4	0.627599
OTU10750	4	0.310671
OTU10753	4	0.512412
OTU10758	4	0.242885
OTU10759	4	0.449289
OTU10760	4	0.393958
OTU10761	1	0.223347
OTU10762	4	0.337555
OTU10765	4	0.318551
OTU10766	1	0.221464
OTU10767	1	0.30136
OTU10768	1	0.82521
OTU10769	1	0.215813
OTU10771	1	0.552466
OTU10772	1	0.171025
OTU10777	1	0.304729
OTU10778	1	0.177985
OTU1078	1	0.180124
OTU10781	4	0.30784
OTU10783	1	0.368945
OTU10784	1	0.047869
OTU10787	4	0.344334
OTU10790	4	0.296015
OTU10792	3	0.183367
OTU10793	4	0.239895
OTU10795	1	0.168111
OTU10796	4	0.319023
OTU10797	4	0.484029
OTU10799	4	0.425245
OTU108	1	0.524169
OTU10800	1	0.226913
OTU10801	4	0.414751
OTU10802	4	0.372001
OTU10804	2	0.28196
OTU10805	4	0.360932
OTU10809	1	0.137449
OTU10811	1	0.205638
OTU10815	4	0.367043
OTU10818	1	0.194319
OTU1082	1	0.588278
OTU10821	1	0.09422
OTU10823	1	0.840404
OTU10824	3	0.010716
OTU10825	4	0.241712
OTU10826	1	0.050022
OTU10827	1	0.241492
OTU1083	1	0.241492
OTU10833	4	0.246341
OTU10834	4	0.455349
OTU10836	4	0.322503
OTU10838	2	0.311361
OTU10841	1	0.107845
OTU10843	4	0.294881
OTU10844	5	0.092707
OTU10845	1	0.197728
OTU10846	4	0.485167
OTU10847	1	0.21168
OTU10848	4	0.475222
OTU10849	4	0.37413
OTU10852	1	0.117492
OTU10853	4	0.310539
OTU10856	1	0.532609
OTU10858	4	0.273646
OTU10859	1	0.140642
OTU10869	4	0.442937
OTU10876	3	0.011483
OTU10877	4	0.475137
OTU10879	1	0.282374
OTU10880	4	0.240666
OTU10882	1	0.321396
OTU10883	4	0.45866
OTU10885	4	0.439869
OTU10887	1	0.241492
OTU10889	4	0.27977
OTU10894	4	0.557839
OTU10897	1	0.240595
OTU10898	4	0.244375
OTU10901	6	0.065413
OTU10903	4	0.509943
OTU10908	4	0.273229
OTU10909	1	0.363147
OTU10912	1	0.241492
OTU10916	1	0.495057
OTU10917	1	0.064044
OTU10920	4	0.524329
OTU10921	1	0.172876
OTU10922	4	0.38423
OTU10924	2	0.226785
OTU1093	1	0.893809
OTU10931	4	0.278857
OTU10935	4	0.186715
OTU10937	4	0.626468
OTU10941	4	0.294859
OTU10942	1	0.241492
OTU10949	4	0.35263
OTU1095	1	0.279835
OTU10952	4	0.284521
OTU10953	4	0.48725
OTU10954	4	0.407558
OTU10955	4	0.270549
OTU10956	4	0.575899
OTU10957	2	0.636983
OTU10959	1	0.365903
OTU10960	1	0.423239
OTU10961	4	0.297144
OTU10962	4	0.56164
OTU10963	4	0.502337
OTU10965	1	0.241492
OTU10966	4	0.264452
OTU10967	4	0.352493
OTU10968	4	0.525745
OTU10970	4	0.13889
OTU10972	4	0.40176
OTU10973	4	0.319758
OTU10974	4	0.214127
OTU10975	1	0.048783
OTU10976	4	0.44409
OTU10977	1	0.391707
OTU10978	1	0.665649
OTU10979	4	0.297779
OTU10981	1	0.170544
OTU10982	1	0.18906
OTU10984	4	0.319998
OTU10985	4	0.253432
OTU10986	4	0.391443
OTU10987	1	0.058011
OTU10988	4	0.283386
OTU1099	1	0.102645
OTU10990	1	0.094339
OTU10991	1	0.265058
OTU10992	4	0.30175
OTU10994	1	0.167023
OTU11000	1	0.268023
OTU11021	4	0.306624
OTU1103	1	0.281587
OTU11034	4	0.243501
OTU1104	1	0.552668
OTU11041	2	0.362261
OTU1105	3	0.397364
OTU11051	4	0.282458
OTU11058	4	0.292289
OTU11059	4	0.30748
OTU11064	4	0.236845
OTU11076	1	0.209865
OTU1108	2	0.432696
OTU11086	4	0.229433
OTU1109	1	0.182653
OTU1111	1	0.240363
OTU11125	5	0.118345
OTU11126	1	0.133407
OTU1114	1	0.27359
OTU11149	4	0.308572
OTU11151	1	0.209865
OTU11152	1	0.241492
OTU11155	1	0.254443
OTU11162	4	0.426965
OTU11163	1	0.208618
OTU11175	4	0.542121
OTU11177	4	0.21006
OTU1118	1	0.40377
OTU11181	1	0.320496
OTU11186	1	0.320277
OTU11191	4	0.285904
OTU11199	1	0.319172
OTU1120	2	0.233459
OTU11203	1	0.29668
OTU11212	4	0.738925
OTU11215	2	0.016995
OTU11218	1	0.338063
OTU1122	1	0.553226
OTU11224	1	0.229765
OTU11225	1	0.378901
OTU1123	1	0.431832
OTU11230	1	0.262375
OTU11235	1	0.239571
OTU11237	1	0.168063
OTU11238	4	0.50849
OTU11248	1	0.205152
OTU1125	1	0.164883
OTU11250	2	1.7033
OTU11251	2	0.93773
OTU11253	1	0.196477
OTU11258	1	0.192799
OTU1126	1	0.114364
OTU11264	1	0.182767
OTU11267	1	0.136214
OTU11268	3	0.318075
OTU1127	1	0.368249
OTU11273	1	0.401694
OTU11277	4	0.393329
OTU11279	1	0.167778
OTU1128	1	0.594455
OTU11286	4	0.339519
OTU11289	1	0.133756
OTU11290	1	0.167778
OTU1130	4	0.466475
OTU11306	4	0.286318
OTU11317	1	0.137881
OTU11318	4	0.464251
OTU11319	1	0.253732
OTU1132	1	0.618
OTU11322	1	0.08444
OTU11324	4	0.477481
OTU1133	1	0.571312
OTU11331	1	0.504129
OTU11333	4	0.279511
OTU11334	4	0.250781
OTU1134	1	0.564813
OTU11340	4	0.317071
OTU11341	4	0.365882
OTU11343	5	0.719084
OTU11344	4	0.409291
OTU11345	1	0.101272
OTU11347	1	0.173721
OTU11348	1	0.372848
OTU11349	1	0.46431
OTU11352	1	0.256137
OTU11355	1	0.209865
OTU11356	4	0.301888
OTU11358	1	0.016562
OTU11359	1	0.170156
OTU11360	4	0.381365
OTU11361	4	0.340723
OTU11364	4	0.252865
OTU11365	4	0.54959
OTU11367	4	0.323335
OTU11368	4	0.440404
OTU11370	1	0.549996
OTU11371	1	0.355434
OTU11372	1	0.169345
OTU11373	1	0.16489
OTU11374	4	0.224233
OTU11375	4	0.236251
OTU11376	1	0.181494
OTU11378	4	0.221613
OTU1138	6	0.113518
OTU11380	4	0.613247
OTU11381	4	0.383721
OTU11384	1	0.458441
OTU11386	4	0.414505
OTU11388	4	0.497736
OTU1139	1	0.286532
OTU11393	4	0.297499
OTU11394	1	0.393291
OTU1140	3	0.098885
OTU11401	4	0.625443
OTU11402	1	0.510928
OTU11403	1	0.59857
OTU11406	1	0.220861
OTU11407	1	0.392001
OTU11409	4	0.375685
OTU11413	4	0.501776
OTU11415	1	0.243426
OTU11416	1	0.000101
OTU11418	1	0.248267
OTU11426	2	0.170842
OTU11428	4	0.471964
OTU1143	1	0.355352
OTU11433	2	0.219031
OTU11434	4	0.322579
OTU11436	4	0.455351
OTU11437	4	0.281944
OTU1144	3	0.397762
OTU11443	1	0.385602
OTU11444	1	0.241492
OTU11445	4	0.370367
OTU11446	1	0.37176
OTU11447	2	0.463886
OTU11448	4	0.197511
OTU11449	1	0.746909
OTU11450	1	0.922323
OTU11451	1	0.984307
OTU11452	4	0.579294
OTU11454	1	0.721228
OTU11455	1	0.355368
OTU11456	4	0.48375
OTU11459	1	0.549081
OTU1146	1	0.438466
OTU11462	4	0.287741
OTU11463	1	0.129768
OTU11464	1	0.098416
OTU11467	4	0.441002
OTU11468	1	0.440576
OTU11469	4	0.265743
OTU11471	4	0.312489
OTU11472	1	0.325502
OTU11473	4	0.420665
OTU11480	1	0.28858
OTU11482	4	0.199573
OTU11485	1	0.20656
OTU11488	1	0.443578
OTU1149	1	0.425413
OTU11492	1	0.364674
OTU11494	4	0.179219
OTU1150	1	0.275931
OTU11501	1	0.150974
OTU11505	4	0.291892
OTU11507	4	0.435153
OTU11512	4	0.355868
OTU11515	3	0.148374
OTU11516	4	0.32182
OTU11518	1	0.244224
OTU11519	1	0.547466
OTU11531	1	0.123378
OTU1154	1	0.326108
OTU11548	4	0.359742
OTU1156	2	0.467926
OTU11563	4	0.19077
OTU11565	4	0.50536
OTU11566	4	0.507586
OTU11568	1	0.226969
OTU1157	2	0.131158
OTU11572	1	0.136214
OTU1158	2	0.310959
OTU11581	4	0.46624
OTU1159	1	0.40377
OTU11592	4	0.263287
OTU11599	1	0.66117
OTU1160	3	0.048684
OTU11602	1	0.212857
OTU11613	1	0.185972
OTU11617	4	0.432755
OTU1162	1	0.40377
OTU11626	1	0.027229
OTU11633	4	0.33784
OTU11642	1	0.117248
OTU11646	2	0.253254
OTU11650	1	0.396834
OTU11654	1	0.146107
OTU1166	1	0.148747
OTU11667	1	0.194764
OTU1167	1	0.172365
OTU11688	1	0.154052
OTU1169	1	0.230632
OTU1170	1	0.482335
OTU11707	1	0.224581
OTU1171	1	0.289439
OTU11716	1	0.241492
OTU1173	4	0.66785
OTU11736	1	0.230367
OTU11737	1	0.177263
OTU1174	1	0.70654
OTU11741	2	0.271252
OTU11742	1	0.094019
OTU1175	1	0.195461
OTU11755	4	0.496417
OTU11757	1	0.170392
OTU11767	1	0.245843
OTU11771	4	0.263842
OTU11777	1	0.134596
OTU1178	1	0.672401
OTU11780	1	0.459381
OTU11781	2	0.213325
OTU11794	4	0.364218
OTU11808	1	0.229539
OTU11814	1	0.165047
OTU1182	1	0.140856
OTU11822	4	0.262947
OTU11823	1	0.182653
OTU11824	4	0.271413
OTU1183	2	0.673052
OTU11830	1	0.759151
OTU11831	4	0.623635
OTU11836	1	0.101228
OTU11837	1	0.22239
OTU11839	1	0.454035
OTU11841	1	0.319092
OTU11848	4	0.323843
OTU11857	4	0.459432
OTU11859	4	0.219365
OTU1186	3	0.162864
OTU11860	4	0.239026
OTU11867	1	0.167778
OTU1189	1	0.607053
OTU1190	1	0.172492
OTU11901	4	0.288835
OTU11904	4	0.34965
OTU11908	1	0.176453
OTU1191	1	0.582824
OTU1192	1	0.255261
OTU11927	1	0.55216
OTU11928	1	0.089959
OTU11931	4	0.441233
OTU11933	4	0.219455
OTU11934	4	0.429159
OTU11943	2	0.241189
OTU11944	5	0.015425
OTU11947	1	0.481675
OTU11948	1	0.070941
OTU11954	4	0.290714
OTU11957	4	0.310102
OTU11959	4	0.451501
OTU11960	1	0.12658
OTU11961	1	0.537061
OTU11963	1	0.076073
OTU11965	3	0.219114
OTU11969	1	0.288431
OTU1197	1	0.224396
OTU11970	1	0.374473
OTU11980	4	0.241387
OTU11981	2	0.269233
OTU11982	1	0.317919
OTU11983	4	0.442214
OTU11985	4	0.2279
OTU11989	1	0.245971
OTU11992	1	0.241492
OTU12002	1	0.140856
OTU1201	1	0.41002
OTU12010	1	0.752031
OTU12018	1	0.177254
OTU12020	1	0.173249
OTU12023	1	0.186576
OTU1203	1	0.161115
OTU1204	2	0.333184
OTU12041	1	0.260591
OTU12042	1	0.44151
OTU12046	1	0.180304
OTU1205	1	0.540238
OTU1206	1	0.178866
OTU12063	1	0.321701
OTU12067	2	0.324161
OTU12072	1	0.264841
OTU12080	3	0.219114
OTU12082	4	0.330764
OTU1209	1	0.317288
OTU12093	1	0.241492
OTU12097	1	0.171934
OTU12099	1	0.883925
OTU12100	1	0.171934
OTU12101	1	0.289867
OTU1211	1	0.646714
OTU12111	1	0.209865
OTU12113	4	0.602046
OTU1212	1	0.215065
OTU12120	1	0.432389
OTU12123	1	0.071128
OTU12124	1	0.255637
OTU12131	4	0.417661
OTU12132	2	0.434144
OTU12134	1	0.36214
OTU12139	1	0.08542
OTU12140	1	0.3565
OTU12147	3	0.183367
OTU12151	4	0.295587
OTU12155	4	0.215064
OTU12157	1	0.320261
OTU1216	1	0.796506
OTU12166	4	0.358178
OTU1217	1	0.220861
OTU12171	1	0.192583
OTU12176	3	0.136216
OTU12179	3	0.062823
OTU12181	1	0.220861
OTU12183	4	0.233496
OTU12186	1	0.277548
OTU12187	1	0.425849
OTU12189	4	0.415691
OTU1219	1	0.277543
OTU12190	4	0.489583
OTU12197	4	0.396139
OTU12198	4	0.317364
OTU12201	4	0.318426
OTU12203	4	0.270377
OTU12207	1	0.151909
OTU12210	1	0.253827
OTU12212	1	0.388066
OTU12216	1	0.672903
OTU12217	1	0.095233
OTU1222	1	0.172365
OTU12220	1	0.05927
OTU12221	1	0.187747
OTU12222	1	0.3565
OTU12225	1	0.357175
OTU12227	1	0.267077
OTU12231	1	0.257905
OTU12232	1	0.285723
OTU12234	1	0.086727
OTU1224	1	0.126222
OTU12243	4	0.657507
OTU12246	1	0.146939
OTU12248	2	0.186892
OTU12254	4	0.317709
OTU12260	1	0.420097
OTU12268	1	0.241492
OTU12274	4	0.266259
OTU12276	1	0.27799
OTU12282	1	0.366846
OTU12288	1	0.236328
OTU1229	1	0.241492
OTU12293	2	0.692547
OTU12294	1	0.205746
OTU12301	1	0.495997
OTU12305	1	0.114386
OTU1231	1	0.589725
OTU12318	1	0.126009
OTU1232	1	0.287827
OTU12324	2	0.278734
OTU12330	1	0.192704
OTU12331	3	0.057677
OTU12332	1	0.230815
OTU12333	1	0.256543
OTU12344	1	0.157453
OTU1235	1	0.241492
OTU12359	1	0.114441
OTU1236	1	0.064961
OTU1237	2	0.439049
OTU12379	1	0.171751
OTU1238	1	0.321786
OTU12384	1	0.370105
OTU12388	1	0.167778
OTU12392	1	0.111475
OTU12393	1	0.147836
OTU12396	2	0.271137
OTU1240	1	0.20656
OTU12402	1	0.380619
OTU12410	1	0.638073
OTU12415	1	0.455176
OTU12418	1	0.228505
OTU12426	1	0.490398
OTU1243	1	0.70108
OTU12435	4	0.360271
OTU12463	4	0.463914
OTU1247	1	0.26791
OTU12476	4	0.494664
OTU12477	1	0.280945
OTU12481	4	0.340741
OTU12500	1	0.523653
OTU12517	1	0.275444
OTU12519	1	0.102253
OTU1252	2	0.320305
OTU1253	1	0.287615
OTU12536	1	0.529984
OTU1254	1	0.868329
OTU12540	1	0.239651
OTU12541	1	0.264375
OTU12543	4	0.374674
OTU12559	1	0.104005
OTU1256	1	0.209865
OTU12560	1	0.641359
OTU12571	1	0.019959
OTU12574	1	0.186445
OTU12583	1	0.092009
OTU12587	1	0.264964
OTU12618	1	0.282374
OTU1262	1	0.394764
OTU1263	1	0.104473
OTU12637	4	0.308364
OTU12643	1	0.700293
OTU12646	4	0.259321
OTU12654	2	0.309869
OTU12658	1	0.126361
OTU12680	1	0.185825
OTU12682	1	0.295709
OTU12686	4	0.347594
OTU12700	1	0.290923
OTU12703	1	0.134995
OTU12707	1	0.172344
OTU12717	4	0.414609
OTU1272	1	0.133839
OTU12725	4	0.366866
OTU12726	1	0.411921
OTU12736	1	0.129124
OTU12737	1	0.436542
OTU1274	1	0.807971
OTU12741	1	0.659516
OTU1275	2	0.303789
OTU12752	1	0.250499
OTU12768	1	0.207489
OTU12775	1	0.162331
OTU12789	1	0.223011
OTU12796	4	0.613985
OTU12800	1	0.171934
OTU12818	1	0.306972
OTU12828	1	0.20656
OTU1283	1	0.310654
OTU12830	1	0.205185
OTU1284	1	0.430343
OTU12840	1	0.470563
OTU12857	1	0.131782
OTU1286	1	0.312156
OTU12861	1	0.144112
OTU12880	4	0.249194
OTU12881	4	0.239049
OTU12885	1	0.180366
OTU1289	2	0.532869
OTU12893	1	0.392001
OTU12897	1	0.207517
OTU12902	1	0.211648
OTU12906	4	0.452828
OTU12907	4	0.758203
OTU12909	1	0.241492
OTU1291	1	0.4754
OTU12914	4	0.289061
OTU12916	1	0.198847
OTU1292	1	0.508959
OTU12922	1	0.15667
OTU12924	4	0.418039
OTU12925	1	0.241492
OTU12937	1	0.073624
OTU12940	1	0.183174
OTU1295	1	0.018439
OTU12950	1	0.131273
OTU12952	1	0.136623
OTU12958	1	0.294529
OTU1296	2	0.176934
OTU12967	1	0.039738
OTU1297	1	0.140856
OTU12973	1	0.151833
OTU12978	1	0.288809
OTU1298	4	0.413406
OTU12988	2	0.09423
OTU12990	1	0.241492
OTU12992	1	0.392001
OTU12996	1	0.216529
OTU13003	1	0.147664
OTU13004	1	0.140642
OTU13008	2	0.037513
OTU13010	2	0.535235
OTU13011	1	0.355368
OTU13012	1	0.255704
OTU13013	1	0.140856
OTU13014	4	0.536512
OTU13016	1	0.13957
OTU13017	1	0.241492
OTU13018	1	0.241492
OTU13020	4	0.293058
OTU13024	1	0.31053
OTU13025	1	0.290084
OTU13026	1	0.209865
OTU13027	1	0.200319
OTU13028	1	0.309258
OTU13029	1	0.456343
OTU13031	1	0.241492
OTU13035	1	0.809126
OTU13036	1	0.146481
OTU13038	1	0.261757
OTU1304	1	0.388331
OTU13041	1	0.239633
OTU13042	1	0.176748
OTU13043	1	0.004594
OTU13044	1	0.174757
OTU13048	1	0.30003
OTU13049	4	0.51212
OTU13053	1	0.223578
OTU13054	1	0.193132
OTU13057	4	0.260643
OTU13058	1	0.420704
OTU13059	4	0.330173
OTU1306	2	0.428068
OTU13060	1	0.167778
OTU13071	1	0.26359
OTU13076	1	0.346941
OTU13077	1	0.087878
OTU13088	1	0.243008
OTU13090	1	0.14131
OTU13093	1	0.093815
OTU13106	1	0.161159
OTU13109	1	0.222238
OTU13114	1	0.467274
OTU13126	4	0.253819
OTU13139	1	0.241492
OTU13141	1	0.237792
OTU13146	1	0.424954
OTU13161	1	0.243532
OTU13167	1	0.176791
OTU13168	4	0.325382
OTU13170	2	0.041107
OTU1318	1	0.385041
OTU1323	2	0.479067
OTU1325	2	0.203299
OTU1327	1	0.302991
OTU1328	1	0.251822
OTU1331	1	0.54788
OTU1333	1	0.601553
OTU1334	1	0.171934
OTU1336	1	0.494069
OTU1337	1	0.36485
OTU1338	1	0.088294
OTU1339	1	0.209865
OTU1340	1	0.279782
OTU1343	1	0.184901
OTU1344	1	0.162127
OTU1345	1	0.20656
OTU1348	3	0.375931
OTU1350	1	0.309752
OTU1351	1	0.039872
OTU1352	1	0.178435
OTU1353	1	0.241492
OTU1355	1	0.498107
OTU1357	2	0.273741
OTU1358	1	0.231783
OTU1360	4	0.468251
OTU1364	1	0.101123
OTU1365	1	0.17837
OTU1368	1	0.075199
OTU1370	1	0.687144
OTU1372	2	0.227917
OTU1378	1	0.2568
OTU1383	1	0.228545
OTU1384	1	0.392341
OTU1385	2	0.241742
OTU1387	1	0.388745
OTU1388	1	0.24614
OTU1389	1	0.715089
OTU1395	1	0.496564
OTU1399	4	0.470206
OTU1409	1	0.204802
OTU1410	2	0.732583
OTU1411	1	0.352062
OTU1412	2	0.702803
OTU1414	1	0.244664
OTU1415	1	0.397712
OTU1424	1	0.284323
OTU1426	1	0.140521
OTU1427	1	0.20656
OTU1431	1	0.225552
OTU1434	1	0.279806
OTU1435	1	0.719942
OTU1436	1	0.647673
OTU1437	1	0.38023
OTU1438	1	0.420381
OTU1440	1	0.482779
OTU1443	2	0.57327
OTU1448	4	0.451299
OTU145	1	0.20656
OTU1452	1	0.593397
OTU1453	1	0.887196
OTU1455	1	0.177444
OTU1456	1	0.317919
OTU1457	1	0.620502
OTU1458	1	0.16188
OTU1459	1	0.192465
OTU1460	1	0.62408
OTU1461	1	0.156175
OTU1463	1	0.133198
OTU1471	1	0.453931
OTU1472	1	0.715806
OTU1473	4	0.374962
OTU1479	1	0.349825
OTU1480	1	0.27799
OTU1481	1	0.241492
OTU1482	1	0.334419
OTU1484	2	0.370126
OTU1487	1	0.310505
OTU1488	2	0.793367
OTU1490	2	0.418334
OTU150	2	0.399285
OTU1500	1	0.025867
OTU151	2	0.355666
OTU1512	1	0.309285
OTU1514	1	0.39904
OTU1516	1	0.197675
OTU1518	1	0.140856
OTU1521	1	0.20656
OTU1550	1	0.024027
OTU1571	1	0.411384
OTU1585	1	0.393592
OTU159	4	0.431539
OTU1595	1	0.346965
OTU16	1	0.022089
OTU1617	1	0.483189
OTU1625	1	0.514559
OTU1659	1	0.194141
OTU166	1	0.619138
OTU1664	1	0.878519
OTU167	1	0.683087
OTU1674	1	0.275444
OTU169	1	0.340315
OTU1692	1	0.196726
OTU17	1	0.700386
OTU1728	1	0.239179
OTU1743	1	0.677465
OTU1763	1	0.07118
OTU1765	1	0.608227
OTU1784	1	0.237184
OTU18	1	0.253694
OTU1802	2	0.715047
OTU1807	1	0.147015
OTU1811	1	0.140642
OTU1815	1	0.362779
OTU1816	1	0.180581
OTU1820	6	0.117581
OTU1823	1	0.241492
OTU1844	1	0.228516
OTU185	1	0.164883
OTU1851	1	0.146939
OTU1865	1	0.388331
OTU188	1	0.322349
OTU1887	1	0.26699
OTU1888	1	0.314278
OTU1897	1	0.440362
OTU1898	1	0.20656
OTU190	1	0.016677
OTU1902	1	0.254443
OTU1908	1	0.418564
OTU1909	2	0.561879
OTU1910	2	0.314293
OTU1915	1	0.140856
OTU1920	1	0.164883
OTU1931	1	0.482156
OTU1934	1	0.209518
OTU1941	1	0.209865
OTU1943	2	0.542214
OTU1945	1	0.238947
OTU1949	4	0.685881
OTU1950	1	0.669633
OTU1955	1	0.30073
OTU1958	1	0.251939
OTU1960	1	0.348571
OTU1963	1	0.20656
OTU1964	1	0.106701
OTU1966	1	0.826537
OTU1969	1	0.020435
OTU1970	1	0.768714
OTU1971	1	0.140856
OTU1979	1	0.620806
OTU198	1	0.392001
OTU1980	1	0.745047
OTU1986	1	0.290084
OTU1991	1	0.302339
OTU1992	2	0.344265
OTU1994	1	0.110976
OTU1995	2	0.253515
OTU1998	1	0.199345
OTU2012	1	0.899261
OTU203	1	0.693779
OTU2034	1	0.146939
OTU2035	2	0.248256
OTU2040	2	0.17441
OTU2051	1	0.254443
OTU2053	3	0.337537
OTU2055	2	0.216908
OTU2058	4	0.87848
OTU2073	1	0.206592
OTU2075	1	0.287683
OTU2078	1	0.109376
OTU2084	1	0.251474
OTU2092	1	0.413992
OTU2094	4	0.653537
OTU2096	1	0.119559
OTU2108	1	0.231635
OTU211	2	0.444601
OTU2121	1	0.141892
OTU2139	1	0.140856
OTU2152	1	0.146939
OTU216	1	0.20656
OTU2184	1	0.307674
OTU2185	1	0.658827
OTU220	1	0.146939
OTU2209	1	0.228668
OTU2241	1	0.030263
OTU2243	1	0.449544
OTU2252	1	0.241492
OTU2257	1	0.140642
OTU2266	1	0.145951
OTU2275	4	0.265026
OTU2314	1	0.140642
OTU235	1	0.779917
OTU236	1	0.307907
OTU2363	1	0.796074
OTU2366	1	0.216939
OTU2368	1	0.231189
OTU2369	1	0.748136
OTU237	1	0.671323
OTU2371	1	0.230962
OTU2418	1	0.176744
OTU2424	1	0.26699
OTU2438	1	0.20656
OTU2459	2	0.261922
OTU2464	1	0.20656
OTU2476	1	0.383946
OTU248	1	0.154988
OTU2481	1	0.266858
OTU2494	1	0.820002
OTU2496	2	0.3194
OTU2508	1	0.493247
OTU2524	1	0.689488
OTU2528	1	0.604481
OTU2533	1	0.149877
OTU2534	1	0.167778
OTU2537	1	0.254443
OTU2543	1	0.20656
OTU2546	1	0.20656
OTU2559	2	0.54641
OTU256	1	0.413727
OTU2569	4	0.478697
OTU2577	4	0.506626
OTU2586	1	0.246584
OTU259	1	0.343826
OTU2602	1	0.073623
OTU2608	1	0.354447
OTU2611	1	0.025775
OTU262	1	0.140856
OTU2627	2	0.268242
OTU2636	1	0.140856
OTU2671	1	0.19872
OTU2703	4	0.338945
OTU2710	4	0.367679
OTU2714	4	0.484561
OTU2717	1	0.488102
OTU2721	1	0.20656
OTU2724	1	0.275444
OTU2733	1	0.033084
OTU2738	4	0.371683
OTU2740	4	0.279871
OTU2747	1	0.518515
OTU2749	4	0.250977
OTU2750	4	0.672955
OTU2753	1	0.346156
OTU2757	1	0.038298
OTU2773	1	0.544215
OTU2779	1	0.194298
OTU2786	1	0.976584
OTU279	1	0.140642
OTU2796	1	0.262891
OTU2799	2	0.280892
OTU2807	1	0.392001
OTU2815	1	0.416955
OTU2820	1	0.437002
OTU2822	1	0.242351
OTU2830	4	0.61573
OTU2834	1	0.388331
OTU2837	4	0.282152
OTU2838	2	0.799472
OTU2839	1	0.383467
OTU2840	4	0.581322
OTU2845	1	0.585332
OTU2846	4	0.260897
OTU2852	4	0.310655
OTU2855	4	0.31028
OTU2866	2	0.310246
OTU2870	1	0.136321
OTU2872	1	0.241492
OTU2874	1	0.216473
OTU2878	1	0.236768
OTU2880	2	0.292144
OTU2883	4	0.572629
OTU2896	1	0.73307
OTU2899	1	0.142752
OTU2911	1	0.127538
OTU2912	1	0.212962
OTU2915	1	0.211201
OTU2917	1	0.147411
OTU292	1	0.706474
OTU2939	4	0.359576
OTU2943	1	0.798689
OTU295	1	0.182781
OTU2962	4	0.670321
OTU297	2	0.460266
OTU2972	4	0.430288
OTU2979	4	0.213731
OTU2980	4	0.665413
OTU3011	1	0.089367
OTU3017	1	0.192588
OTU303	1	0.059295
OTU3031	3	0.283008
OTU3063	1	0.140642
OTU307	1	0.535007
OTU3077	1	0.388331
OTU3087	1	0.747789
OTU3089	4	0.336807
OTU3102	1	0.241492
OTU313	1	0.544348
OTU3132	4	0.424996
OTU3135	1	0.45855
OTU3139	4	0.646579
OTU314	2	0.243025
OTU3140	1	0.08482
OTU3151	4	0.342112
OTU3165	4	0.337187
OTU3177	1	0.169848
OTU3178	1	0.197123
OTU3179	1	0.501103
OTU3182	1	0.759775
OTU3195	2	0.236295
OTU3196	1	0.241492
OTU320	1	0.2568
OTU3203	1	0.796014
OTU3207	1	0.241492
OTU3209	1	0.216442
OTU321	4	0.438076
OTU3212	1	0.217661
OTU3219	3	0.162467
OTU3220	1	0.328896
OTU3226	1	0.4167
OTU3227	4	0.577944
OTU3228	1	0.278831
OTU3229	1	0.296064
OTU3230	2	0.339448
OTU3231	1	0.830209
OTU3232	4	0.367664
OTU3233	4	0.511617
OTU3234	4	0.379333
OTU3236	4	0.439779
OTU3237	4	0.27288
OTU3238	1	0.253383
OTU3239	4	0.454383
OTU324	1	0.140856
OTU3240	1	0.684489
OTU3241	2	0.381817
OTU3242	4	0.34444
OTU3243	4	0.340807
OTU3244	1	0.924361
OTU3245	1	0.411479
OTU3247	1	0.664706
OTU3249	1	0.304489
OTU3250	4	0.71424
OTU3252	1	0.367404
OTU3253	2	0.273401
OTU3254	4	0.322157
OTU3256	4	0.328128
OTU3257	1	0.253786
OTU3258	1	0.751232
OTU3259	1	0.392001
OTU326	1	0.25291
OTU3260	1	0.21271
OTU3262	4	0.296828
OTU3264	4	0.591578
OTU3265	1	0.359491
OTU3266	2	0.285844
OTU3267	4	0.343334
OTU3268	4	0.394609
OTU3269	1	0.292023
OTU327	4	0.644924
OTU3270	2	0.226512
OTU3271	1	0.629761
OTU3272	4	0.312499
OTU3274	1	0.279609
OTU3276	4	0.520619
OTU3277	1	0.388331
OTU3278	1	0.670118
OTU3279	4	0.513212
OTU3280	4	0.560229
OTU3283	4	0.498998
OTU3284	1	0.326014
OTU3285	4	0.319788
OTU3286	1	0.249402
OTU3287	4	0.50318
OTU3288	1	0.148714
OTU3289	4	0.575664
OTU3290	1	0.483058
OTU3291	2	0.272654
OTU3292	4	0.545665
OTU3293	4	0.379958
OTU3294	2	0.441623
OTU3295	1	0.40377
OTU3296	1	0.260408
OTU3298	4	0.319644
OTU3299	1	0.380217
OTU330	1	0.711188
OTU3301	1	0.834055
OTU3302	1	0.324047
OTU3303	1	0.367928
OTU3304	4	0.355002
OTU3305	1	0.3565
OTU3307	2	0.425364
OTU3308	1	0.308999
OTU3310	1	0.765689
OTU3311	4	0.70527
OTU3312	1	0.372553
OTU3313	1	0.767412
OTU3315	4	0.671568
OTU3318	1	0.194068
OTU3321	1	0.228697
OTU3322	2	0.241042
OTU3324	1	0.295621
OTU3325	3	0.162467
OTU3326	1	0.106191
OTU3328	4	0.414745
OTU333	1	0.392001
OTU3330	1	0.698455
OTU3332	4	0.341368
OTU3333	6	0.161068
OTU3334	4	0.525913
OTU3335	4	0.504646
OTU3336	4	0.730793
OTU3338	4	0.350812
OTU3339	1	0.304454
OTU3340	1	0.799874
OTU3341	4	0.673221
OTU3345	1	0.347779
OTU3347	1	0.389694
OTU3352	1	0.629867
OTU3353	4	0.518621
OTU3355	4	0.305282
OTU3356	1	0.241492
OTU3357	4	0.47511
OTU3358	1	0.222643
OTU3360	4	0.429711
OTU3361	4	0.33053
OTU3362	6	0.142883
OTU3363	1	0.154117
OTU3365	1	0.337912
OTU3366	4	0.43605
OTU3368	1	0.221355
OTU3369	2	0.240884
OTU3371	1	0.278856
OTU3372	3	0.183367
OTU3373	1	0.3565
OTU3375	1	0.762726
OTU3377	4	0.379693
OTU3378	1	0.388331
OTU3380	4	0.599949
OTU3381	4	0.00015
OTU3383	1	0.388331
OTU3384	1	0.144501
OTU339	1	0.367404
OTU3390	2	0.296286
OTU3392	4	0.631608
OTU3393	1	0.411735
OTU3394	2	0.389563
OTU3395	3	0.305627
OTU3398	4	0.322194
OTU3399	4	0.281268
OTU340	1	0.541727
OTU3400	2	0.334186
OTU3401	4	0.33351
OTU3402	4	0.637918
OTU3403	9	0.044745
OTU3404	4	0.471289
OTU3405	4	0.311565
OTU3406	1	0.3565
OTU3407	1	0.298776
OTU3408	1	0.027711
OTU3409	3	0.162467
OTU3410	1	0.871426
OTU3411	1	0.299175
OTU3412	1	0.329739
OTU3414	4	0.234241
OTU3415	1	0.401459
OTU3416	1	0.272315
OTU3418	1	0.266678
OTU3419	4	0.576178
OTU3421	1	0.409343
OTU3422	4	0.352104
OTU3423	1	0.989541
OTU3424	1	0.277543
OTU3425	4	0.61813
OTU3426	1	0.3565
OTU3427	4	0.405183
OTU3428	1	0.324816
OTU3429	1	0.367404
OTU3433	1	0.20656
OTU3434	1	1.86226
OTU3437	1	0.766617
OTU3438	1	0.381289
OTU3439	1	0.22639
OTU3440	1	0.388331
OTU3442	4	0.823842
OTU3445	2	0.325466
OTU3446	4	0.276443
OTU3447	4	0.309864
OTU3448	1	0.276059
OTU3449	1	0.178517
OTU3451	2	0.274773
OTU3453	4	0.753925
OTU3454	4	0.651083
OTU3455	1	0.745773
OTU3457	4	0.308854
OTU3458	1	0.3565
OTU346	1	0.209865
OTU3460	1	0.439826
OTU3463	1	0.484548
OTU3464	1	0.287144
OTU3465	1	0.272942
OTU3466	1	0.41426
OTU3468	1	0.186157
OTU3469	4	0.34333
OTU3470	1	0.392001
OTU3471	4	0.274824
OTU3472	2	0.067696
OTU3473	1	0.206537
OTU3476	1	0.409845
OTU3478	4	0.333164
OTU3480	1	0.241492
OTU3481	1	0.3565
OTU3482	4	0.521512
OTU3485	2	0.551739
OTU3486	4	0.671153
OTU3487	4	0.379282
OTU3489	1	0.75434
OTU3490	1	0.139772
OTU3491	4	0.520706
OTU3492	1	0.513338
OTU3494	4	0.64783
OTU3495	1	0.370163
OTU3498	1	0.140856
OTU3499	1	0.140856
OTU3500	4	0.290882
OTU3501	1	0.202473
OTU3503	4	0.436252
OTU3504	4	0.33877
OTU3505	2	0.693668
OTU3506	4	0.627224
OTU3507	1	0.140642
OTU3509	3	0.219114
OTU3511	4	0.319936
OTU3512	4	0.363085
OTU3513	2	0.306912
OTU3514	4	0.433725
OTU3515	4	0.431166
OTU3516	2	0.288489
OTU3517	4	0.532016
OTU3518	2	0.219855
OTU3519	4	0.419071
OTU3522	1	0.293822
OTU3523	4	0.45915
OTU3524	1	0.19831
OTU3525	4	0.399869
OTU3526	4	0.424554
OTU3528	4	0.262327
OTU3530	4	0.287002
OTU3531	2	0.351394
OTU3532	1	0.140856
OTU3533	4	0.730081
OTU3534	3	0.219114
OTU3535	4	0.420982
OTU3536	4	0.346696
OTU3537	4	0.221292
OTU3538	2	0.347622
OTU3539	1	0.632987
OTU3541	4	0.348368
OTU3542	1	1.19935
OTU3544	1	0.647231
OTU3546	1	0.553617
OTU3549	4	0.303496
OTU3553	2	0.520909
OTU3555	1	0.288399
OTU3556	1	0.204498
OTU3566	4	0.386464
OTU3567	1	0.255688
OTU3572	1	0.482679
OTU3573	1	0.245017
OTU3577	1	0.140642
OTU3579	1	0.688074
OTU3580	1	0.028806
OTU3582	2	0.275169
OTU3585	4	0.773584
OTU3586	3	0.116963
OTU3588	4	0.291338
OTU3594	2	0.293075
OTU3596	2	0.754831
OTU3599	2	0.408463
OTU3600	1	0.420019
OTU3601	1	0.666608
OTU3603	1	0.090797
OTU3606	2	0.361982
OTU3608	1	0.132133
OTU3610	1	0.367404
OTU3613	4	0.364809
OTU3617	1	0.123753
OTU3621	4	0.345254
OTU3624	1	0.535112
OTU3626	1	0.193805
OTU3627	1	0.687716
OTU3629	1	0.131369
OTU3631	4	0.338946
OTU3632	1	0.40377
OTU3633	1	0.000151
OTU3634	1	0.05678
OTU3638	1	0.224119
OTU3639	1	0.101211
OTU364	1	0.268633
OTU3648	2	0.155129
OTU3652	3	0.051092
OTU3653	4	0.346912
OTU3656	4	0.278509
OTU3658	1	0.315941
OTU3659	4	0.505769
OTU3660	2	0.441835
OTU3664	1	0.227346
OTU3668	4	0.308153
OTU3671	2	0.512489
OTU3673	1	0.497566
OTU3677	1	0.473863
OTU3678	1	0.616914
OTU3681	1	0.717712
OTU3682	4	0.379263
OTU3684	1	0.249959
OTU3685	1	0.163242
OTU3689	1	0.247236
OTU3691	4	0.351475
OTU3702	3	0.24242
OTU3703	4	0.578349
OTU3706	4	0.475722
OTU3707	4	0.344845
OTU3708	1	0.619656
OTU3709	1	0.241492
OTU3713	1	0.55277
OTU3718	4	0.563931
OTU3720	1	0.04476
OTU3732	1	0.241492
OTU374	1	0.68657
OTU3745	1	0.182653
OTU3752	4	0.320163
OTU3753	4	0.426135
OTU3756	1	0.855722
OTU3757	1	0.577609
OTU3758	1	0.623059
OTU3770	1	0.34141
OTU3778	4	0.565668
OTU3789	4	0.329348
OTU3791	1	0.110876
OTU3799	4	0.362974
OTU381	1	0.241492
OTU3816	1	0.185146
OTU3827	4	0.576994
OTU383	1	0.368108
OTU3832	1	0.216596
OTU3874	2	0.044719
OTU3875	1	0.218327
OTU3888	1	0.349392
OTU3893	3	0.183367
OTU39	1	0.71995
OTU3910	4	0.468967
OTU3912	1	0.258608
OTU3913	4	0.561263
OTU3915	4	0.483555
OTU3923	4	0.469462
OTU3929	4	0.302306
OTU3938	4	0.440166
OTU396	1	0.140856
OTU3960	4	0.331443
OTU3963	2	0.559628
OTU3986	1	0.241492
OTU399	1	0.141679
OTU3993	1	0.763282
OTU4002	4	0.383899
OTU4018	4	0.586884
OTU4025	1	0.523701
OTU4035	4	0.336795
OTU4043	1	0.246929
OTU4046	1	0.177444
OTU4048	1	0.320598
OTU4063	1	0.241492
OTU4069	1	0.278293
OTU408	1	0.81969
OTU4088	4	0.287352
OTU4097	1	0.426075
OTU4101	1	0.168332
OTU4103	1	0.67841
OTU4108	1	0.228206
OTU4111	1	0.261845
OTU4135	1	0.130028
OTU4139	4	0.374085
OTU414	4	0.308956
OTU4155	4	0.317159
OTU416	1	0.388331
OTU4165	1	0.241492
OTU4175	4	0.468507
OTU418	1	0.024028
OTU4183	4	0.277715
OTU4185	1	0.450813
OTU4192	1	0.995194
OTU4196	4	0.517613
OTU4198	4	0.40641
OTU4207	4	0.719705
OTU4210	1	0.770594
OTU4212	1	0.267752
OTU4213	4	0.372853
OTU422	1	0.858432
OTU4222	1	0.201122
OTU4227	1	0.27918
OTU4231	4	0.268621
OTU4232	4	0.604261
OTU4246	4	0.284059
OTU4256	4	0.341724
OTU4263	1	0.721331
OTU4269	4	0.393295
OTU4273	4	0.469101
OTU4274	1	0.241492
OTU4275	4	0.330203
OTU4278	4	0.288636
OTU4290	4	0.435722
OTU4293	4	0.23595
OTU4297	1	0.25045
OTU4299	4	0.217975
OTU43	1	0.056814
OTU4311	2	0.262588
OTU4320	1	0.252065
OTU4326	4	0.280331
OTU4336	4	0.272261
OTU4338	1	0.271149
OTU4340	1	0.168244
OTU4345	1	0.245404
OTU4353	1	0.463069
OTU436	1	0.711165
OTU4367	4	0.388599
OTU4375	4	0.479846
OTU4390	1	0.653019
OTU4394	1	0.65002
OTU4396	1	0.796414
OTU4407	4	0.310596
OTU4421	4	0.45411
OTU443	4	0.33658
OTU4435	4	0.350107
OTU4436	1	0.241492
OTU4442	1	0.234378
OTU4447	1	0.259677
OTU4449	4	0.243097
OTU4450	1	0.30953
OTU4461	1	0.161701
OTU4468	1	0.177444
OTU447	1	0.20656
OTU4479	1	0.167778
OTU4495	1	0.398373
OTU4519	1	0.048423
OTU4541	1	0.380476
OTU4551	1	0.292192
OTU4557	1	0.139921
OTU4569	1	0.47708
OTU4571	1	0.086
OTU4593	1	0.125575
OTU4607	1	0.257966
OTU4612	1	0.257615
OTU4617	1	0.216496
OTU4619	1	0.291634
OTU4621	1	0.167778
OTU4626	1	0.064359
OTU4630	1	0.076489
OTU4631	2	0.238159
OTU4632	1	0.20237
OTU464	1	0.842262
OTU4644	1	0.167778
OTU465	1	0.370776
OTU4652	1	0.241492
OTU467	2	0.108171
OTU4678	1	0.079111
OTU4682	1	0.209865
OTU4683	1	0.321081
OTU4686	1	0.241492
OTU4700	1	0.279982
OTU4705	1	0.207357
OTU4708	4	0.322058
OTU4719	2	0.203664
OTU472	1	0.427356
OTU4734	1	0.241492
OTU4741	1	0.217478
OTU4743	1	0.335885
OTU4748	1	0.179889
OTU4752	2	0.12136
OTU4754	1	0.474088
OTU4755	1	0.227502
OTU4757	1	0.266959
OTU476	1	0.367404
OTU4760	1	0.167778
OTU4761	1	0.206058
OTU4782	1	0.334154
OTU479	1	0.540003
OTU4794	1	0.763074
OTU4799	1	0.183813
OTU4800	1	0.790279
OTU4803	1	0.250705
OTU4805	1	0.387004
OTU4813	6	0.161718
OTU4814	1	0.131782
OTU482	2	0.166703
OTU4841	1	0.179889
OTU4843	1	0.427686
OTU4844	1	0.440615
OTU4845	1	0.209532
OTU4847	1	0.186445
OTU485	1	0.617732
OTU486	1	0.776974
OTU4871	1	0.123932
OTU4875	1	0.20656
OTU4889	1	0.473544
OTU4890	4	0.390633
OTU4891	1	0.393728
OTU4893	1	0.192009
OTU4900	1	0.3416
OTU4903	1	0.429921
OTU4905	1	0.220861
OTU4908	1	0.262406
OTU4909	1	0.327182
OTU491	1	0.206592
OTU4912	1	0.456195
OTU4913	4	0.602407
OTU4918	4	0.340742
OTU4919	1	0.062143
OTU4923	4	0.331296
OTU4927	1	0.134357
OTU4929	1	0.192819
OTU4934	1	0.241492
OTU4936	2	0.242795
OTU4937	1	0.243104
OTU4938	1	0.222514
OTU4939	1	0.054501
OTU4950	1	0.353861
OTU4951	1	0.096816
OTU4953	1	0.241492
OTU4958	1	0.184197
OTU496	1	0.817313
OTU4961	1	0.241492
OTU4969	1	0.417697
OTU497	1	0.513375
OTU4970	1	0.809281
OTU4972	1	0.215341
OTU4976	4	0.407961
OTU4977	3	0.183367
OTU498	1	0.260408
OTU4980	1	0.218905
OTU4985	2	0.259427
OTU4986	1	0.164268
OTU4987	1	0.312941
OTU4989	1	0.142883
OTU4990	1	0.167778
OTU4991	1	0.241492
OTU4994	1	0.106332
OTU4995	1	0.241492
OTU4996	3	0.162467
OTU5004	1	0.26699
OTU5008	1	0.391315
OTU5009	1	0.023529
OTU5011	1	0.24743
OTU5014	1	0.101549
OTU5016	3	0.162467
OTU5019	2	0.225828
OTU502	2	0.321849
OTU5020	1	0.302859
OTU5023	1	0.23139
OTU5031	1	0.179889
OTU5038	1	0.387321
OTU5039	1	0.241492
OTU5046	1	0.187344
OTU5049	2	0.314407
OTU5050	1	0.080529
OTU5055	3	0.122146
OTU5059	1	0.188954
OTU5066	1	0.241492
OTU507	1	0.305317
OTU5070	1	0.241492
OTU5071	3	0.276596
OTU5074	1	0.311659
OTU5077	1	0.355378
OTU5079	1	0.295926
OTU508	1	0.14131
OTU5080	2	0.21687
OTU5087	1	0.277543
OTU5092	1	0.241492
OTU5093	1	0.194034
OTU5095	1	0.141679
OTU5099	1	0.209865
OTU510	4	0.390823
OTU5100	4	0.345311
OTU5103	4	0.358899
OTU5104	2	0.256422
OTU5105	1	0.397662
OTU5106	1	0.007693
OTU511	1	0.26592
OTU512	1	0.317919
OTU5120	1	0.241492
OTU5123	1	0.20656
OTU5132	1	0.683396
OTU5136	1	0.183681
OTU5147	3	0.189172
OTU5148	4	0.394923
OTU5155	1	0.241492
OTU516	1	0.279609
OTU5160	1	0.241492
OTU5162	1	0.177444
OTU5164	1	0.259401
OTU5167	2	0.186892
OTU5169	4	0.335902
OTU5172	1	0.44692
OTU5174	1	0.23115
OTU5183	3	0.197137
OTU5187	1	0.164883
OTU5188	2	0.239023
OTU5193	1	1.07905
OTU520	1	0.640839
OTU5204	1	0.40377
OTU5211	1	0.241492
OTU5212	1	0.249114
OTU5214	3	0.221844
OTU5216	1	0.241492
OTU5217	1	0.215702
OTU5218	4	0.399239
OTU5221	2	0.622095
OTU5222	1	0.241492
OTU5224	1	0.315324
OTU5225	2	0.172916
OTU5227	3	0.225351
OTU5228	1	0.241492
OTU5235	1	0.395048
OTU5236	2	0.241631
OTU5237	1	0.275544
OTU5240	1	0.234405
OTU5241	1	0.209865
OTU5242	1	0.399125
OTU5253	1	0.334512
OTU526	2	0.399617
OTU5260	1	0.241492
OTU5278	4	0.378597
OTU528	1	1.18146
OTU5281	1	0.195286
OTU5284	1	0.317554
OTU5285	1	0.072366
OTU5286	1	0.417553
OTU5287	2	0.787348
OTU5291	4	0.328168
OTU5292	4	0.57101
OTU5293	4	0.466782
OTU5300	1	0.209865
OTU5304	1	0.301642
OTU5306	1	0.241492
OTU5313	1	0.199345
OTU5314	1	0.403771
OTU5323	4	0.877393
OTU5324	1	0.171934
OTU533	1	0.403683
OTU5333	1	0.186445
OTU534	1	0.317919
OTU5344	1	0.140642
OTU5350	4	0.232693
OTU5360	1	0.671583
OTU537	4	0.562641
OTU5372	1	0.241492
OTU5379	4	0.452083
OTU5387	1	0.44422
OTU539	1	0.183318
OTU5415	1	0.211833
OTU543	1	0.803407
OTU5434	2	0.442341
OTU5447	1	0.11557
OTU5455	1	0.466395
OTU5456	1	0.120821
OTU5461	1	0.307373
OTU5462	1	0.26699
OTU5468	1	0.146939
OTU5473	1	0.357401
OTU5475	1	0.44266
OTU5480	1	0.333028
OTU5483	1	0.279455
OTU549	1	0.679605
OTU5499	1	0.282374
OTU5507	1	0.070462
OTU552	1	0.146939
OTU5524	1	0.31641
OTU5525	1	0.104414
OTU5535	1	0.215791
OTU5543	1	0.241492
OTU5544	1	0.210691
OTU5545	1	0.177444
OTU5546	1	0.090734
OTU5560	4	0.377064
OTU5563	1	0.120841
OTU5569	1	0.227809
OTU5573	2	0.316053
OTU5575	1	0.542126
OTU5581	1	0.177444
OTU5585	1	0.241492
OTU5588	1	0.195903
OTU5596	1	0.40828
OTU5601	4	0.388617
OTU5603	1	0.186445
OTU5605	1	0.089774
OTU561	1	0.194764
OTU5618	1	0.24228
OTU5624	4	0.436725
OTU5633	1	0.193908
OTU566	1	0.2568
OTU567	1	0.749402
OTU568	1	0.140642
OTU5681	1	0.199629
OTU5693	4	0.421487
OTU5710	6	0.169633
OTU5714	1	0.179396
OTU5715	1	0.101733
OTU5717	4	0.584252
OTU5718	1	0.328269
OTU5719	4	0.317718
OTU5721	1	0.186445
OTU5723	1	0.140642
OTU573	4	0.452248
OTU5730	2	0.212689
OTU5731	1	0.171054
OTU5735	1	0.140642
OTU5741	4	0.497384
OTU5743	1	0.193571
OTU5747	1	0.385085
OTU5748	1	0.221961
OTU5750	1	0.083563
OTU5753	1	0.309148
OTU5755	1	0.141902
OTU5758	1	0.322712
OTU5759	1	0.282607
OTU5762	1	0.209865
OTU5768	1	0.858413
OTU5771	1	0.241492
OTU5775	1	0.520575
OTU5779	1	0.116719
OTU5782	4	0.402584
OTU5786	1	0.289124
OTU5792	2	0.130151
OTU5799	4	0.421492
OTU580	1	0.279609
OTU5803	1	0.447944
OTU5804	4	0.495144
OTU5806	4	0.702337
OTU5814	2	0.131938
OTU5823	1	0.274327
OTU5828	1	0.393505
OTU5845	1	0.686756
OTU585	1	0.120661
OTU5852	1	0.241492
OTU5859	2	0.50617
OTU5860	4	0.263917
OTU5869	1	0.819145
OTU5871	2	0.317346
OTU5872	4	0.39255
OTU5874	4	0.468487
OTU5875	6	0.179579
OTU5881	2	0.516642
OTU5882	4	0.473553
OTU5884	1	0.192465
OTU5885	1	0.119948
OTU5886	1	0.367921
OTU5890	4	0.500156
OTU59	1	0.219147
OTU5902	2	0.268995
OTU5906	1	0.181884
OTU5908	4	0.267812
OTU5914	2	0.262588
OTU5927	1	0.167778
OTU593	1	0.103935
OTU5934	4	0.401843
OTU5937	1	0.286387
OTU594	1	0.309454
OTU5949	2	0.597159
OTU5953	1	0.072951
OTU5955	1	0.135267
OTU597	1	0.676069
OTU5976	1	0.149009
OTU5979	1	0.287124
OTU598	1	0.463551
OTU5989	4	0.591033
OTU599	1	0.324388
OTU6002	1	0.495283
OTU6010	1	0.223727
OTU6042	4	0.530197
OTU6048	4	0.258138
OTU605	1	0.729135
OTU6052	1	0.140642
OTU6057	1	0.147883
OTU6064	1	0.160447
OTU6073	4	0.314359
OTU6079	1	0.241492
OTU6083	1	0.182297
OTU6084	1	0.672214
OTU6093	1	0.265601
OTU6098	1	0.094845
OTU6103	1	0.340266
OTU6105	1	0.013954
OTU6106	4	0.447435
OTU6107	1	0.255637
OTU6109	4	0.317398
OTU6114	1	0.65174
OTU6117	1	0.449076
OTU6118	4	0.337489
OTU6119	4	0.348396
OTU612	1	0.717529
OTU6125	1	0.234915
OTU6128	1	0.20656
OTU6129	1	0.352893
OTU6134	1	0.600783
OTU6136	1	0.723439
OTU6138	4	0.284475
OTU6139	4	0.395496
OTU6140	1	0.412199
OTU6142	1	0.651131
OTU6144	1	0.129744
OTU6145	1	0.241492
OTU6146	1	0.207227
OTU6147	4	0.59022
OTU6148	4	0.438873
OTU6151	1	0.241492
OTU6152	2	0.604514
OTU6153	1	0.107784
OTU6156	1	0.816665
OTU6159	1	0.312667
OTU6160	1	0.840372
OTU6161	1	0.112636
OTU6162	1	0.181055
OTU6163	4	0.35116
OTU6165	4	0.389166
OTU6167	1	0.319255
OTU6168	1	0.133851
OTU6170	4	0.469476
OTU6173	1	0.282026
OTU6174	1	0.201899
OTU6177	1	0.233191
OTU6178	1	0.07824
OTU6179	1	0.140642
OTU6181	1	0.217726
OTU6182	1	0.142717
OTU6183	1	0.182787
OTU6187	2	0.033018
OTU6189	1	0.241492
OTU6190	1	0.373527
OTU6192	1	0.241492
OTU6193	1	0.796169
OTU6197	1	0.241492
OTU6198	1	0.221387
OTU6199	1	0.161306
OTU62	1	0.209865
OTU620	1	0.209865
OTU6200	1	0.136941
OTU6202	2	0.037661
OTU6203	4	0.220123
OTU6204	1	0.552971
OTU6205	2	0.446002
OTU6206	4	0.326596
OTU6209	1	0.0496
OTU621	1	0.438178
OTU6213	4	0.362708
OTU6217	1	0.216692
OTU6218	6	0.112057
OTU6219	1	0.209865
OTU6221	1	0.40377
OTU6222	4	0.552818
OTU6223	1	0.298615
OTU6225	1	0.241492
OTU6226	1	0.36056
OTU6228	1	0.242851
OTU623	2	0.690579
OTU6232	3	0.146746
OTU6240	1	0.595585
OTU6241	2	0.262588
OTU6243	1	0.701601
OTU6245	1	0.241492
OTU6246	2	0.538912
OTU6248	1	0.241492
OTU6249	1	0.023837
OTU625	1	0.664529
OTU6254	4	0.379532
OTU6255	1	0.241492
OTU6259	1	0.196974
OTU6260	1	0.088376
[truncated: 902 more rows]
