# Supplementary material for: Gut Microecology of Four Sympatric Desert Rodents Varies by Diet
Source: Ecol Evol. 2025 Feb 27;15(3):e70992. doi: 10.1002/ece3.70992 (PMC11868701; doi:10.1002/ece3.70992)
Supplement: Supplementary file 4 — Table S3. [file ECE3-15-e70992-s003.xlsx]

## Sheet: prediction_KO
KO_ID	KO_Description	PR-1	PR-2	PR-3	PR-4	PR-5	PR-6	PR-7	PR-8	PR-9	PR-10	SA-1	SA-2	SA-3	SA-4	SA-5	SA-6	SA-7	OS-1	OS-2	OS-3	OS-4	OS-5	OS-6	OS-7	OS-8	OS-9	OS-10	DS-1	DS-2	DS-3	DS-4	DS-5	DS-6	DS-7	DS-8	DS-9	DS-10
K00001	alcohol dehydrogenase [EC:1.1.1.1]	8474.99	19912.8	11086.2	5313.82	25493	6672.86	8451.56	12160.1	8151.96	14769.3	1449.98	411.16	1068.39	1209.63	1482.78	750.79	2973.69	25583.4	17103	14834.3	12332.3	13883.4	21364.3	13966.6	8793.7	15480.9	15456.8	6250.66	9262.54	6879.41	8253.81	11747.2	6256.37	8817.32	15620.3	4315.73	3324.74
K00002	alcohol dehydrogenase (NADP+) [EC:1.1.1.2]	0.011	0.011	0.011	0.011	0.011	0.011	0.011	0.011	0.011	0.011	0.14	0.57	1	0.14	0.14	0.14	0.14	0.43	65.71	0.011	0.011	0.011	0.011	0.011	0.011	0.011	8	0.011	0.011	0.011	0.011	0.011	0.011	0.011	0.011	0.011	0.011
K00003	homoserine dehydrogenase [EC:1.1.1.3]	16292.6	13539	15775.5	15725	15998.6	19038.6	19779.3	20868.8	13293.1	13493	22375	26482.1	23752.9	22930.4	23419.8	25494.4	23520	22772.6	20581.4	21282.4	19353.5	23953.4	23584.6	23048.9	19406.9	24711.9	23685.5	18675.2	20221.2	18082.7	24985.2	18288.3	18730.7	19740.4	20676.9	19150.5	24509.6
K00004	(R,R)-butanediol dehydrogenase / meso-butanediol dehydrogenase / diacetyl reductase [EC:1.1.1.4 1.1.1.- 1.1.1.303]	14.9	49.7	167.4	35.2	205	60.5	51	28.9	24.2	34	996.2	1355	1324.2	1551	997.7	1022	3612	81.5	75.9	92.4	687.5	122	53.5	87.2	107.5	76	101.5	653	62	321	82	94.2	58	147.9	214.2	58	34
K00005	glycerol dehydrogenase [EC:1.1.1.6]	7769.33	1994.66	6806.25	4073.12	1882.78	4367.01	5544.18	5696.21	3397.19	4816.02	4697.07	4211.9	3548.67	3031.46	1857.14	3196.24	3974.03	8664.86	6248.83	8726.32	6855.62	9653.52	10530.6	9381.82	7857.61	12432.9	9938.16	6554.23	5678.1	5256.97	4896.67	5639.97	6087.05	7809.67	4643.34	7031.8	4358.67
K00007	D-arabinitol 4-dehydrogenase [EC:1.1.1.11]	1.38	2.25	0.62	2.12	16.25	3.38	1.88	2.38	2.12	0.75	0.38	5.38	2.25	1.12	0.25	1.12	0.25	6.88	4.75	29.12	2.75	91.38	5.88	7	4.12	5.5	1.88	3.38	3.62	4.12	3	0.25	1.75	3	1.12	2	0.12
K00008	L-iditol 2-dehydrogenase [EC:1.1.1.14]	10519.8	4723.59	12958.5	12632.3	4378.01	15588.4	16881.5	16770	8852.83	9337.83	9776.54	9622.25	11576.4	9279.17	8165.38	6937.66	12457.7	10691.3	13239.8	13947.4	13308.1	16375.8	12119.8	16237.9	15413.9	16284.3	14901.1	11033.5	15298.5	9079.33	21001.5	8543.54	13179.8	12350.5	9111.36	16569.8	21806.7
K00009	mannitol-1-phosphate 5-dehydrogenase [EC:1.1.1.17]	1238.63	2691.72	1372.19	651.62	7356.75	547.98	1394.92	2989.62	1466.92	2100.3	24.22	24.88	24.95	39.62	22.59	44.12	37.25	4505.06	267.39	392.52	190.25	368.05	360.54	825.45	37.79	373.96	1038.38	60.27	113.26	219.37	53.56	654.45	38.04	281.5	18.07	194.89	25.87
K00010	myo-inositol 2-dehydrogenase / D-chiro-inositol 1-dehydrogenase [EC:1.1.1.18 1.1.1.369]	302.51	291.84	140.25	709.91	523.01	511.27	478.6	127.93	94.58	118.09	4497.93	4583.26	6058.5	4477.74	6740.5	8407.91	4528.51	506.68	486.66	356.08	1085.17	617.43	427.68	418.41	336.26	334.67	981.26	2937.51	551.57	935.84	416.41	357.34	608.66	1197.83	278.49	313.25	157.01
K00012	UDPglucose 6-dehydrogenase [EC:1.1.1.22]	13008.4	15523.3	16850	19204.3	22920.1	16568.8	19285.4	23307.2	13443.1	14510.1	17154.5	14553.6	19465.8	16851	15412.2	17056.2	14625.5	23649.3	24995.8	22662.8	25958.2	23208.9	23712.1	25297.1	22785.8	24118.2	27667	17690.5	20061.8	17184.4	21616.9	18083.2	14360	16763.5	17088.9	15733.1	20166.6
K00013	histidinol dehydrogenase [EC:1.1.1.23]	17886.8	13424.1	14705.8	16755.1	10515.6	19638.1	20402.1	19107.8	15498.2	12410.3	24493.3	26902	24706.6	23242.3	21801.9	26966.6	23657.3	19412.1	23029.6	22098.2	23843	23354.3	22551.5	20521.3	21825.1	23827.1	21533.4	20797.7	21749	19954.5	25593.4	17457.5	19828.5	21512.9	22497.6	20856.3	25164
K00014	shikimate dehydrogenase [EC:1.1.1.25]	26742.5	15632.2	24190.6	30510.5	12529.5	31929.6	29926.7	30928.5	20365.8	18783.6	29973.1	27823.7	26523.9	26619.2	24037.4	30044.4	25651.4	22894.1	34446.8	34700.2	34890.2	38133.6	34227.3	36620.7	31984.3	37151.2	38817.8	28309.1	31678	26271.4	38769.2	25369.8	26962	27981.9	28365.2	30947	40670.4
K00015	glyoxylate reductase [EC:1.1.1.26]	269	56	180	41	92	266	125	551.2	52	221	4	2	1	2	10	2	29	237	57	112	33.2	260	71	83	44	151	76	7	66.2	14	11	24	25	3	14	30	7
K00016	L-lactate dehydrogenase [EC:1.1.1.27]	19476	27173.1	13858.9	13719.7	34488.8	26321.5	16781.7	18128.1	12258.9	38283.5	12997.3	20574.4	15646.9	13918	11791.3	16395.7	20627.1	17434.8	10702	13363.2	12733.2	15657.6	8960.87	14037.7	13094.8	15707	17217.9	10874.1	10798.8	10607.3	16851.4	11527.5	9336.06	10923.5	11045.4	13219.4	16818.5
K00018	glycerate dehydrogenase [EC:1.1.1.29]	15354.9	11433.9	15441.8	20642.8	8674.67	17819.3	18794.7	17998.2	14350	10122.1	17864.3	16603.1	18532.4	15236.9	15595.4	22845	12009	17423.3	22870.2	19278.2	20706.5	21618.6	22032.3	21666.7	21815.8	21918	21740.5	15231.2	19400.9	17249.5	22195	14912.2	16480.4	18606.4	19408.3	20464.7	22015
K00019	3-hydroxybutyrate dehydrogenase [EC:1.1.1.30]	18.79	124.61	68.15	28.32	37.25	116.04	39.38	817.78	51.12	104.66	88.38	18.38	22.41	68.12	31.75	12.12	25.25	113.97	56.11	61.62	38.11	222.21	16.3	327.25	60.79	15.67	102.88	106.63	23.82	31.37	23.58	135.91	56.75	20.86	52.03	26.75	11.87
K00020	3-hydroxyisobutyrate dehydrogenase [EC:1.1.1.31]	6081.53	8121.84	3879.25	2894.09	6463.19	5223.49	4217.99	5821.41	2381.8	8215.69	2314.92	3799.1	1531.28	1475.51	1639.95	1191.62	4017.2	12064.7	6915.15	7596.69	6925.19	9509.54	11807.4	7582.86	4116.74	12328.4	7539.21	5002.72	6074.34	4409.53	2636.21	10369.3	4851.41	6914.62	7563.59	1908.84	1812.64
K00021	hydroxymethylglutaryl-CoA reductase (NADPH) [EC:1.1.1.34]	0.011	0.011	1	1	0.011	0.011	0.011	3	0.011	0.011	0.011	1	0.011	0.011	0.011	1	0.011	5	4	0.011	1	1	4	0.011	0.011	0.011	1	0.011	0.011	0.011	3	1	0.011	1	0.011	0.011	0.011
K00023	acetoacetyl-CoA reductase [EC:1.1.1.36]	18.2	146.25	16.28	30.12	34.91	114.21	37.21	816.58	59.79	112.41	95.38	18.38	22.91	74.12	31.25	11.12	28.25	101.22	45.41	38.12	34.61	30.04	8.88	317	62.12	10.5	104.38	124.05	24.82	39.79	18.33	144.58	29.75	35.99	50.78	33.67	9.12
K00024	malate dehydrogenase [EC:1.1.1.37]	5719.52	5835.11	7039.28	9648.9	4456.42	2890.21	4018.86	4820.72	8106.91	5111.33	11209.9	6604.89	8406.17	5524.28	9002.18	13911.8	5039.35	2185.24	6704.38	5439.62	9764.12	3203.3	3500.17	5416.45	5724.72	3902.87	4937.88	8171.94	5197.95	6531.87	1962.22	4863.62	3201.87	4637.66	4800.23	4987.06	2196.03
K00027	malate dehydrogenase (oxaloacetate-decarboxylating) [EC:1.1.1.38]	16553.2	13602.9	13711.5	15666.1	17173.7	20271.3	19273.7	19609.3	12560.9	18222.3	18050.3	23182.2	19061.8	19529.5	16730	17883	23056.4	17752.8	16348.5	17249.3	16501	19720.8	18479.7	18229.3	16683	20961.7	19144.5	15972.1	18155.5	15814.3	24051.4	15615.4	17198.7	18242.5	16138.3	19003.2	23841.5
K00029	malate dehydrogenase (oxaloacetate-decarboxylating)(NADP+) [EC:1.1.1.40]	4045.12	6523.59	5635.81	8490.72	4560.42	2473.54	3377.36	4384.67	4823.83	3576.41	7444.59	4676.39	6889.6	4239.36	7829.35	9160.87	2443.3	4515.74	9205.58	8196.92	9389.95	6131.17	6655.97	8491.25	6471.42	5890.25	8878.96	5162.44	5134.12	5091.62	1885.97	5727.58	3030.62	3873.36	7107.28	2752.06	1678.78
K00030	isocitrate dehydrogenase (NAD+) [EC:1.1.1.41]	276.75	279.5	196.25	95.75	116.5	323.25	160	75.25	180.5	128.25	1159.5	1335	1354.33	983.5	3104.42	417.58	2582.25	3461.25	1781.25	1036.5	281.5	950.25	191.5	618	176.75	215.5	1231.5	995.75	566.5	439.75	603.75	286	330	2061	282.5	1160.75	527.5
K00031	isocitrate dehydrogenase [EC:1.1.1.42]	14056.6	10378.4	10910.5	14541.6	8010.5	17881.3	18064.9	17794.8	11226.6	9837.74	16165.5	20458.3	16160.1	16933.5	12632.7	16452	16278.5	15109.1	17748.7	19376.7	19327.3	20693.5	20401.4	19237.3	19100.7	22306.1	19410.5	14277.1	18699.2	15920.2	23894.9	14825.5	17871.5	16839.6	19847	17286	23563.7
K00032	phosphogluconate 2-dehydrogenase [EC:1.1.1.43]	0.011	0.2	0.2	0.2	0.011	0.011	0.011	0.2	0.011	0.011	0.011	0.011	0.011	0.011	0.011	0.011	0.011	0.011	0.2	0.011	0.011	0.011	0.011	0.011	0.011	0.011	0.011	0.011	0.011	0.011	0.011	0.011	0.011	0.2	0.011	0.011	0.011
K00033	6-phosphogluconate dehydrogenase [EC:1.1.1.44 1.1.1.343]	5474.78	9822.82	5441.35	3004.99	13374.5	4632.05	4740.15	5604.86	5680	11464.4	1186.79	372.33	1265.81	1267.98	718.55	825.71	3567.35	5005.65	2817.6	4264.66	3978.51	2046.35	1936.99	5088.2	6267.64	3216.3	5136.46	3367.02	3212.39	2815.65	1188	3641.22	2087.12	3705.67	2349.45	4481.81	1259.87
K00034	glucose 1-dehydrogenase [EC:1.1.1.47]	2140.25	3764.61	416.5	792.83	3678.11	2768.2	608.61	1135.06	123	6456.19	80.4	59.22	83.4	288.56	59.4	212.5	903.61	1378.25	167.11	320.3	179.61	935.5	238.25	625.15	107.11	759.11	357	86.75	208.22	225.47	53.47	785.62	96.5	57	91.59	208.25	25.25
K00035	D-galactose 1-dehydrogenase [EC:1.1.1.48]	0.011	5	0.011	0.011	0.011	2	2	8	0.011	0.011	2	0.011	1	2	1	1	1	0.011	0.011	2	0.011	0.011	0.011	2	0.011	4	0.011	2	0.011	0.011	2	3	0.011	0.011	1	1	1
K00036	glucose-6-phosphate 1-dehydrogenase [EC:1.1.1.49 1.1.1.363]	4513.61	9841.94	5394.08	2938.56	13373.4	4610.38	4596.54	5578.6	5855	11437.7	1165.29	367.61	1240.14	1263.92	720.55	793.21	2059.24	5067.32	2765.72	2140.16	3748.63	1832.68	1839.49	4231.7	4946.53	2634.19	1981.46	3367.52	3138.57	2821.43	1176.11	3155.33	2061.62	3700.4	2389.34	4397.31	1258.37
K00038	3alpha(or 20beta)-hydroxysteroid dehydrogenase [EC:1.1.1.53]	0.011	4.5	108	2	0.011	5	6	8	0.011	2	0.011	0.011	4	0.011	0.011	0.011	1	14	6	5	15	166	2	9.5	1	1.5	9	2	6	0.011	9	0.011	70.5	4	2	3.5	3
K00039	ribitol 2-dehydrogenase [EC:1.1.1.56]	1.38	2.25	0.62	2.12	16.25	3.38	1.88	2.38	2.12	0.75	0.38	5.38	2.25	1.12	0.25	1.12	0.25	6.88	4.75	29.12	2.75	91.38	5.88	7	4.12	5.5	1.88	3.38	3.62	4.12	3	0.25	1.75	3	1.12	2	0.12
K00040	fructuronate reductase [EC:1.1.1.57]	4206.93	1634.92	4697.08	3739.24	1684.62	10400.4	7003.66	6499.1	2928.91	4440.61	4411.52	4066.72	3383.84	2519.6	1914.75	3383.88	5427.42	3358.72	5269.93	5126.91	6466.95	9753.27	3790.21	5726.49	7930.7	9976.03	6406.92	4229.37	6411.24	2591.48	6657.33	3312.22	3041.74	4520.67	3220.35	5505.95	9204.09
K00041	tagaturonate reductase [EC:1.1.1.58]	6003.63	4249.74	8081.62	5142.37	3669.76	11313.2	8675.03	7801.77	6646.67	6476.42	4932.64	4074.55	3981.99	3042.2	2363.05	3386.04	4772.47	5685.4	8589.55	6831.99	9159.59	10636.5	4834.3	6817.44	9820.43	10443.9	7463.96	5868.1	8278.59	4684.64	7236.96	5308.12	4685.45	5730.5	5297.82	7669.06	10222.5
K00042	2-hydroxy-3-oxopropionate reductase [EC:1.1.1.60]	2295.71	1216.88	1633.35	1950.85	1223.43	1905.55	3140.69	3005.45	1857.78	1276.9	713.69	250.38	264.08	315.45	165.72	504.95	327.75	3166.82	2435.11	1973.78	2449.95	3537.21	1536.35	2841.15	3514.13	5143.95	3242.53	1279.68	1866.46	685.29	721.6	941.74	1488.88	1694.06	625.6	2558.63	694.8
K00045	mannitol 2-dehydrogenase [EC:1.1.1.67]	6	11.2	5.7	5.7	11.5	6.5	3.5	6.7	1	1	1	33.5	19	3	4	28.5	39	24.5	300.2	51.5	175	63.5	25	216	25	48.5	14.5	19	6	27	9.5	13	12.5	10.2	3	65	2
K00046	gluconate 5-dehydrogenase [EC:1.1.1.69]	11921.6	6661.6	11435.5	10502.9	5345.52	16561.9	13801.3	14092.8	10807.1	10075.5	11927.4	11692.1	14155.9	7127.55	11441.3	14346.7	9727.87	5651.02	10741.2	9930.14	14218.8	14875	8053.12	11024.2	15124	14680.5	11518.1	10598.9	11760.8	9700.87	10333.3	8102.01	10185.1	12307.2	8332.33	15221.1	15195.7
K00048	lactaldehyde reductase [EC:1.1.1.77]	3965.71	5044.58	4806.37	4201.78	9650.09	10428.3	8494.54	8060.54	4553.86	6218.32	5131.87	4043.46	5002.25	2902.62	1875.33	12027.9	3167.41	6553.05	5257.91	3969.03	8245.76	7281.38	2628.87	5192.41	8624.95	8975.66	6576.45	5800.54	5244.78	4316.44	11646.5	2869	2051.01	3579.5	6316.35	6252.66	10571.6
K00050	hydroxypyruvate reductase [EC:1.1.1.81]	1849.31	3803.87	2659.19	548.2	2596.32	1061.33	1556.66	1766.6	634.34	1061.99	13	22	41.99	51	12	6	20	7227.01	6019.19	6113.5	4138.39	5865.49	9813	5802.5	3314.5	6830	5603	1452.34	3332.4	2080.34	1329.33	4573.33	2245	2613.85	6749.99	895.34	965
K00052	3-isopropylmalate dehydrogenase [EC:1.1.1.85]	18273.2	13502.4	17999.4	16922.2	10691.3	19926.5	20794.5	19647.2	15583.3	12762.1	24389.7	26826.9	24556.9	22860.5	21612.7	26833.2	23053.5	19498	24594.9	25107.3	25081.7	25220.7	24564.9	25449.3	22943.7	25342.1	26746.2	21069.1	21908.6	20168.7	25730.4	17662.8	20124.3	21583.4	22540.8	21309.3	25390.7
K00053	ketol-acid reductoisomerase [EC:1.1.1.86]	18180.3	13301.6	17378.8	16625.8	10503.9	19572.6	20506.1	18692.8	14815.2	12667.3	24320.6	26784.4	24499.6	22664.3	21765.4	26710.9	23479.6	19529.6	23901.5	24202.2	24342.5	25170.3	24266	24124.3	22454.9	24999.1	26459.2	20732.7	21238.3	19608.5	25191.4	17357.5	19558.9	20739.4	22159.6	20644.3	24685.2
K00054	hydroxymethylglutaryl-CoA reductase [EC:1.1.1.88]	1973.92	6560.28	1666.67	1242.5	10912.4	2696.5	1677.78	2980.23	1499.67	8431.86	41.5	40.39	77.83	96.39	37.17	52.17	806.28	3334.92	640.61	606.17	772.61	142.67	305.92	1963.42	95.11	660.94	1267	38.75	127.22	222.64	71.64	675.55	102.17	317.67	56.86	256.25	93.75
K00055	aryl-alcohol dehydrogenase [EC:1.1.1.90]	10	18	62	12	41	16	65	52	26	111	11	7	15	3	1	38	759	22	10	49	70	235	33	37.5	7	277	40	12	17	9	24	3	43.5	21	11	11	9
K00057	glycerol-3-phosphate dehydrogenase (NAD(P)+) [EC:1.1.1.94]	20265.8	20126.8	18958.7	24061.3	21642.9	22642.5	22395.4	23383	17276.1	21245.9	25541.3	27931.7	25987.5	23991.7	24605.6	27149.4	25573.5	23135.2	24859.5	25185.8	25691.9	25510.4	25141.5	26727.2	23051.1	25971	27923.3	21276.9	22411.5	20521.8	25781.3	21852.2	20138	21945.4	22724.3	21509.9	25423.4
K00058	D-3-phosphoglycerate dehydrogenase / 2-oxoglutarate reductase [EC:1.1.1.95 1.1.1.399]	32790.5	19326.9	47459.5	36934.5	16337.7	36025.1	35478	39103.9	28099.6	24732.7	36080.2	42715.8	36880.4	34472.9	32598.4	39967.9	39329.6	31657.7	40070.6	57642.2	44333.6	52192	49022.6	67346.9	44287.6	50329.1	78647.1	31270	33117.1	30059.3	35395.1	27583.8	32166.8	37206.2	32719.8	38419.6	37823.2
K00059	3-oxoacyl-[acyl-carrier protein] reductase [EC:1.1.1.100]	50310	41130.2	48091.3	57070.3	43972	58425	60194.6	65229.8	40391.3	45935.6	67119.2	70682.8	68380.2	62637.3	57664.8	62722.2	65044.8	56833.7	66655.3	67212.4	68723.7	74332.6	66896.1	75084.3	64314.7	74903.6	75235.2	51674.9	57808.7	48723.7	67483.9	50261.9	53745.8	54150.8	55998.1	57304.2	69423.8
K00060	threonine 3-dehydrogenase [EC:1.1.1.103]	1354.55	601.99	733.96	1124.28	606.25	868.32	1682.69	2317.85	1096.79	537.08	732.72	190.05	190.28	421.78	892.42	308.78	368.09	827.82	659.39	456.68	2197.25	2356.55	1135.02	714.53	508.29	4384.46	1149.04	535.52	865.93	432.79	374.31	755.79	576.21	647.67	266.49	468.31	468.62
K00064	D-threo-aldose 1-dehydrogenase [EC:1.1.1.122]	0.75	6.5	54	1.5	0.5	3.5	3	15	0.011	2.25	2	1.5	2.5	2	2.5	2.5	1	16.25	15.5	2	1.5	84	5.25	2.75	0.5	4	16.5	3.25	0.011	0.25	5.25	4	37	1	1.25	2.75	2.25
K00065	2-dehydro-3-deoxy-D-gluconate 5-dehydrogenase [EC:1.1.1.127]	2135.76	305.64	3630.91	1063.24	593.5	1921.76	1121.54	3570.04	768.74	1443.5	363.04	248.26	830	364.24	147.28	215.24	357.5	3027.62	3259.78	4000.24	1556.5	4014.93	2489.71	4824.5	1410.41	2416.25	6429.76	569.54	1089.02	524.24	534.45	556	688.58	663	443.74	869.28	597.74
K00066	GDP-mannose 6-dehydrogenase [EC:1.1.1.132]	0.011	1.2	1.2	1.2	0.011	1	0.011	1.2	0.011	0.011	0.011	0.011	0.011	0.011	0.011	0.011	0.011	2	0.2	1	1	1	0.011	2	0.011	0.011	1	0.011	0.011	0.011	1	0.011	1	0.2	0.011	0.011	0.011
K00067	dTDP-4-dehydrorhamnose reductase [EC:1.1.1.133]	19080.7	11721.7	18836.6	20340.2	10694.4	19310	22613.5	21360.5	14455.3	15198.6	19541.1	18526.9	21122.4	17757.2	17482.6	24406.5	16926.9	19611.4	26066.6	27016.2	28646.4	29885.9	27807.8	33128.9	30208.4	31122.9	33576	19426.8	22418.3	18408.6	23839.9	20576.8	18303.2	18502.7	20371.3	22279.2	22479
K00068	sorbitol-6-phosphate 2-dehydrogenase [EC:1.1.1.140]	977.63	28.08	8.62	203.95	35.75	59.05	169.05	67.21	28.45	7.83	15.88	13.05	16.42	8.95	14.58	40.12	10.58	19.3	35.25	75.12	52.42	263.22	43.63	374.58	16.29	128.34	67.21	46.46	97.62	25.04	20.92	629.58	12.75	24.17	10.37	102.42	9.2
K00073	ureidoglycolate dehydrogenase (NAD+) [EC:1.1.1.350]	0.5	3	2	1	0.011	2	1	4	0.011	7.5	0.011	0.011	1	0.011	3	0.011	0.011	8.5	5	6	92	0.011	0.5	0.5	1	0.011	0.011	0.5	0.011	0.5	0.5	0.011	1	0.011	0.5	0.5	0.5
K00074	3-hydroxybutyryl-CoA dehydrogenase [EC:1.1.1.157]	11654.2	8055.46	13967.1	16592.7	4579.67	18493.3	17031.2	17791.6	12737	7581.14	28672.3	36289.4	25240	27584.9	22400.9	18241.5	32827.8	6015.86	13642.4	19255.7	13359.2	16575.4	13143.6	16374.8	15843.7	11746.2	17522.8	15688.8	14722.1	12689.1	23681	10208.4	18791.8	17860.2	11774.8	19052.8	26651.7
K00075	UDP-N-acetylmuramate dehydrogenase [EC:1.3.1.98]	20290.3	20137.3	19311.9	24058.5	21797.7	22770.6	22433.8	23371.8	17290.7	21393	25327.4	28029.9	26038.3	24097.9	23934.7	27552.8	25681.6	26642.8	24894.3	25692.1	25922.1	26185.9	25228.8	26559.8	23074.6	26217	28034	21286.8	22362.7	20772.8	25788.8	21338.9	20289.2	22084.5	22897.6	21526.5	25350.2
K00076	7-alpha-hydroxysteroid dehydrogenase [EC:1.1.1.159]	2332	1264.83	760.58	4626.83	572	1233.92	4060.17	3862.83	1530.08	798.08	4005.5	436.42	996.67	2895.83	793.58	813.75	1187.33	2400.17	4476	2514.75	3580.17	2865.67	4296.33	3800.58	3073	2659.67	1975.08	3083.33	5663.5	3698.17	6424	2452.58	4496.25	3819.67	2873.25	5395.17	6087.33
K00077	2-dehydropantoate 2-reductase [EC:1.1.1.169]	14791.1	6375.92	10794.6	14892.8	3982.68	16798.8	16273.2	16678	9282.25	8173.58	14252	15404.4	11682.3	12371.9	9710.31	8801.08	14214.4	7837.4	13693.5	13436.2	14968	17711.8	12658.8	15783.3	13432.2	18966.9	16122.2	9703.87	12852.2	9203.6	16281.6	8896.97	13085.3	10760.4	9358.55	15629	19081.1
K00082	5-amino-6-(5-phosphoribosylamino)uracil reductase [EC:1.1.1.193]	0.011	4	0.5	0.011	1.5	6	0.5	6.5	5	0.011	2098	1084	744	478	481	4203.5	733	0.5	6	1.5	13	4.5	38.5	1.5	0.5	1	2.5	1457	1.5	512	15.5	7.5	4.5	16	0.5	97.5	1.5
K00086	1,3-propanediol dehydrogenase [EC:1.1.1.202]	103.07	169.07	5.37	31.07	108.83	32.5	71.57	39.77	18.07	283.07	11	7.17	13.33	3.33	2.17	38.17	759.17	6.17	5	43.17	59.5	148.17	32.67	29.17	6	274.33	17	10	12	8.17	20.67	3.33	12.17	9.17	9.17	14.5	8
K00087	xanthine dehydrogenase molybdenum-binding subunit [EC:1.17.1.4]	4933.34	3379.84	3964.67	5725.67	1933.67	5646.51	5815.01	9800.17	5464.17	2354.34	5153.34	7188.5	2828.17	3676	3001.5	2255.33	5960.84	1633	1637.33	3073.17	4600	6080	3407	1874.99	1175.51	9902.33	2664.83	2046.5	2261.5	2092.35	2787.16	2002.17	4078.16	4516.5	2402.34	3451.33	4066.35
K00088	IMP dehydrogenase [EC:1.1.1.205]	18750.2	16734.4	19238.3	23367.3	18241.9	20558.5	22835.3	22626.3	17548.6	15408.2	25528.1	27922	25975.5	23947.2	24586.6	27157.6	25555.1	23336.8	24912.8	25369.2	25696.8	25705.3	25130.8	27640.9	25874.5	26397.5	27944.9	21242.4	23036	20759.7	25832.5	21362.3	20551.3	22373	22807.5	23354	25607.7
K00090	glyoxylate/hydroxypyruvate/2-ketogluconate reductase [EC:1.1.1.79 1.1.1.81 1.1.1.215]	6.21	6.68	6.65	3.65	16.25	8.48	5.69	3.05	3.45	1.41	1.72	6.05	5.45	3.45	1.92	2.12	1.58	11.65	10.42	35.52	3.75	115.05	7.52	9.53	6.29	8.13	18.71	4.85	23.76	6.79	5.64	29.11	6.04	8.2	2.65	5.81	2.45
K00091	dihydroflavonol-4-reductase [EC:1.1.1.219]	32	119.2	131.7	12.2	107	43	68.5	24.9	33.5	37	235	185.5	636.5	175	75.5	115	168	12	20.2	31	23.2	2.5	19.5	30	25	47	91	35.5	7.7	127	24	116.5	160	13.2	166.5	84	18
K00094	galactitol-1-phosphate 5-dehydrogenase [EC:1.1.1.251]	5	2.33	2.33	3.33	16	4.67	2.67	2.33	3.33	0.33	1	5.67	3.67	2.33	1.33	2	1.33	5.67	5	30	2.67	90.67	6.33	7.33	6	5.67	2.33	4.33	22	5.67	4	27.33	4	4.67	2	4.67	1.33
K00096	glycerol-1-phosphate dehydrogenase [NAD(P)+] [EC:1.1.1.261]	273	208.5	382.5	405.5	375	142.5	937.5	1048.5	212	877.5	4584.14	4525.57	5810.5	4316.14	6762.64	8414.64	4398.14	734.43	325.21	301	1039	433.5	583.5	631.5	269	957	419.5	2340	359	997	346	192.5	267	508.5	224.5	339	457
K00097	4-hydroxythreonine-4-phosphate dehydrogenase [EC:1.1.1.262]	9680.29	8104.43	11193.6	13167.6	6501.93	8263.55	8543.7	11788.8	7703.17	7146.75	9687.07	8385.96	8289.77	5254.33	9412.99	9707.51	5939.78	7546.17	12675.6	13608.6	16183.6	15267.3	12857.6	14801.4	10325.1	17949.8	18942.3	6951.94	7687.62	6463.47	3405.63	7780.25	4927.78	4876.36	8137.95	4459.06	3155.3
K00098	L-idonate 5-dehydrogenase [EC:1.1.1.264]	1.4	6.8	52	4.8	3	4.4	1	7	4.2	9	6	5	7	8	2	2	3	9	8	5	0.011	83	2	3	6	1	7	2	4	7	3	7	32	6	0.011	1	1
K00099	1-deoxy-D-xylulose-5-phosphate reductoisomerase [EC:1.1.1.267]	18292.3	13531	17528.2	22849.3	10712.6	19972.6	20778	20415.1	15826.7	12834.9	25494.3	27901.8	25934.6	23950.8	24574.4	27100.6	24763.5	19837.1	24589.4	25109	25496.5	25436.6	24827.9	25540.8	23011.8	25381.1	26819.1	21227.7	22244.5	20301.5	25721.9	20561.8	20101.8	21671.4	22702.6	21230.3	25394.3
K00100	butanol dehydrogenase [EC:1.1.1.-]	15945.8	11308.8	16033.6	18535.6	15452.2	16769	15627.3	21103.5	15670.4	14372.4	14498.8	22033.8	16036.2	17573.7	14270.6	17308.7	20814.9	16244.2	10979.8	14739.5	18293.6	17183.1	12549.9	15403.9	15484.2	20654	17593.2	13902.4	11836.3	12701.5	10106.2	13049	13221.7	14773.4	10943.8	17343.8	11077.7
K00101	L-lactate dehydrogenase (cytochrome) [EC:1.1.2.3]	19.76	78.8	155.14	47.47	80.5	38.43	17.57	54.13	33.57	83.33	29.9	34.43	37.17	41.57	22.97	19.24	21.83	127.86	81.04	100.74	22.67	380.6	33.4	36.33	42.41	22.13	38.59	111.23	48.38	44.41	27.81	71.83	85.29	35.07	10.24	24.31	10.57
K00102	D-lactate dehydrogenase (cytochrome) [EC:1.1.2.4]	1606.83	3889.83	2148.33	684	3322	1039.83	1401	1689	587	1071.33	13	5	9.33	8	5	5	13	4735.67	5465.33	4077.5	2970.33	3969.33	5124	5474	3021	3385.5	4778.5	2875	3066	2530	1062.33	4218.83	2820	4142.33	4398.33	106.5	973
K00103	L-gulonolactone oxidase [EC:1.1.3.8]	2	5	1	3	4.5	3	3.5	3.5	0.011	0.011	0.011	0.5	2	1	0.011	2.5	0.011	1.5	15	3	1.5	5	1	4.5	2	1	2	3	5	0.011	3	0.011	8.5	2	0.011	1.5	1.5
K00104	glycolate oxidase [EC:1.1.3.15]	6837.04	7912.96	5023.94	2215.91	5477.44	3310.61	3269.07	3770.41	1997.72	2319.9	851.7	1007.8	909.86	1006.39	1653.37	267.49	1151.7	15106.9	12880.9	12367.6	9204.98	12670.4	20095.3	12708.4	6981.03	15015.4	11701.4	6935.09	9979.42	8641.14	3576.61	11772.2	9891.09	12293.2	14490.4	4082.91	3226.68
K00105	alpha-glycerophosphate oxidase [EC:1.1.3.21]	7	28	7.5	11	11.5	11	54	37.5	13	16.5	19.5	8	19	3.5	12.5	42	766	12	28	25	55	65.5	37	374	5.5	341.5	65	13.5	72	7	14.5	639	10.5	10.5	13	101.5	13.5
K00108	choline dehydrogenase [EC:1.1.99.1]	18.36	85.48	78.89	42.52	43.75	41.11	37.88	41.48	20.82	126.83	20.38	22.88	24.08	28.12	16.75	11.62	13.25	111.8	67.18	62.62	27.08	240.55	16.47	323.25	69.96	11.34	92.38	26.63	22.62	38.37	15.42	140.58	53.75	23.93	50.7	23.25	11.37
K00111	glycerol-3-phosphate dehydrogenase [EC:1.1.5.3]	16534.5	13320.1	16755.6	13952.4	16095	18333.9	19919.5	21646.6	13060.9	13349.7	17237.2	15693.9	17166.1	15496	16577.8	13775.2	17526.3	20656.1	21966.2	20448.6	20377	25360	23843.1	22183.7	19257.7	26020.1	24088	18867.5	19303.9	15708	22227.7	17531.8	16254.6	16204.1	16873.3	15882.6	20672.5
K00112	glycerol-3-phosphate dehydrogenase subunit B [EC:1.1.5.3]	1561.04	3307.82	2297.78	352.11	1602.25	952.72	1418.69	1752.52	513.12	872.75	63.18	51.39	262.58	416.11	19.05	49.79	189.58	7420.31	6563.22	6237.79	4654.09	5939.72	10101.5	5647.33	3372.29	6743.13	5650.21	3320.19	4383.09	3361.46	1371.98	5629.25	3503.37	5438	6748.12	795.48	1361.45
K00113	glycerol-3-phosphate dehydrogenase subunit C	1561.04	3307.82	2297.78	352.11	1602.25	952.72	1418.69	1752.52	513.12	872.75	63.18	51.39	262.58	416.11	19.05	49.79	189.58	7420.31	6563.22	6237.79	4654.09	5939.72	10101.5	5647.33	3372.29	6743.13	5650.21	3320.19	4383.09	3361.46	1371.98	5629.25	3503.37	5438	6748.12	795.48	1361.45
K00114	alcohol dehydrogenase (cytochrome c) [EC:1.1.2.8]	0.33	0.53	1.53	0.2	0.011	0.33	0.011	0.9	0.011	0.33	0.011	0.011	0.33	0.011	0.011	0.011	0.011	1.67	0.53	0.011	1.53	0.33	0.011	0.011	0.011	0.011	0.011	0.011	0.2	0.011	0.33	1.33	0.011	0.53	0.33	0.011	0.5
K00116	malate dehydrogenase (quinone) [EC:1.1.5.4]	64.16	204.6	100.14	46.27	60.5	30.33	18.57	54.33	35.77	50.83	9.9	18.43	18.17	15.57	11.97	9.24	8.83	42.36	512.04	122.74	141.87	460.6	32.9	48.83	36.41	815.13	151.09	15.73	870.58	562.91	183.31	69.83	60.29	167.07	498.74	344.81	36.07
K00117	quinoprotein glucose dehydrogenase [EC:1.1.5.2]	5.38	9.35	5.32	7.65	16.25	7.05	6.69	12.05	4.45	3.08	4.52	6.05	4.92	4.45	2.72	3.12	2.58	7.98	10.09	33.12	3.42	110.72	7.52	9.33	8.29	11.13	3.21	8.85	22.76	5.79	6.31	31.58	5.04	4.87	3.12	5.81	2.45
K00121	S-(hydroxymethyl)glutathione dehydrogenase / alcohol dehydrogenase [EC:1.1.1.284 1.1.1.1]	48.71	219.55	372.52	83.02	115.25	114.31	175.52	88.92	63.12	155.08	23.36	36.45	76.78	95.76	61.73	35.76	26.39	185.91	279.33	168.52	46.08	150.88	48.69	729.2	69.29	139.46	197.38	55.02	118.76	62.12	74.64	821.28	135.54	72.73	95.15	208.14	82.62
K00122	formate dehydrogenase [EC:1.17.1.9]	0.011	3	2.5	0.5	0.011	1.5	1	2.7	0.011	0.011	0.011	0.011	0.011	0.011	0.011	0.011	0.011	2	0.011	2.5	2.7	1.5	0.011	3	0.011	1.5	3.5	0.011	0.2	0.011	3.5	0.011	6.5	1	1	4.5	0.011
K00123	formate dehydrogenase major subunit [EC:1.17.1.9]	8603.85	15356.6	10797.9	3162.06	10337.4	4761.18	7009.8	8647	3615.34	4549.22	1723.94	2342.74	1924.95	2742.76	3621.95	2099.6	2838.41	36819.9	26023.2	25248	20013.8	27715.7	41154	25653.6	13874.4	33739.4	24428.6	13906.3	19735	15872.4	6611.77	24444.5	14941	22632.2	28603.7	4380.11	6205.51
K00124	formate dehydrogenase iron-sulfur subunit	3299.26	7591.59	5034.68	1194.55	5198.57	2090.55	2896.25	3538.05	1376.69	2105.14	146.52	142.05	171.58	427.45	107.22	381.12	240.58	16811.3	12703.8	12269.1	8698.98	12418.9	19972	11767.3	6752.29	14512.6	11508.2	6762.19	9495.66	7470.13	3111.31	11655.6	7278.04	11014.2	14110.8	2037.15	2854.45
K00126	formate dehydrogenase subunit delta [EC:1.17.1.9]	3	35	5	12	4	11	3	13.2	5	21	7	7	7	9	11	4	7	79	15	18	1.2	2	3	6	9	1	8	5	5.2	10	3	13	6	6	6	12	3
K00127	formate dehydrogenase subunit gamma	87.71	237.18	245.65	67.65	198.25	67.88	64.69	44.95	57.95	168.41	91.52	106.05	130.25	395.95	84.22	266.62	138.08	1641.65	565.42	245.62	266.15	685.55	87.52	450.33	101.79	1046.63	349.21	117.85	870.66	799.29	183.14	311.91	94.54	244.2	635.45	443.81	62.95
K00128	aldehyde dehydrogenase (NAD+) [EC:1.2.1.3]	9766.41	6437.29	9144.37	10816.7	4334.17	11344.7	12236.1	11295.7	9154.8	6703.13	14290.6	11833.7	11116.7	9983.91	9914.43	6468.25	11739.6	6283.67	12252	11526.1	10324.1	10180.2	7872.35	11582.6	12427.6	7177.5	9785.33	10881.4	11920.7	9891.5	14410.7	10330.8	11509.9	10715.1	9187.51	12627.8	18169.4
K00129	aldehyde dehydrogenase (NAD(P)+) [EC:1.2.1.5]	1	2	0.011	2	16	3	1	2	2	0.011	0.011	5	2	1	0.011	1	0.011	5	4	29	2	90	5	7	4	5	1	3	3	4	3	0.011	1	3	1	2	0.011
K00130	betaine-aldehyde dehydrogenase [EC:1.2.1.8]	3.03	22.25	171.49	21.62	35.75	20.88	13.88	23.58	5.82	17.5	1.58	11.88	13.95	2.12	2.95	3.62	0.25	55.13	34.45	75.52	10.25	450.05	20.3	31.95	13.79	17.67	9.88	15.63	21.62	8.37	25.42	7.45	129.75	13.2	2.57	20.25	4.37
K00131	glyceraldehyde-3-phosphate dehydrogenase (NADP+) [EC:1.2.1.9]	385.33	285.2	110.2	619.37	260.34	306.5	366.83	200.2	151.17	148	1497	3099	668	614.33	1297	303.17	2867	154	308.2	591	734.17	177	270	1295.17	258	472	1122.5	163	268.5	486	655.33	351	151.5	1268.2	194.33	1259.17	127.17
K00132	acetaldehyde dehydrogenase (acetylating) [EC:1.2.1.10]	1185.67	516.34	294.67	965.84	497.01	977.01	1151.34	1987.17	950.84	327.34	177.34	1	8.17	9.33	15.5	16.5	30.34	310.5	274.33	132.17	1787.17	2001.5	965.5	325.16	340.01	3985.83	909.33	128.5	153	46.85	204.99	71.67	445.16	204.5	126.17	69.5	122.52
K00133	aspartate-semialdehyde dehydrogenase [EC:1.2.1.11]	20246.6	20055.8	18902.7	24037.2	21596.8	22627.5	22413.2	23401.9	17279.5	21230.5	25522.2	27917.1	25960.7	23984.3	24596.9	27181.4	24802	23144.4	24851.9	25297.3	25716.3	25682.6	25102.7	26359.7	23050.1	25727.5	27854	21164.8	22344.3	20508.3	25766.5	21210.6	20143.2	21941.2	22727.6	21421	25423.2
K00134	glyceraldehyde 3-phosphate dehydrogenase [EC:1.2.1.12]	22302.6	24200.7	21697.4	24986.9	24262.9	24134.9	24255.2	25545.8	18520.4	22569	26572	29023	27106.6	24805.7	27536	27369.9	27219.6	31033.5	31596.8	31863.4	30396.5	32382.7	35340.1	33240.2	26522	34033.1	33806.6	25102	28190.4	25031.6	28415.5	27967	24475.8	29159.2	30882.3	23656	27979.8
K00135	succinate-semialdehyde dehydrogenase / glutarate-semialdehyde dehydrogenase [EC:1.2.1.16 1.2.1.79 1.2.1.20]	1975.59	4560.85	592.39	1016.16	3959.74	2567.7	603.09	1220.82	394.93	6651.57	269.62	79.48	86.77	160.02	83.23	123.03	927.25	4098.02	2558.05	4418.93	2186.44	2853.81	5445.43	2698.7	2224.87	4544.59	4838.47	2542.42	3209.84	2770.87	880.95	3113.1	2368.5	4256.69	3106.05	1219.62	996.19
K00137	aminobutyraldehyde dehydrogenase [EC:1.2.1.19]	5.38	3.15	3.12	3.45	16.25	5.05	3.69	2.85	3.45	1.08	1.52	6.05	3.92	2.45	1.72	2.12	1.58	7.98	5.89	30.12	3.42	110.72	7.52	7.33	6.29	7.13	3.21	4.85	22.76	5.79	4.31	27.58	5.04	4.67	2.12	4.81	1.45
K00138	aldehyde dehydrogenase [EC:1.2.1.-]	6.36	25.35	94.02	19.82	37.75	16.61	9.02	27.62	15.82	40.83	8.52	11.88	14.08	12.12	4.89	5.62	4.25	26.23	25.12	41.12	6.78	198.38	12.44	18.25	11.79	13.96	11.88	10.77	12.96	11.37	16.89	12.58	42.54	13.73	2.7	6.39	2.87
K00140	malonate-semialdehyde dehydrogenase (acetylating) / methylmalonate-semialdehyde dehydrogenase [EC:1.2.1.18 1.2.1.27]	992.78	540.53	565.72	1326.56	437.08	813.99	525.38	690.85	168.8	411	179.92	43.38	51.28	82.45	43.95	23.12	122.59	4038.97	789.84	2126.19	1419.78	2624.21	4926.3	911.11	551.8	3603	1749.21	624.97	1420.32	843.56	631.91	1711.62	1243.41	1425.42	2515.9	783.59	482.39
K00141	benzaldehyde dehydrogenase (NAD) [EC:1.2.1.28]	0.011	2	104	2	3	3	3	4	0.011	3	0.011	0.011	4	0.011	0.011	0.011	0.011	14	7	1	0.011	164	3	4	1	1	2	3	5	1	3	0.011	66	2	0.011	0.011	2
K00145	N-acetyl-gamma-glutamyl-phosphate reductase [EC:1.2.1.38]	18170.2	13460.6	17204.1	16860.4	10395.7	19953.5	20568.2	19792.3	15687.2	12614.1	24419.3	26763.3	24715	23171.9	21586.9	26928.6	23166.4	19479.8	24304.1	24647.2	24824.4	25060.7	24566.5	24248.3	22898.2	25216.2	26503.4	21244.7	22244.2	20283.8	26056.9	17827.1	20238.5	22119.2	22674.4	21516.3	25675
K00146	phenylacetaldehyde dehydrogenase [EC:1.2.1.39]	3.76	20.7	53.61	8.44	35.5	14.76	8.76	27.96	8.24	10.5	10.76	15.76	13.5	14.24	4.5	6.24	5.5	22.76	17.7	67.24	5.5	284.43	13.93	21	14.41	20.67	10.76	12.76	11.24	15.24	13.17	13.5	35.5	12.2	4.24	7	3.24
K00147	glutamate-5-semialdehyde dehydrogenase [EC:1.2.1.41]	18235.3	16295.5	18452.3	17234.1	18015.1	20196.1	21900.1	22406.8	16991.3	15040.6	22007.6	25528.9	23214.3	22806	20954.8	25620.1	22802.4	22376.2	22121.3	24291.2	21933.3	24152	24466	24450.2	22531.1	24960.4	26738.9	20697.3	21619.1	19854	25651.8	17850.4	19825.4	21480.5	22303.6	21120.5	25179.3
K00148	glutathione-independent formaldehyde dehydrogenase [EC:1.2.1.46]	0.011	5.4	53.4	1.4	6.5	2	2.5	13.9	0.011	3	2	1.5	2	2	1	2.5	1	12.5	11.4	2	2.5	84	7	2.5	0.011	4	2	5	0.011	2	5	4	36.5	1.4	1	2.5	2.5
K00150	glyceraldehyde-3-phosphate dehydrogenase (NAD(P)) [EC:1.2.1.59]	0.011	0.2	0.2	0.2	0.011	0.011	0.011	0.2	0.011	0.011	0.011	0.011	0.011	0.011	0.011	0.011	0.011	0.011	0.2	0.011	0.011	0.011	0.011	0.011	0.011	0.011	0.011	0.011	0.011	0.011	0.011	0.011	0.011	0.2	0.011	0.011	0.011
K00151	5-carboxymethyl-2-hydroxymuconic-semialdehyde dehydrogenase [EC:1.2.1.60]	5.71	12.28	83.32	11.32	34.25	7.71	2.88	9.58	15.12	29.08	6.38	10.38	10.58	10.12	2.25	3.12	3.25	16.55	13.28	34.12	3.08	193.38	8.05	10	10.29	7.67	8.88	5.38	7.62	11.12	6.5	8.58	35.75	9.53	1.45	4.5	1.12
K00153	S-(hydroxymethyl)mycothiol dehydrogenase [EC:1.1.1.306]	5	11	90	11.5	25.5	5	3.5	5	10	31.5	0.011	0.5	4	2	3	2.5	3	9.5	18	3.5	2	87.5	6	5.5	2	1.5	3.5	4	5	1.5	3.5	0.011	43	2	0.011	3	2.5
K00154	coniferyl-aldehyde dehydrogenase [EC:1.2.1.68]	3	36.2	8.2	14.2	3	14	55	38.2	6	17	7	2	9	3	10	39	11	77	11.2	30	44	60	16	13	6	41	13	9	10	8	12	8	19	10.2	13	21	10
K00156	pyruvate dehydrogenase (quinone) [EC:1.2.5.1]	37.11	102.46	164.38	68.34	112.92	72.11	77.36	71.32	35.65	132.58	439.01	167.89	674.57	943.94	866.72	239.45	418.75	269.9	835.32	319.62	679.37	357.88	217.52	597.75	157.87	123.13	210.04	62.19	98.29	201.62	55.81	454.58	86.87	103.6	138.12	94.31	126.28
K00158	pyruvate oxidase [EC:1.2.3.3]	1608.75	3731.72	29.5	753.16	3502.72	2254.1	557.72	189.62	73	6041.63	47.7	11.44	44.7	17.62	24.2	187	1551.22	27.75	41.72	77.4	245.22	296.5	113.25	418.45	22.22	725.72	174.5	35.75	95.44	30.69	68.19	652.64	34	52.5	49.33	130.75	40.75
K00161	pyruvate dehydrogenase E1 component alpha subunit [EC:1.2.4.1]	916.82	3537.47	2540.94	1295.3	7627.66	1590.03	2324.07	4557.87	2896.07	2774.32	917.37	961.74	967.89	1173.3	1755.38	428.97	1943.98	3592.52	908.78	3360.8	704.2	742.5	576.92	1760.99	1494.33	921.83	4327.83	1054.42	1143.2	1564.75	2030.09	1641.9	1450.17	3585.07	1472.99	2210.75	2226.58
K00162	pyruvate dehydrogenase E1 component beta subunit [EC:1.2.4.1]	916.82	3537.47	2540.94	1295.3	7626.16	1590.03	2322.57	4556.37	2896.07	2774.32	784.37	479.24	804.89	782.3	1023.38	355.47	1136.98	3592.02	905.78	3360.8	702.7	741.5	576.92	1760.99	1494.33	921.83	4327.83	1053.42	1143.2	1564.75	2030.09	1641.9	1447.17	3585.07	1472.99	2210.25	2226.08
K00163	pyruvate dehydrogenase E1 component [EC:1.2.4.1]	37.11	113.48	264.65	49.95	108.75	53.78	75.19	53.55	36.65	150.91	20.52	22.55	31.25	29.45	10.72	11.62	13.58	48.15	78.42	58.62	34.75	388.55	34.52	342.33	70.29	24.63	135.71	38.85	50.76	55.29	36.14	200.91	138.54	31.2	46.45	23.81	12.45
K00164	2-oxoglutarate dehydrogenase E1 component [EC:1.2.4.2]	42.46	174.18	136.82	171.48	98.08	233.31	71.69	900.25	289.95	129.16	422.05	32.05	135.61	401.78	826.09	23.28	115.25	166.57	332.59	2558.85	825.45	356.38	116.77	2229.95	1472.12	149.13	3514.04	116.77	35.96	106.37	58.56	425.78	77.04	20.2	56.57	39.56	133.03
K00166	2-oxoisovalerate dehydrogenase E1 component alpha subunit [EC:1.2.4.4]	5.75	42.7	7.87	13.03	16.33	15.43	5.5	23.2	5	22.25	344.53	21	123.36	350.33	809.37	13.66	99.67	84.42	26.37	29.73	5	2.33	5.25	14.12	9.83	9	23.83	7.92	5	73.58	36.92	241.87	10.5	10.2	8.12	18.25	119.58
K00167	2-oxoisovalerate dehydrogenase E1 component beta subunit [EC:1.2.4.4]	5.75	42.7	7.87	13.03	16.33	15.43	5.5	23.2	5	22.25	344.53	21	123.36	350.33	809.37	13.66	99.67	84.42	26.37	29.73	5	2.33	5.25	14.12	9.83	9	23.83	7.92	5	73.58	36.92	241.87	10.5	10.2	8.12	18.25	119.58
K00169	pyruvate ferredoxin oxidoreductase alpha subunit [EC:1.2.7.1]	711.5	1194	1252.5	1337	719.5	1487.5	1534	2178.5	1993	1371.5	3839.64	4628.07	2739.5	4185.14	2218.64	2472.14	3478.64	3528.43	1273.21	2162	1565.5	2006.5	1171.5	1501.5	608.5	2464	961.5	1694	2549	2755.5	2663.5	1748.5	2255.5	4624.5	2441	2966.5	3073.5
K00170	pyruvate ferredoxin oxidoreductase beta subunit [EC:1.2.7.1]	711.5	1194	1252.5	1337	719.5	1487.5	1534	2178.5	1993	1366.5	3839.64	4628.07	2739.5	4185.14	2218.64	2472.14	3478.64	3528.43	1273.21	2154	1470.5	2006.5	1171.5	1497.5	608.5	2460	961.5	1694	2549	2755.5	2660.5	1748.5	2255.5	4620.5	2441	2966.5	3073.5
K00171	pyruvate ferredoxin oxidoreductase delta subunit [EC:1.2.7.1]	664.5	1146.5	955.5	1291	490.5	1410	1470	2120	1966.5	1142.5	3690.64	4530.07	2581.5	3715.64	2108.14	2213.64	3344.14	1561.43	1203.21	1970	1143.5	1295.5	1035.5	635	576.5	1953.5	666.5	1599	2543.5	2497	2630	1621.5	2187	4532.5	2226	2867.5	3050
K00172	pyruvate ferredoxin oxidoreductase gamma subunit [EC:1.2.7.1]	711.5	1194	1252.5	1338	720.5	1488.5	1534	2178.5	1993	1905.5	3848.64	4629.07	2876.5	4246.14	2236.64	2529.14	3508.64	3529.43	1274.21	2160	1562.5	2006.5	1172.5	1497.5	609.5	2460	967.5	1694	2549	2755.5	2660.5	1748.5	2255.5	4620.5	2442	2967.5	3073.5
K00174	2-oxoglutarate/2-oxoacid ferredoxin oxidoreductase subunit alpha [EC:1.2.7.3 1.2.7.11]	14537.7	16493.2	14302.6	14770	13304.7	8718.17	10315.2	11688.6	14447.7	9442.19	24904	29798.4	26708.2	24007	25447.1	33336.2	25148.1	16844.2	21189.5	16929.9	23968	16139.9	20601.2	18448.9	13118.6	16985.2	14642.8	17469.3	14622.8	17423.9	8912.41	16488.5	14283.7	17516.5	21480.7	12645.6	8839.92
K00175	2-oxoglutarate/2-oxoacid ferredoxin oxidoreductase subunit beta [EC:1.2.7.3 1.2.7.11]	14537.7	16493.2	14302.6	14770	13304.7	8718.17	10315.2	11688.6	14447.7	9442.19	24904	29798.4	26708.2	24007	25447.1	33336.2	25148.1	16844.2	21189.5	16929.9	23968	16139.9	20601.2	18448.9	13118.6	16985.2	14642.8	17469.3	14622.8	17423.9	8912.41	16488.5	14283.7	17516.5	21480.7	12645.6	8839.92
K00176	2-oxoglutarate ferredoxin oxidoreductase subunit delta [EC:1.2.7.3]	9273.04	12551.1	9931.46	11728.5	9273	5954.17	7507.2	9194.72	9384.65	6197.27	13206.4	17933.4	14367.7	11727.2	13270.8	20508.6	15090.2	14751.7	16064.4	13665.5	15984.7	12999	17522.5	14267.8	9679.3	14333.1	12163.4	11494.1	11993.2	11919.2	7206	13534.3	9963.08	12990.7	18666.8	7575.92	7121.5
K00177	2-oxoglutarate ferredoxin oxidoreductase subunit gamma [EC:1.2.7.3]	9275.04	12563.1	9931.46	11728.5	9273	5954.17	7507.2	9194.72	9384.65	6197.27	13206.4	17933.4	14367.7	11727.2	13270.8	20508.6	15090.2	14751.7	16064.4	13665.5	15984.7	13000	17522.5	14268.8	9679.3	14336.1	12171.4	11494.1	12002.2	11919.2	7221	13536.3	9963.08	12990.7	18666.8	7575.92	7121.5
K00179	indolepyruvate ferredoxin oxidoreductase, alpha subunit [EC:1.2.7.8]	4454.04	5723.72	5716.56	3616.04	5596.5	4940.67	4236.8	6105.12	4340.1	3238.97	10595.7	12372.1	11857.8	11860.3	12231.8	18880.4	8612.24	13943.4	10263.8	9702.47	12776.9	9631.46	13012.5	9732.75	8451.05	10457.1	8668.67	7618.09	7082.16	9927.92	3628.75	8738.09	6071.08	8557.66	11609.1	4065.92	3656.5
K00180	indolepyruvate ferredoxin oxidoreductase, beta subunit [EC:1.2.7.8]	4454.04	5723.22	5716.06	3615.54	5596.5	4940.17	4236.8	6104.62	4340.1	3238.97	10595.7	12372.1	11857.8	11860.3	12231.8	18880.4	8612.24	13942.4	10263.8	9701.97	12776.4	9630.96	13012.5	9731.75	8451.05	10457.1	8668.17	7618.09	7082.16	9927.92	3628.25	8738.09	6070.58	8557.66	11609.1	4065.92	3656.5
K00184	dimethyl sulfoxide reductase iron-sulfur subunit	3295.66	7185.34	6580.17	1071.83	5911.49	2217	3046.33	3392.2	1184.17	2469	1151.83	821	1026.16	3493.83	1487.17	2764.66	1445.17	28523.2	10882.2	13751.8	8459.7	14162.3	15461	13148.2	7511.33	12130.5	14552.3	5137.84	6391.2	7269.5	2573.34	11094.8	6028.5	7549.33	12188.2	1679.17	2193.33
K00185	dimethyl sulfoxide reductase membrane subunit	3148.66	7133.84	5557.67	1033.33	5340.99	2050.5	2880.33	3305.2	1113.17	2180	628.83	334	455.16	1296.83	1049.67	1053.66	639.17	17967.7	10659.7	12896.3	7826.7	11166.3	14969	12448.2	7381.33	11009.5	13504.8	4589.34	6353.2	5515.5	2402.84	9805.34	5447	7119.83	11520.2	1048.67	2065.83
K00194	acetyl-CoA decarbonylase/synthase, CODH/ACS complex subunit delta [EC:2.1.1.245]	170.25	68	264	146.75	61	29	213	129.75	29.75	777	11	15.75	17.5	4.5	25	13	21.25	611.75	81.25	89.75	75.5	311.25	115	450.75	53.25	582	208.25	99.25	98.5	134.25	41.75	48.25	141.75	89.5	63.25	43.25	82.5
K00196	anaerobic carbon-monoxide dehydrogenase iron sulfur subunit	2283.74	3862.34	3039	755.92	2922	1704.67	1931.16	2958.75	767.59	2146	884.14	1527.32	2019.83	1842.97	1101.81	1135.64	3632.39	8201.18	6139.96	6540.75	5074.67	6675.25	10289	6426.42	3534.25	7733	5994.25	2173.92	3838	2561.92	1374.75	4593.92	2416.75	2794.83	6998.58	892.09	1001.67
K00197	acetyl-CoA decarbonylase/synthase, CODH/ACS complex subunit gamma [EC:2.1.1.245]	172.65	69.9	268.2	152.15	65	39.5	215.4	135.35	35.15	777.9	32	29.75	42.5	12.5	26	31.5	55.25	617.75	84.75	94.75	109	332.25	131	508.25	108.25	591.5	211.25	107.25	118	150.75	87.25	59.25	229.75	105	153.25	58.75	137.5
K00198	anaerobic carbon-monoxide dehydrogenase catalytic subunit [EC:1.2.7.4]	2600.55	4041.64	3011.57	1675.06	3113.85	1901.01	2379.47	2699.12	934.06	2920.64	2013.46	4472.56	2716.34	3368.27	2948.11	1272.28	3278.2	5194.11	5869.5	4674.92	3530.34	5251.75	6225	6486.08	3502.26	5156.33	6141.08	3404.75	3897.5	3344.6	1998.57	4643.42	3812.91	4648.5	4981.25	729.92	1422.69
K00200	formylmethanofuran dehydrogenase subunit A [EC:1.2.7.12]	0.011	0.011	0.011	0.011	0.011	0.011	0.011	0.2	0.011	0.011	0.011	0.011	0.011	0.011	0.011	0.011	0.011	1	0.011	0.011	0.2	0.011	0.011	0.011	0.011	0.011	0.011	0.011	0.2	0.011	0.011	0.011	0.011	0.011	0.011	0.011	0.011
K00201	formylmethanofuran dehydrogenase subunit B [EC:1.2.7.12]	0.011	0.011	0.011	0.011	0.011	0.011	0.011	0.2	0.011	0.011	0.011	0.011	0.011	0.011	0.011	0.011	0.011	1	0.011	0.011	0.2	0.011	0.011	0.011	0.011	0.011	0.011	0.011	0.2	0.011	0.011	0.011	0.011	0.011	0.011	0.011	0.011
K00202	formylmethanofuran dehydrogenase subunit C [EC:1.2.7.12]	0.011	0.011	0.011	0.011	0.011	0.011	0.011	0.2	0.011	0.011	0.011	0.011	0.011	0.011	0.011	0.011	0.011	1	0.011	0.011	0.2	0.011	0.011	0.011	0.011	0.011	0.011	0.011	0.2	0.011	0.011	0.011	0.011	0.011	0.011	0.011	0.011
K00208	enoyl-[acyl-carrier protein] reductase I [EC:1.3.1.9 1.3.1.10]	4565.87	9593.67	7215.38	3003.89	12162.4	2980.48	4709.76	7548.64	6185.97	5925.3	7472.29	4712.56	6950.3	4344.19	7893.22	9220.04	3227.47	11664.5	11294.2	10384.5	11145.8	8029.84	12176.8	10211.4	7129.75	9741.41	11241.5	7541.86	7506.32	7327.71	2558.56	8986.45	5156.29	8165.53	9429.57	3706.98	2655.53
K00209	enoyl-[acyl-carrier protein] reductase / trans-2-enoyl-CoA reductase (NAD+) [EC:1.3.1.9 1.3.1.44]	176.5	80.2	267.37	152.7	67	37.5	919.5	160.2	52	793.5	44.14	24.57	37.33	107.14	59.81	42.47	789.14	613.93	90.41	104	182	334.67	130.17	478	60.17	822.67	222	115	108	149	52.67	18.5	143	101.2	65.5	47.5	82
K00215	4-hydroxy-tetrahydrodipicolinate reductase [EC:1.17.1.8]	21835.6	21258.5	19662.5	25141.8	22762.5	24000.8	23743.9	25665	18344.4	21732.1	26623.6	30091.1	27583.6	26165.2	25943.2	29101.7	28803.6	27664.4	27194.8	27745.3	30014.7	29630.8	31425.8	28212.3	24303.8	33286.8	30343.3	24375.1	25384.5	23424.7	26999.7	24992.7	22933	26705.4	25410.2	22441.2	26756.2
K00216	2,3-dihydro-2,3-dihydroxybenzoate dehydrogenase [EC:1.3.1.28]	5.88	6.15	5.12	9.45	16.75	8.55	8.19	7.35	4.45	3.08	2.52	6.55	5.92	2.45	1.72	2.62	1.58	11.48	18.89	32.12	4.92	111.72	7.52	11.33	9.29	8.13	17.71	9.85	27.76	5.79	7.31	28.58	10.04	6.67	2.12	5.31	1.95
K00219	2,4-dienoyl-CoA reductase (NADPH2) [EC:1.3.1.34]	476.71	41.58	242.05	46.55	113.25	275.38	136.69	556.45	57.95	222.91	4.52	7.05	10.25	4.45	1.72	3.12	26.58	175.65	69.82	147.62	39.25	457.55	82.52	105.33	63.29	166.13	82.71	15.85	127.76	26.79	49.14	50.91	84.54	18.6	21.45	103.81	34.95
K00220	cyclohexadieny/prephenate dehydrogenase [EC:1.3.1.43 1.3.1.12]	3	34	5	8	1	11	4	39.2	13	13	3	2	2	3	10	3	5	84	9	15	1.2	1	2	5	3	4	2	5	1.2	3	2	14	6	0.011	7	12	4
K00226	dihydroorotate dehydrogenase (fumarate) [EC:1.3.98.1]	733.08	3044.08	1460.66	589.16	7423.17	725.5	1340.67	3004.17	1543.38	2141.92	6335.07	4530.67	6342.11	3412.33	6502.21	8840.92	1477.88	3770.5	3533.49	1454.22	6438.92	1415.21	1050.2	4058.25	927.63	1341.12	2293.25	1627.42	233.49	1301.25	59.58	915.67	67.66	576.83	283.08	482.25	109.92
K00227	Delta7-sterol 5-desaturase [EC:1.14.19.20]	0.011	3	1	0.011	0.011	2	2	0.011	0.011	0.011	0.011	0.011	1	1	0.011	0.011	0.011	0.011	0.011	2	0.011	2	0.011	2	0.011	0.011	0.011	0.011	1	1	0.011	0.011	1	2	0.011	1	1
K00228	coproporphyrinogen III oxidase [EC:1.3.3.3]	36.71	161.68	72.65	165.65	75.25	224.38	67.69	892.25	276.45	114.41	84.52	14.55	14.25	60.45	28.72	11.12	23.58	116.65	106.42	2182.12	238.95	227.05	82.52	1102.33	1418.29	42.13	3265.21	111.85	33.96	41.79	23.64	196.91	34.04	15.2	54.45	32.81	15.45
K00230	menaquinone-dependent protoporphyrinogen oxidase [EC:1.3.5.3]	268.38	180.4	9.12	517.45	128.25	159.05	256.69	18.85	57.45	69.08	25.52	11.55	7.25	69.45	21.39	24.45	17.58	43.23	360.39	423.12	728.67	206.72	40.52	1225.08	121.54	175.63	899.21	51.85	34.76	32.79	17.31	39.58	7.04	16.67	6.12	65.81	25.45
K00231	protoporphyrinogen/coproporphyrinogen III oxidase [EC:1.3.3.4 1.3.3.15]	9.31	39.89	95	14.8	40.16	12.67	13.33	37	30.75	81.75	10.95	5	11.82	5.5	9.08	6.75	3.38	26.5	62.5	16.28	20.75	93.88	15.87	34.45	13.63	116.12	40.25	22.92	10	7.42	20.42	2.87	64.5	21.83	0.95	20.92	3.25
K00232	acyl-CoA oxidase [EC:1.3.3.6]	5	11	91	12.5	25.5	5	3.5	8	9.5	31.5	0.011	1.5	4	2	0.011	3.5	0.011	14.5	22	3.5	3	88.5	7	5	2	1.5	4.5	4	5	1	6.5	1	41.5	3	0.011	2	2.5
K00239	succinate dehydrogenase / fumarate reductase, flavoprotein subunit [EC:1.3.5.1 1.3.5.4]	4705.34	3900.13	4753.68	9219.59	3273.92	2882.38	3138.26	5055.77	5120.77	3558.56	10063.8	10068.2	9596.8	7079.86	10940.9	10828.2	9643.97	3443.16	5271.24	5087.15	8133.28	3691.17	2681.22	5214.53	4787.42	3188.08	5987.79	5292.69	3498.62	4542.54	1956.55	3711.12	2409.12	3150.36	2988.23	3172.81	1703.54
K00240	succinate dehydrogenase / fumarate reductase, iron-sulfur subunit [EC:1.3.5.1 1.3.5.4]	3938	3686.12	3893.84	8437.09	3375.75	2218.37	2351.26	3500.27	4401.43	3045.39	7661.12	5186.72	7149.63	4732.36	8606.05	9255.7	3307.63	1730.16	4657.24	4346.32	6936.78	2787.5	2147.22	4721.2	3899.25	2283.75	4767.79	4224.69	2362.95	3349.87	1067.05	2782.11	1771.45	2436.19	2476.06	2447.81	1257.7
K00241	succinate dehydrogenase / fumarate reductase, cytochrome b subunit	3526.67	2918.79	3640.01	8186.92	2280.92	1627.54	2113.76	2901.27	4296.43	2591.06	7581.79	5168.89	7102.3	4632.36	8562.05	9254.87	3272.3	1124.99	4526.58	4181.82	6671.45	2114.67	1996.22	3833.7	3838.92	1759.25	4530.96	4213.69	2293.62	3301.87	985.22	2763.78	1745.12	2420.86	2338.73	2417.81	1242.53
K00242	succinate dehydrogenase / fumarate reductase, membrane anchor subunit	36.04	165.01	127.48	34.15	75.25	213.21	70.69	849.75	58.45	114.74	84.52	15.55	17.58	60.45	28.72	11.12	23.58	113.32	75.75	62.12	51.78	220.38	26.52	346.83	60.79	134.63	124.71	113.85	38.96	41.79	29.47	199.24	70.54	17.53	54.78	34.31	16.45
K00243	uncharacterized protein	14907.6	12032.4	12354.4	17959.7	15534	16356.6	15981	15772.6	10326.6	16843.9	13121.6	6199.31	12283.6	8138.47	9532.33	12866.1	6441.25	10556.2	16946.5	15244	17713.1	16375.9	12175.2	17450.9	16637	15728.4	19976	12605.2	14327.4	10785.4	19176	11276.3	11157.3	9757.7	9560.13	14892.6	18352.6
K00244	fumarate reductase flavoprotein subunit [EC:1.3.5.4]	9594.08	18378.1	10969.9	4584.08	22626.1	12422.1	8397.31	9625.1	4138.42	24934.4	1826.04	1252.82	1442	3743.45	1028.78	4643.42	3065.61	33422	9852.39	12482.4	10552.8	17242.3	15923.2	15025	10353.5	18187.4	15924.6	5625.54	7449.24	8181.97	2767	10783	6169.75	8984.17	9174.34	5985.63	3110.58
K00245	fumarate reductase iron-sulfur subunit [EC:1.3.5.4]	1662.54	3849.99	2414.12	521.45	2511.41	1019.72	1431.02	1733.35	571.12	984.58	29.52	28.55	16.92	23.95	21.72	92.62	60.08	7974.48	6537.39	6117.12	4346.42	6155.22	9967.02	5685.33	3321.79	7573.13	5707.71	3334.52	5165.26	3921.46	1608.48	5816.25	3582.54	5552.5	7222.12	1126.98	1406.45
K00246	fumarate reductase subunit C	1650.04	3845.49	2299.12	516.45	2494.91	999.72	1417.02	1731.85	569.12	948.08	7.52	7.05	4.92	2.45	3.72	5.12	11.58	7212.98	6528.89	6077.12	4321.42	6038.72	9933.52	5625.33	3319.29	7481.13	5693.21	3309.52	5159.76	3831.46	1593.98	5632.25	3502.04	5503	7155.12	1117.48	1392.45
K00247	fumarate reductase subunit D	5.38	3.15	3.12	3.45	16.25	5.05	3.69	2.85	3.45	1.08	1.52	6.05	3.92	2.45	1.72	2.12	1.58	7.98	5.89	30.12	3.42	110.72	7.52	7.33	6.29	7.13	3.21	4.85	22.76	5.79	4.31	27.58	5.04	4.67	2.12	4.81	1.45
K00248	butyryl-CoA dehydrogenase [EC:1.3.8.1]	5399.93	3703.04	9436.12	7496.44	2818.86	8983.6	8127.34	9318.32	6181.49	4655.41	11814	16477.5	10795.8	10769.8	10878.1	8335.91	16577.1	3547.41	5144.27	9626.49	6940.21	8998.58	6621.66	8805.47	7998.43	6844.64	9472.64	6771.08	5720.03	5200.75	10689.4	5603.17	8439.01	10601	5116.48	8920.72	9322.53
K00249	acyl-CoA dehydrogenase [EC:1.3.8.7]	52.82	230.22	119.72	96.9	114.5	107.82	123.5	124.6	34.5	263.82	27	25.5	47.32	38	27	21.5	20	207.18	159.72	68.5	65.52	70.82	48	676	129	54	231	70	86.2	75	66.82	313.32	102.5	55.72	100.32	65.5	23.5
K00252	glutaryl-CoA dehydrogenase [EC:1.3.8.6]	19.58	82.03	262.53	43.2	44	34.33	38.5	42.7	19.5	132.08	11	11	21.83	16	13.5	12	8	145.42	135.03	2154.5	220.83	455.83	85.25	1088.75	1415.5	29.5	3231.5	23.25	16	21.25	16.08	129.33	156.5	13.53	50.58	21.75	16.25
K00253	isovaleryl-CoA dehydrogenase [EC:1.3.8.4]	12.33	66.53	13.53	22.2	11	28.33	34	28.2	9	94.33	9	7	9.33	12	12	5	8	90.67	27.53	25	21.33	24.33	5	311	50	7	76	17	11	19	8.33	128.33	12	9.53	50.33	18	9
K00254	dihydroorotate dehydrogenase [EC:1.3.5.2]	473.61	372.98	248.82	289.28	146.08	315.61	116.69	928.25	378.15	187.41	6624.85	4398.05	5905.41	3172.28	7232.89	8561.28	1242.25	250.32	2462.09	2507.45	3036.45	1548.88	636.52	1752	1769.12	1302.13	4073.54	1696.52	947.46	1651.62	228.31	686.58	107.04	391.7	721.12	589.81	239.28
K00255	long-chain-acyl-CoA dehydrogenase [EC:1.3.8.8]	0.011	4	0.011	4	0.011	6	6	4	0.011	0.011	0.011	0.011	4	0.011	0.011	0.011	0.011	0.011	4	2	0.011	0.011	0.011	8	2	2	0.011	4	10	0.011	6	0.011	4	4	0.011	0.011	0.011
K00257	acyl-ACP dehydrogenase [EC:1.3.99.-]	2559.9	2923.5	3633.58	8037.84	2234.84	1457.92	2037.67	2079.92	4232.38	2698.49	7039.08	4661.41	6785.88	3897.72	7039.3	9170.23	2329.19	1147.36	4574.29	3155.37	6462.39	2119.28	1951.45	4399.95	2605.3	1642.12	1532.42	4157.92	2314.56	3249.5	945.15	2700.69	1729.58	2443.75	2330.85	2415.75	1078.5
K00259	alanine dehydrogenase [EC:1.4.1.1]	4805.73	6564.23	6144.36	2410.64	4833.84	2613.6	3731.07	3992.02	4654.28	3651.82	4878.44	3532.84	5813.56	4114.08	6493.16	8039.09	3792.05	8940.75	8901.66	11547.9	8634.42	7395.96	11935.2	10232.5	6914.05	9072.12	9647.42	7665.17	6885.16	6260.75	2464.08	10709.4	5371.08	7719.83	9099.28	3220.5	2482.25
K00260	glutamate dehydrogenase [EC:1.4.1.2]	1.25	5	4	1.75	1	3.1	1	4.75	1.75	2.5	2.2	0.75	1.7	0.5	5.2	0.011	0.25	5.25	9.25	5.15	3.5	2.25	2.5	6.45	2.25	4	16.75	0.75	4.5	0.75	9.25	38.45	5.75	4.5	0.95	5.75	5
K00261	glutamate dehydrogenase (NAD(P)+) [EC:1.4.1.3]	38.71	73.58	80.12	57.12	87.25	76.71	70.88	84.38	26.12	252.08	81.38	23.38	58.58	103.12	43.25	4.12	11.25	444.55	72.08	91.12	254.08	461.38	90.05	1082	67.29	386.17	221.88	16.38	12.62	53.12	9.5	114.58	6.75	17.33	169.45	14	4.12
K00262	glutamate dehydrogenase (NADP+) [EC:1.4.1.4]	19574.7	15316.4	20131.8	24476.7	17795.4	20614.7	21806.3	22850.7	20161.7	16099.8	32077.8	31462.1	31368	27081.9	30695.7	36024.7	26120.1	20168.7	24769.7	23165.5	29155.6	22951.7	22152.3	23444.3	22649.6	23462.2	24579.5	24179.1	22230.9	22260.5	25743.9	17699.9	20127.4	22922.9	20294.9	23679	25916.3
K00263	leucine dehydrogenase [EC:1.4.1.9]	2.5	44.2	5.2	13.2	1	17.1	10	24.2	1	17	4.2	2	6.2	6	12.2	5	6	79	11.2	28.4	93	5	3	14.2	3	10	19.5	7	7	4	13	11.2	13	6.2	8.2	18	6
K00265	glutamate synthase (NADPH) large chain [EC:1.4.1.13]	4803.7	6812.77	5757.32	2642.73	4688.57	2550.48	3514.52	3733	4596.5	3424.66	1095.46	250.38	824.81	994.2	1391.22	567.03	1136.63	7979.49	7978.75	9329.65	7106.45	6730.34	11154.2	7580.7	6627.75	7803.75	9059.79	5918.69	6444.62	5469.54	2353.56	8027.12	5100.12	7445.86	8651.4	2947.48	2474.2
K00266	glutamate synthase (NADPH) small chain [EC:1.4.1.13]	33317.4	23592.6	29061.7	41750.5	18677.5	37235.8	38928.9	37464.3	27782.2	23694.4	34812	33529.4	34714.8	33065.2	26438.8	33067.9	31211.2	36575.2	45203.2	43189.2	44731.1	47320.2	45584.8	41873.8	41883.7	48483.3	44062.1	35383.7	38521.6	33276.5	47798.2	32706.5	33597.1	37200.7	39351	38248.8	46751.1
K00270	phenylalanine dehydrogenase [EC:1.4.1.20]	0.011	1	0.011	0.011	0.011	0.011	0.011	0.011	0.011	0.011	0.011	0.011	0.011	0.011	1	0.011	0.011	0.011	0.011	0.011	0.011	0.011	1	1	0.011	0.011	1	0.011	0.011	0.011	5	0.011	4	0.011	0.011	4	0.011
K00271	valine dehydrogenase (NAD+) [EC:1.4.1.23]	2	5	1	3	7.5	3	3.5	3	0.011	1	0.011	0.5	2	1	0.011	2.5	0.011	1.5	16	3	0.5	5	2	4.5	2	1	2	4	5	1	3	0.011	8.5	2	0.011	1.5	1
K00273	D-amino-acid oxidase [EC:1.4.3.3]	0.011	0.011	0.011	0.011	1	0.011	1	2	0.011	0.011	0.011	1	0.011	0.011	0.011	1	0.011	1	6	0.011	1	2	0.011	0.5	0.011	0.011	0.011	2	0.011	0.011	0.011	0.011	7.5	0.011	0.011	2	0.011
K00274	monoamine oxidase [EC:1.4.3.4]	286.5	220.17	12.5	655.34	223.51	433.84	311.84	28.37	57.84	72.17	36.48	4.07	18.5	33.47	30.64	29.14	5.48	96.6	43.87	25.17	117.2	227.83	29.5	48.66	118.01	128.33	719.33	102.5	72.2	19.85	138.82	57.5	427.66	152.83	101	31	63.52
K00275	pyridoxamine 5'-phosphate oxidase [EC:1.4.3.5]	30.04	128.08	74.22	170.21	49.08	140.21	45.19	868.65	271.45	100.41	468.68	131.55	428.24	591.45	877.39	266.95	256.42	190.49	673.82	2614.62	1030.95	411.21	125.85	2475.5	1511.79	194.63	3484.71	128.52	53.29	115.12	57.14	396.25	64.04	29.43	56.95	89.81	134.78
K00276	primary-amine oxidase [EC:1.4.3.21]	1.38	2.75	52.62	2.12	19.75	3.38	2.38	5.38	2.12	2.75	0.38	5.88	3.25	1.12	0.25	1.62	0.25	14.38	10.75	29.12	5.25	174.38	7.88	7	4.12	6	2.88	5.38	3.62	5.12	3	0.25	38.75	3	1.12	4	2.12
K00278	L-aspartate oxidase [EC:1.4.3.16]	12846.4	11267.3	14355.1	14984	8956.58	9788.13	12567.8	13875.4	12768.1	10977	19277.9	25768.8	23020	19630.5	19702.9	23706.1	20523.2	14513.8	17710	20068.8	20335.3	18475.1	19727	20561.4	16666.3	20983.7	20983.8	15188.9	13811.5	15357.9	14046.1	14112.6	13959.6	14856.9	17053.7	13836.5	10851.5
K00281	glycine dehydrogenase [EC:1.4.4.2]	401.54	57.96	190.68	155.67	103.42	129.21	55.36	96.12	116.83	84.08	6697.59	4602.89	6720.52	3905.11	7325.6	9003.87	1644.3	472.57	3217.95	3115.67	5913.87	1557.09	863.47	2883	2217.42	885.75	4204.96	1620.19	170.12	1180.62	65.64	533.25	86.37	331.73	267.95	308.81	198.78
K00282	glycine dehydrogenase subunit 1 [EC:1.4.4.2]	5919.4	7859.58	10068.9	10133.8	5899.33	4722.28	7241.24	7464.52	7321.74	4793.49	6499.54	9021	4776.62	5358.75	5145.45	3133.33	11090.8	9518.75	9680.33	11392.3	9484.75	11463.8	14998.8	13070.2	9647.01	14463.3	12577.8	8065.67	9133.5	7387.27	4637.08	9421.54	7746.91	10225.3	10101.8	6977.5	4308.1
K00283	glycine dehydrogenase subunit 2 [EC:1.4.4.2]	5961.4	7940.58	10950.9	10238.8	5980.33	4836.28	7496.24	7509.52	7444.74	4877.49	6517.54	9072	4890.62	5508.75	5175.45	3139.33	11120.8	9530.75	10226.3	11641.3	9490.75	11469.8	15025.8	13076.2	9650.01	14520.3	12577.8	8089.67	9172.5	7420.27	4691.08	9478.54	7947.91	10351.3	10203.8	7175.5	4491.1
K00284	glutamate synthase (ferredoxin) [EC:1.4.7.1]	9751.84	3431.84	6050.76	9564.83	2887.51	13761.1	13306.5	11745.5	6414.08	6903.08	9818.34	6211.75	9012.5	9227.66	5598.75	5420.57	6392.17	7711.5	11378.5	9527.74	10398.8	13363.3	8813.33	9971.74	13208.2	12262.3	9866.4	8913.5	11652.5	9201.83	19393	6277.59	9439.09	9752	8008.41	13613.8	19065.2
K00285	D-amino-acid dehydrogenase [EC:1.4.5.1]	35.91	144.45	88.29	76.47	68.5	82.08	83.57	83.13	45.57	225.48	49.9	48.43	56.82	64.57	26.97	20.24	27.83	143.21	107.69	120.74	49.32	336.25	28.4	653.83	144.41	28.13	201.09	57.23	72.38	79.91	45.46	319.48	66.79	58.72	98.89	42.31	16.57
K00286	pyrroline-5-carboxylate reductase [EC:1.5.1.2]	20612.8	20276.3	19080.4	18135.8	21754.2	22904.4	22498	23918.3	17213	21563.6	25518.1	27890.1	25743.5	23583	24597.1	27122.9	25455.2	23162.3	24571.4	24944	24874.6	25732.2	24965	25370.3	23012.2	25963.6	27706.9	21270.8	22369	20473.3	25778.2	21296.1	20144	21879	22650.1	21491.4	25424.5
K00287	dihydrofolate reductase [EC:1.5.1.3]	16047.5	14886.6	15361.6	21830.2	16807.4	19915	19658	20676.5	14485.1	18551.8	20865.8	18316.4	20745.1	17953.7	19767.9	18013.4	16128	13094.2	17825.7	18214.4	19145.6	18793	14407.3	19833.4	17837.2	17184	20951.4	15117.5	15767.7	13350.8	21905.1	14303.9	15040.2	14469.2	11891.8	18370.6	22804.5
K00290	saccharopine dehydrogenase (NAD+, L-lysine forming) [EC:1.5.1.7]	9288.41	8332.76	10939	12207.9	6773.84	8161.01	8211.34	9668.59	9038.39	8053.01	10617.9	13929.1	13335.7	11412.7	13202.8	19276	9660.03	10952.9	11753.4	12900.5	13397.8	13718.3	17283	13615.6	11637.6	17517.5	15348.1	11114.8	10749.2	11011.4	7144.66	11164.7	8328.74	12301.2	13495.2	7735.42	5913.35
K00293	saccharopine dehydrogenase (NADP+, L-glutamate forming) [EC:1.5.1.10]	0.011	0.011	0.011	0.011	0.011	0.011	0.011	0.011	0.011	0.011	0.011	0.011	0.011	0.011	0.011	0.011	0.011	27	194	357	580	37	22	1120	52	103	228	0.011	0.011	0.011	0.011	0.011	0.011	0.011	0.011	0.011	0.011
K00294	1-pyrroline-5-carboxylate dehydrogenase [EC:1.2.1.88]	9.75	13.58	16.66	74.16	15.84	38.1	12.67	61.17	12.88	11.92	67.61	48.34	268.48	418.16	21.41	50.42	178.38	269.83	828.83	2721.45	1264.92	224.38	265.87	1987.45	1503.63	294.12	3477.25	18.92	65.33	75.25	13.25	29.2	28.33	88.5	87.95	15.25	3.25
K00297	methylenetetrahydrofolate reductase (NADPH) [EC:1.5.1.20]	17816.3	12834	16305.2	16523.1	10449.3	19050.6	20440.1	20407.8	15631.3	12282.8	20872.6	22060.7	21545.4	18722.7	19202.2	24832.7	19309.5	16447.1	21903.7	22148.4	26852.8	23879.8	24413.3	25465.4	25549.3	27879.4	25620.6	18916.4	20457.6	18179.5	19407.4	15990.4	18480.5	19049.9	20080.4	20492	22224.1
K00298	N5-(carboxyethyl)ornithine synthase [EC:1.5.1.24]	0.011	4	0.011	1	0.011	0.011	1	2	0.011	0.011	0.011	0.011	0.011	0.011	0.011	0.011	1	0.011	0.011	0.011	0.011	0.011	0.011	0.011	0.011	0.011	0.011	2	1	1	2	0.011	1	1	1	2	1
K00299	FMN reductase [EC:1.5.1.38]	22.36	59.18	103.35	36.15	55.25	34.28	39.19	43.95	25.65	123.16	15.52	19.05	21.75	22.45	13.22	12.12	11.58	38.4	62.12	47.12	30.95	221.05	27.77	327.58	61.79	20.13	89.21	26.1	40.96	29.54	36.89	153.91	67.54	25.4	46.7	26.06	9.2
K00301	sarcosine oxidase [EC:1.5.3.1]	0.011	3.5	3	7	0.5	3	4.5	7.5	1	2	1	1.5	2	0.011	0.011	1.5	0.011	5.5	13	2	2.5	2	4	4	3	1.5	1	5	5	0.011	6	2	7	3	0.011	2	0.5
K00302	sarcosine oxidase, subunit alpha [EC:1.5.3.1]	1	6.7	2.7	4.7	3	3.5	3	10.6	1	3	3	0.011	1	2	1	1	1	23	13.2	6.5	1.9	2.5	1	3	2	5	30.5	5	0.4	1	3.5	14	0.5	1.2	1	1	1.5
K00303	sarcosine oxidase, subunit beta [EC:1.5.3.1]	3.5	20.2	5.2	17.2	9	11.5	6	24.1	12	21	16	10	13	18	5	5	7	30	25.2	29	3.4	3	4	11	16	8	27.5	11	9.4	17	9	29	1	13.2	1	4	3.5
K00304	sarcosine oxidase, subunit delta [EC:1.5.3.1]	0.011	6.7	2.7	4.7	3	2.5	3	10.6	1	3	3	0.011	1	2	1	1	1	10	5.2	3.5	1.9	0.5	1	3	2	4	0.5	5	0.4	1	2.5	9	0.5	0.2	1	1	1.5
K00305	sarcosine oxidase, subunit gamma [EC:1.5.3.1]	0.011	6.7	2.7	4.7	3	2.5	3	10.6	1	3	3	0.011	1	2	1	1	1	10	5.2	3.5	1.9	0.5	1	3	2	4	0.5	5	0.4	1	2.5	9	0.5	0.2	1	1	1.5
K00311	electron-transferring-flavoprotein dehydrogenase [EC:1.5.5.1]	14.33	116.53	13.53	26.2	14	108.33	38	810.4	50	102.33	89	13	16.33	66	29	9	25	93.67	97.53	30	33.53	25.33	6	315	56	8	90	104	15.2	26	11.33	137.33	12	15.53	51.33	19	9
K00313	electron transfer flavoprotein-quinone oxidoreductase [EC:1.5.5.-]	46.5	13.99	346.99	20.99	184.5	52.51	42.01	16.99	16.49	91.49	101	110.51	130.01	401.99	91.49	349	178.99	2297.51	40.5	165	129.01	493.51	98.49	164.49	25.5	232.51	166.49	122.99	66	319.51	47	392.99	158	135.51	160	109.51	41.49
K00316	spermidine dehydrogenase [EC:1.5.99.6]	0.011	0.2	0.37	0.2	0.011	0.011	0.011	0.2	0.011	0.011	0.011	0.011	0.011	0.011	0.011	0.011	0.011	0.011	0.2	0.011	0.011	18.67	0.17	0.011	0.17	0.67	0.011	0.011	0.011	0.011	0.17	0.011	0.011	0.2	0.011	0.011	0.011
K00318	proline dehydrogenase [EC:1.5.5.2]	4	19.25	4.5	17.5	13	14.6	9	17	7.88	12.5	16.95	8.5	19.32	12.5	9.58	8.25	3.38	55.75	321	2504.28	800.25	142.88	89.12	1936.7	1439.13	242.12	3403.75	11.5	14	8.5	19	7.2	22	15.5	1.2	9	3.5
K00322	NAD(P) transhydrogenase [EC:1.6.1.1]	5.38	5.85	3.82	6.15	16.75	8.55	7.19	7.05	3.45	1.08	1.52	6.55	5.92	2.45	1.72	2.62	1.58	9.48	11.09	31.62	5.42	112.22	7.52	12.83	7.29	8.13	3.71	7.85	27.76	5.79	7.81	27.58	12.04	6.87	2.12	6.31	1.95
K00324	H+-translocating NAD(P) transhydrogenase subunit alpha [EC:1.6.1.2 7.1.1.1]	537.36	1512.89	569.68	106.69	585.73	875.55	390.85	2104.15	182.79	272.74	185.18	31.21	43.58	131.45	61.72	43.28	55.24	7819.82	3791.61	4196.62	3437.48	3958.88	10529.5	3076.33	1467.95	6721.63	3044.37	4950.19	4623.82	4158.13	1328.81	5873.58	4237.2	8102.39	4792.78	1587.15	1842.79
K00325	H+-translocating NAD(P) transhydrogenase subunit beta [EC:1.6.1.2 7.1.1.1]	112.37	532.02	78.15	39.82	139.74	339.55	141.52	835.25	66.12	114.41	93.35	18.88	22.75	67.45	31.72	23.95	28.41	113.15	66.75	69.62	47.95	211.55	23.52	346.33	61.62	34.63	126.04	137.52	46.29	48.46	35.81	201.58	62.87	33.53	60.45	51.48	21.62
K00330	NADH-quinone oxidoreductase subunit A [EC:7.1.1.2]	2619.19	3486.61	3615.38	8218.82	3218.42	1663.21	2045.26	2915.47	4454.85	2804.48	7457.84	5174.39	7118.65	4711.36	8590.47	9249.12	3241.92	1470.32	4825.95	3875.54	5833.87	1973.96	2015.85	3166.25	3822.79	2454.13	4337.21	6124.44	4149.62	4959.12	1381.64	3844.75	3119.12	5207.73	2855.95	2757.06	1766.78
K00331	NADH-quinone oxidoreductase subunit B [EC:7.1.1.2]	2619.19	3486.41	3615.18	8211.62	3218.42	1663.21	2045.26	2915.27	4453.85	2803.48	7457.84	5174.39	7118.65	4711.36	8590.47	9244.12	3241.92	1470.32	4825.75	3875.54	5833.87	1973.96	2015.85	3166.25	3821.79	2454.13	4336.21	6124.44	4149.62	4959.12	1381.64	3844.75	3119.12	5206.53	2855.95	2757.06	1766.78
K00332	NADH-quinone oxidoreductase subunit C [EC:7.1.1.2]	156.23	755.23	159.7	402.23	1044.33	367.16	124.4	978.8	331.4	369.23	650.33	545	420.99	900.33	1598.67	127.16	967.67	559.34	914.5	1200.33	728.53	583.66	273	1336.67	1478.83	1328	3638.33	2036.67	1908.7	1967.83	505	1659	1543.5	2995.83	767	464	729.83
K00333	NADH-quinone oxidoreductase subunit D [EC:7.1.1.2]	156.23	755.23	159.7	409.23	1044.33	370.16	124.4	978.8	469.4	370.23	650.33	545.5	420.99	900.33	1598.67	132.16	967.67	559.34	914.5	1200.33	728.53	583.66	273	1336.67	1479.83	1328	3639.33	2036.67	1908.7	1967.83	505	1659	1543.5	2996.83	767	464	729.83
K00334	NADH-quinone oxidoreductase subunit E [EC:7.1.1.2]	9022.4	4831.7	5311.12	7418.15	4385.26	6947.05	7517.62	7567.4	7685.51	4585.67	15384.4	22998.3	18941.7	17717.2	17263.7	12039.5	23109.2	5609.51	7956.42	9657.07	13560.4	7602.01	4908.97	11219.7	8965	10468.1	9352.03	8123.27	6244.46	9362.19	8120.2	7802.17	8805.47	8874.2	6485.19	10278.4	7580.95
K00335	NADH-quinone oxidoreductase subunit F [EC:7.1.1.2]	7531.83	3981.8	4254.92	6240.26	3566.94	6642.72	7087.39	8237.97	6102.78	4530.11	8554.69	15120.9	12764	11196	12081.9	7474.95	15741.8	5348.27	4964.63	6469.91	7054.38	5653.51	3896.47	7874.24	7632.34	8622.07	8324.36	6089.27	5163.79	7124.37	7538.19	7237	8559.96	7531.2	5415.69	9184.55	6952.8
K00336	NADH-quinone oxidoreductase subunit G [EC:7.1.1.2]	10012.9	4126.21	8929.95	7633.85	4017.09	10314.2	10006.2	11972.8	7335.79	7772.17	7407.96	11699.3	11627.2	10980.2	9144.83	8950.89	13299.9	8467.09	8852.59	14128.4	11512.8	11913.6	9213.95	15088.4	13021.7	13234.6	16282.8	9623.27	7814.29	8647.02	8658.87	9354.83	9499.8	9477.2	6421.69	9107.88	9175.61
K00337	NADH-quinone oxidoreductase subunit H [EC:7.1.1.2]	4174.85	6790.75	5905.18	8527.62	4801.08	2584.88	3452.59	4639.27	4956.52	3671.48	7463.84	5174.39	7119.65	4711.36	8592.47	9247.12	3251.92	8666.32	10865.8	9861.54	10019.9	7719.96	11931.9	8749.25	7117.79	9136.13	9904.21	9429.11	8449.62	8240.79	2749.31	9418.42	6606.12	10558.9	9514.95	3539.73	3126.78
K00338	NADH-quinone oxidoreductase subunit I [EC:7.1.1.2]	2619.19	3486.41	3615.18	8211.62	3218.42	1663.21	2045.26	2915.27	4453.85	2803.48	7457.84	5174.39	7118.65	4711.36	8590.47	9244.12	3241.92	1470.32	4825.75	3875.54	5833.87	1973.96	2015.85	3166.25	3821.79	2454.13	4336.21	6124.44	4149.62	4959.12	1381.64	3844.75	3119.12	5206.53	2855.95	2757.06	1766.78
K00339	NADH-quinone oxidoreductase subunit J [EC:7.1.1.2]	2619.19	3486.41	3615.18	8211.62	3218.42	1663.21	2045.26	2915.27	4453.85	2803.48	7457.84	5174.39	7118.65	4711.36	8590.47	9244.12	3241.92	1470.32	4825.75	3875.54	5833.87	1973.96	2015.85	3166.25	3821.79	2454.13	4336.21	6124.44	4149.62	4959.12	1381.64	3844.75	3119.12	5206.53	2855.95	2757.06	1766.78
K00340	NADH-quinone oxidoreductase subunit K [EC:7.1.1.2]	2619.44	3487.91	3616.18	8212.12	3218.42	1664.21	2045.76	2917.27	4453.85	2804.73	7457.84	5174.39	7119.15	4711.36	8591.97	9244.12	3241.92	1471.07	4828.25	3875.54	5833.87	1973.96	2016.1	3166.5	3822.29	2454.13	4336.21	6124.69	4149.62	4959.37	1381.89	3844.75	3119.62	5206.53	2856.2	2757.31	1767.03
K00341	NADH-quinone oxidoreductase subunit L [EC:7.1.1.2]	2617.19	3476.41	3615.18	8220.62	3218.42	1580.21	2048.26	2894.27	4454.85	2804.48	7495.34	5237.89	7388.65	4887.86	8635.47	9405.12	3343.42	1470.32	4827.75	3876.54	5833.87	1972.96	2015.85	3169.25	3823.79	2452.13	4329.21	6126.44	4141.62	4959.12	1369.64	3840.75	3121.12	5209.53	2855.95	2757.06	1765.78
K00342	NADH-quinone oxidoreductase subunit M [EC:7.1.1.2]	2661.19	3633.41	3783.18	8233.62	3362.42	1699.21	2132.26	2951.27	4472.85	2852.48	7457.84	5174.39	7118.65	4711.36	8590.47	9249.12	3241.92	1470.32	4834.75	3878.54	5840.87	1973.96	2024.85	3178.25	3822.79	2464.13	4457.21	6145.44	4149.62	5010.12	1411.64	3967.75	3170.12	5207.53	2855.95	2778.06	1769.78
K00343	NADH-quinone oxidoreductase subunit N [EC:7.1.1.2]	2619.19	3486.41	3615.18	8211.62	3218.42	1663.21	2045.26	2915.27	4453.85	2803.48	7457.84	5174.39	7118.65	4711.36	8590.47	9244.12	3241.92	1470.32	4825.75	3875.54	5833.87	1973.96	2015.85	3166.25	3821.79	2454.13	4336.21	6124.44	4149.62	4959.12	1381.64	3844.75	3119.12	5206.53	2855.95	2757.06	1766.78
K00344	NADPH:quinone reductase [EC:1.6.5.5]	104.2	629.07	284.54	379.55	1036.25	254.37	170.69	934.35	331.45	308.4	98.52	24.05	44.24	78.45	42.72	65.12	38.58	236.66	175.81	109.62	113.64	493.54	49.52	677.33	117.29	67.63	269.21	153.85	77.16	68.79	135.13	367.9	198.54	41.59	115.44	71.31	40.45
K00346	Na+-transporting NADH:ubiquinone oxidoreductase subunit A [EC:7.2.1.1]	2510.46	2732.03	3463.15	7808.06	2176.09	1334.88	1920.55	1936	3990.5	2436.42	7003.12	4634.72	6719.61	3822.7	6998.21	9126.21	2308.3	995.63	4358.11	3111.59	6394.42	1964.51	1916.5	3433.25	2439.09	1700.29	1238.3	4088.3	2221.78	3177.62	875.5	2320.92	1573.33	2376.03	2191.95	2361.25	1051.12
K00347	Na+-transporting NADH:ubiquinone oxidoreductase subunit B [EC:7.2.1.1]	2510.46	2735.03	3463.15	7824.06	2176.09	1334.88	1920.55	1936	3990.5	2436.42	7003.12	4634.72	6720.61	3822.7	6998.21	9126.21	2308.3	995.63	4358.11	3111.59	6394.42	1964.51	1916.5	3440.25	2439.09	1700.29	1238.3	4179.3	2221.78	3177.62	875.5	2320.92	1573.33	2376.03	2191.95	2361.25	1051.12
K00348	Na+-transporting NADH:ubiquinone oxidoreductase subunit C [EC:7.2.1.1]	2510.46	2735.03	3463.15	7824.06	2176.09	1334.88	1920.55	1936	3990.5	2436.42	7003.12	4634.72	6720.61	3822.7	6998.21	9126.21	2308.3	995.63	4358.11	3111.59	6394.42	1964.51	1916.5	3440.25	2439.09	1700.29	1238.3	4179.3	2221.78	3177.62	875.5	2320.92	1573.33	2376.03	2191.95	2361.25	1051.12
K00349	Na+-transporting NADH:ubiquinone oxidoreductase subunit D [EC:7.2.1.1]	2510.46	2735.03	3463.15	7824.06	2176.09	1334.88	1920.55	1936	3990.5	2436.42	7003.12	4634.72	6720.61	3822.7	6998.21	9126.21	2308.3	995.63	4358.11	3111.59	6394.42	1964.51	1916.5	3440.25	2439.09	1700.29	1238.3	4179.3	2221.78	3177.62	875.5	2320.92	1573.33	2376.03	2191.95	2361.25	1051.12
K00350	Na+-transporting NADH:ubiquinone oxidoreductase subunit E [EC:7.2.1.1]	2510.46	2735.03	3463.15	7824.06	2176.09	1334.88	1920.55	1936	3990.5	2436.42	7003.12	4634.72	6720.61	3822.7	6998.21	9126.21	2308.3	995.63	4358.11	3111.59	6394.42	1964.51	1916.5	3440.25	2439.09	1700.29	1238.3	4179.3	2221.78	3177.62	875.5	2320.92	1573.33	2376.03	2191.95	2361.25	1051.12
K00351	Na+-transporting NADH:ubiquinone oxidoreductase subunit F [EC:7.2.1.1]	2510.46	2735.03	3463.15	7824.06	2176.09	1334.88	1920.55	1936	3990.5	2436.42	7003.12	4634.72	6720.61	3822.7	6998.21	9126.21	2308.3	995.63	4358.11	3111.59	6394.42	1964.51	1916.5	3440.25	2439.09	1700.29	1238.3	4179.3	2221.78	3177.62	875.5	2320.92	1573.33	2376.03	2191.95	2361.25	1051.12
K00354	NADPH2 dehydrogenase [EC:1.6.99.1]	260.5	2648	1359	461	7310	391.1	1211	2900	1418	2090	8.2	3	7.2	26	6.2	2	3	3283	220	134.4	217	31	209	455.2	21	167	951.5	101	27	190	23	4.2	25	248	4.2	87	11
K00355	NAD(P)H dehydrogenase (quinone) [EC:1.6.5.2]	5.71	13.51	61.38	38.38	23.59	38.31	13.55	40.65	13.12	12.75	48.24	23.72	45.44	15.78	11.78	10.79	53.25	117.88	246.01	193.19	66.75	221.38	27.05	15.2	36.29	16.17	90.88	16.05	14.95	11.12	12.5	9.78	36.08	12.93	1.65	3	1.12
K00360	assimilatory nitrate reductase electron transfer subunit [EC:1.7.99.-]	0.011	0.011	0.011	0.011	0.011	0.011	0.011	0.5	0.011	0.011	0.011	0.011	0.011	0.011	0.011	0.011	0.011	0.011	0.011	0.011	1	0.011	0.011	0.5	0.011	0.011	0.011	0.011	0.011	0.011	0.011	0.011	1.5	0.011	0.011	1	0.5
K00362	nitrite reductase (NADH) large subunit [EC:1.7.1.15]	21.92	74.83	17.6	26.77	51	39.19	40.21	36.27	13.57	95.49	10.24	18.93	17.03	15.57	14.31	10.74	9.83	105.13	54.64	83.64	32.53	227.76	20.54	332.03	60.41	24.92	96.59	27.37	41.72	28.91	21.11	151.69	30.58	20.53	56.1	31.45	11.07
K00363	nitrite reductase (NADH) small subunit [EC:1.7.1.15]	20.21	71.68	15.65	24.65	34.75	35.48	38.19	33.55	11.45	94.41	9.72	13.55	14.45	14.45	13.92	9.62	9.58	96.15	49.42	52.52	26.25	136.05	14.52	321.03	56.29	15.13	94.71	23.85	37.76	24.79	14.64	150.11	28.54	13.2	54.65	29.31	10.95
K00364	GMP reductase [EC:1.7.1.7]	1964.8	6532.43	1376.79	1220.95	10898.7	2657.65	1591.47	2960.08	1471.12	8397.94	31.22	24.44	36.95	40.84	28.09	50.29	794.86	3315.9	267.5	198.69	195.03	217.39	285.44	849.95	41.4	544.07	1052.71	122.6	129.98	209.43	51.95	677.33	42.21	272.34	25.18	198.06	34.2
K00365	urate oxidase [EC:1.7.3.3]	2	5	106	4	7.5	3	3.5	8.5	0.011	3	0.011	1.5	4	1	0.011	3.5	0.011	20.5	24	3	2.5	170	8	4	2	1	5	4	5	1	6	1	71	3	0.011	0.5	3.5
K00366	ferredoxin-nitrite reductase [EC:1.7.7.1]	1411.75	207.5	3587.92	759.08	611.01	1370.25	1913.49	2258.78	708.16	2295.24	141.83	128.33	159	98.5	104.75	92.25	194.58	1533.08	2307.25	4654.99	2624.04	4541.75	3727.83	5329.83	2455.58	3122.99	6684.49	1041.58	1500.7	883.4	723.39	1375.5	1175.68	448	558.65	1044.74	1270
K00368	nitrite reductase (NO-forming) [EC:1.7.2.1]	19.13	60.93	88.33	19.6	66	17.13	31	19	20.4	45.33	7	5	7.33	9	2	2	3	2.67	19.33	12	7.33	3.33	10	15	8	12	47	11	4	24	14.33	50.33	17	7.33	0.33	8	1
K00370	nitrate reductase / nitrite oxidoreductase, alpha subunit [EC:1.7.5.1 1.7.99.-]	113.32	204.14	90.77	35.57	141.99	33.5	28.88	13.57	39.44	205.16	9.04	17.27	18.5	15.23	5.61	6.41	6.33	31.8	25.31	75.41	9.67	292.27	20.54	19.83	18.41	15.42	29.92	30.37	57.52	25.42	15.12	64.49	62.25	31.37	4.74	27.29	5.4
K00371	nitrate reductase / nitrite oxidoreductase, beta subunit [EC:1.7.5.1 1.7.99.-]	113.32	204.14	90.77	35.57	141.99	33.5	28.88	13.57	39.94	205.16	9.04	17.27	18.5	15.23	8.61	6.41	9.33	31.8	25.31	75.41	9.67	292.27	23.54	19.83	18.41	15.42	29.92	30.37	57.52	25.92	15.12	64.49	62.25	31.37	4.74	27.29	5.4
K00372	assimilatory nitrate reductase catalytic subunit [EC:1.7.99.-]	282.71	90.35	191.15	50.32	126.75	288.71	161.52	595.42	71.12	304.08	5.52	9.88	8.58	6.12	14.39	6.62	32.25	250.48	84.42	150.12	57.78	376.71	82.02	394.5	96.12	165.79	147.88	24.52	80.96	27.12	15.47	148.58	38.54	12.53	59.45	34.64	17.62
K00373	nitrate reductase molybdenum cofactor assembly chaperone NarJ/NarW	113.32	204.14	90.77	35.57	141.99	33.5	28.88	13.57	39.44	205.16	9.04	17.27	18.5	15.23	5.61	6.41	6.33	31.8	25.31	75.41	9.67	292.27	20.54	19.83	18.41	15.42	29.92	30.37	57.52	25.42	15.12	64.49	62.25	31.37	4.74	27.29	5.4
K00374	nitrate reductase gamma subunit [EC:1.7.5.1 1.7.99.-]	1708.98	3874.48	2383.77	526.57	2620.65	1022.17	1436.21	1742.57	588.61	1144.16	15.04	17.27	19.5	15.23	10.61	9.41	19.33	7227.8	6080.31	6063.41	4195.67	6046.27	9939.54	5618.83	3314.41	6697.42	5598.92	3335.04	4357.52	3307.59	1448.79	5638.16	3549.25	5383.7	6663.74	809.96	1365.4
K00375	GntR family transcriptional regulator / MocR family aminotransferase	13479.4	6310.95	11796.3	14890.7	5207.19	16839.7	17243.6	17624.5	10027.3	8455.74	14107.9	13919.8	15186.9	12191	11867.4	9374.73	14403.8	13705.8	15202.7	16278.4	15819.8	20784.9	18047.8	16103.1	14816.5	22458.4	18614.2	14732.8	16122.4	12267.2	22378.4	10983.5	15709.1	17594.1	12293.6	16876.8	23345.3
K00376	nitrous-oxide reductase [EC:1.7.2.4]	1.33	6.53	1.53	4.2	3	4.33	1	6.2	4	8.33	6	5	6.33	8	2	2	3	2.67	6.53	5	0.33	1.33	1	3	6	1	6	2	4	7	3.33	8.33	0.011	6.53	0.33	1	0.011
K00380	sulfite reductase (NADPH) flavoprotein alpha-component [EC:1.8.1.2]	13.21	36.18	12.32	16.98	34.58	34.31	15.69	82.65	35.45	19.91	351.05	31.05	137.11	361.78	804.59	16.78	100.25	26.82	43.09	61.85	14.35	121.38	24.02	38.7	20.62	25.63	18.54	14.02	38.36	85.62	44.81	272.78	13.04	25.2	4.82	12.81	120.28
K00381	sulfite reductase (NADPH) hemoprotein beta-component [EC:1.8.1.2]	35.96	123.38	75.52	31.68	87.58	53.31	67.19	70.45	30.45	112.66	346.05	27.05	128.61	353.78	810.09	15.78	101.25	103.07	49.79	65.85	32.95	135.38	22.77	331.45	57.12	24.13	119.54	29.77	33.96	105.37	46.56	422.78	34.54	14.4	55.57	34.06	127.03
K00382	dihydrolipoamide dehydrogenase [EC:1.8.1.4]	11942.2	14880.8	13551.8	17271.9	15775.6	10893.3	14537.1	19678.5	14756.8	9925.5	17932.8	22074.6	18784.2	15313	17105	16988.3	19517.5	15765.9	15019	18242.4	20632.8	17591.1	18423.4	18335.9	14621.8	25461.9	19561.3	17261.9	15177.9	15200.3	9506.04	19417.9	17955.8	23143.8	14012.6	12075.6	10842.7
K00383	glutathione reductase (NADPH) [EC:1.8.1.7]	129.63	297.79	43.82	81.14	148.52	79.88	358.8	228.66	64.12	410.09	66.52	27.1	69.08	34.02	40.89	232.29	1583.19	127.07	91.86	147.29	332.39	491.22	168.94	1099.75	80.73	881.9	265.21	60.1	188.84	60.09	85.44	1484.12	57.71	55.87	106.63	247.56	58.2
K00384	thioredoxin reductase (NADPH) [EC:1.8.1.9]	39945.7	46146.4	40805.2	37170.6	53182.2	44704.9	41663.1	47462.9	31635.5	49662.3	36378.2	44260	39217.2	36249.9	34338.8	42080.9	40415.5	45772.4	46584.7	53600.8	46177.6	53106.4	51167.7	57706	45068.2	57811.6	61167.3	36167.2	40366.1	34591.2	40597.3	42142	36223.5	40697.7	44413.6	37476.6	43566.7
K00385	anaerobic sulfite reductase subunit C	551.08	85	721	106.92	220.34	560	346.83	1106.75	148.92	475	128	98.75	117.5	112.83	202	78.17	527.25	427.75	310.25	289.75	69.67	567.25	155	167.42	115.25	331	152.25	18.25	154	34.25	38.08	104.25	105.75	56.5	51.58	97.42	77.67
K00389	putative membrane protein	27.38	74.4	149.95	26.95	99.75	29.05	40.19	27.35	23.45	57.58	7.52	12.05	15.92	13.45	6.72	8.62	7.58	20.73	43.39	42.62	5.67	184.55	16.35	22.58	19.37	10.46	54.71	20.85	36.76	32.29	23.64	75.58	69.04	14.67	2.12	15.81	5.45
K00390	phosphoadenosine phosphosulfate reductase [EC:1.8.4.8 1.8.4.10]	2161.46	3782.01	2931.98	970.14	3005.42	1626.81	2062.86	3596.92	1246.83	1654.33	419.6	143.46	225.39	446.58	895.94	192.34	247.27	4265.33	4965.63	7038.4	3589.62	4915.76	5128.39	6945.7	4316	4130.25	8144.29	2010.44	2898.79	1683.37	1189.56	3681.28	1982.87	2460.2	4707.07	460.56	749.53
K00392	sulfite reductase (ferredoxin) [EC:1.8.7.1]	5	11	38	11.5	25.5	5	3.5	4	10	30.5	0.011	0.5	3	2	3	2.5	3	2.5	16	3.5	2	5.5	5	5.5	2	1.5	2.5	4	5	1.5	3.5	0.011	11	2	0.011	3	1.5
K00394	adenylylsulfate reductase, subunit A [EC:1.8.99.2]	3214.55	6993.08	4590.2	845.57	4080.66	1930.34	3448.89	3460.6	1060.91	1888.4	25	12	9	7.33	9	10.17	22	14404	12099	11976	8383.17	11504	19832	11200.7	6595	13389	11142	6614.34	8626.5	6780.34	2828.67	11185.3	6976	11821.7	13319.3	2429.51	2727.17
K00395	adenylylsulfate reductase, subunit B [EC:1.8.99.2]	3214.55	6993.08	4590.2	845.57	4080.66	1930.34	3448.89	3460.6	1060.91	1888.4	25	12	9	7.33	9	10.17	22	14404	12099	11976	8383.17	11504	19832	11200.7	6595	13389	11142	6614.34	8626.5	6780.34	2828.67	11185.3	6976	11821.7	13319.3	2429.51	2727.17
K00404	cytochrome c oxidase cbb3-type subunit I [EC:7.1.1.9]	64.33	241.13	18.13	52.8	14	41.33	38	52.8	30	111.33	14	13	13.33	17	13	6	10	98.67	529.13	80.5	158.33	194.83	13	340.5	78.5	905	205	19	849	569	165.33	164.33	21	160.13	543.33	347	38
K00405	cytochrome c oxidase cbb3-type subunit II	60.33	219.73	17.73	48.4	11	33.33	37	45.4	26	103.33	8	8	7.33	9	11	4	7	96.67	522.73	75.5	158.33	192.83	12	336.5	72.5	901	191	17	836	562	147.33	155.33	21	153.73	543.33	346	38
K00406	cytochrome c oxidase cbb3-type subunit III	63.33	242.73	17.73	187.4	14	52.33	40	84.4	236	112.33	18	15.5	19.33	20	14	8	11	115.67	567.73	2204	347.33	285.33	74	1103	1437	818	3348	21	849	569	168.33	167.33	21	160.73	544.33	348	39
K00407	cytochrome c oxidase cbb3-type subunit IV	60.33	225.73	17.73	52.4	14	34.33	38	27.4	18	111.33	14	13	13.33	17	13	6	10	98.67	504.73	78	152.33	192.33	13	328	75	793	194	19	840	569	150.33	162.33	21	159.73	543.33	347	38
K00411	ubiquinol-cytochrome c reductase iron-sulfur subunit [EC:7.1.1.8]	79.33	330.53	72.53	177.2	59	223.33	70	865.4	264	119.33	83	9	10.33	58	27	8	22	97.67	504.53	79	171.53	194.33	21	342	67	809	236	107	846.2	580	174.33	200.33	39	155.53	544.33	355	45
K00412	ubiquinol-cytochrome c reductase cytochrome b subunit	79.33	330.73	72.73	177.4	59	223.33	70	865.6	264	119.33	83	9	10.33	58	27	8	22	97.67	504.73	79	171.53	194.33	21	342	67	809	236	107	846.2	580	174.33	200.33	39	155.73	544.33	355	45
K00413	ubiquinol-cytochrome c reductase cytochrome c1 subunit	79.33	330.53	72.53	177.2	59	223.33	70	865.2	264	119.33	83	9	10.33	58	27	8	22	96.67	504.53	79	171.33	194.33	21	342	67	809	236	107	846	580	174.33	200.33	39	155.53	544.33	355	45
K00425	cytochrome bd ubiquinol oxidase subunit I [EC:7.1.1.7]	7141.53	13229.1	7545.89	9883.09	15795	5291.41	5111.18	7563.67	6305.44	11972.3	7581.03	4823.71	7092.67	4692.82	7935.03	9574.78	2671.41	13945.8	11334.6	10606.6	11294.8	8827.11	12239.9	10065.4	7228.94	9654.11	11255.5	7580.73	7499.76	7647.84	2655.9	8694.7	5413.87	8323.2	9669.45	3730.93	2696.1
K00426	cytochrome bd ubiquinol oxidase subunit II [EC:7.1.1.7]	7142.03	13228.1	7545.89	9883.09	15791	5291.91	5111.18	7563.67	6305.44	11972.3	7581.03	4823.71	7090.67	4692.82	7936.03	9574.78	2671.41	13944.8	11334.6	10604.6	11282.8	8823.11	12238.9	10059.9	7220.94	9648.11	11269	7576.73	7499.76	7647.84	2660.9	8694.7	5414.37	8323.2	9669.45	3733.93	2694.1
K00427	L-lactate permease	5.38	3.15	2.95	3.45	16.25	5.05	3.69	2.85	3.45	1.08	1.52	6.05	3.92	2.45	1.72	2.12	1.58	7.98	5.89	30.12	3.42	92.05	7.35	7.33	6.12	6.46	3.21	4.85	22.76	5.79	4.14	27.58	5.04	4.67	2.12	4.81	1.45
K00428	cytochrome c peroxidase [EC:1.11.1.5]	97.99	307.12	122.2	96.53	131.99	55.33	69.33	79.4	77.55	76.33	396.58	97.5	429.11	533.83	849.05	179.91	203.55	28.59	550.2	102.71	170.28	183.04	33.62	72.17	42.96	926.62	216.08	39.34	841.2	662	194.67	357.67	62	171.86	498	363.67	151.33
K00432	glutathione peroxidase [EC:1.11.1.9]	3539.82	1109.98	1393.84	8462.56	1680.96	4654.6	2270.99	2231.85	1992.53	939.02	3599.56	6122.14	4757.87	5027.76	6819.78	2324.38	5579.5	2070.56	2047.44	3989.56	4852.68	2088.18	1674.46	3694.36	4353.45	1984.03	6467.17	1432.87	1740.64	3223.48	6281.32	5302.83	3754.99	2976.93	1089.54	3921.62	1709.01
K00433	non-heme chloroperoxidase [EC:1.11.1.10]	945.8	526.66	555.29	1424.21	769.26	741.89	545.86	274.14	394.21	187.59	1757	3766.7	1385.42	1060.09	1971.53	528.76	2957.98	450.49	224.68	392.04	387.62	430.63	310.02	311.41	305.38	595.12	1131.46	353.77	544.96	683.22	807.38	476.17	714.45	1497	366.54	1369.89	202.14
K00435	hydrogen peroxide-dependent heme synthase [EC:1.3.98.5]	1	1	54	4	2	2	48	30	5	5	6	0.011	6	1	1	37	7	8	2	11	43	137	15	4	2	38	11	4	3	4	8	2	38	5	7	6	7
K00436	NAD-reducing hydrogenase large subunit [EC:1.12.1.2]	14	49	56	5	48	12	29	12	6	16	0.011	0.011	0.011	0.011	0.011	0.011	0.011	0.011	0.011	0.011	0.011	0.011	0.011	0.011	0.011	0.011	40	7	0.011	17	10	41	17	0.011	0.011	7	1
K00437	[NiFe] hydrogenase large subunit [EC:1.12.2.1]	1595.66	3670.34	2293	491	2478.66	988.67	1407.33	1729	548.67	939	6	0.011	1	0.011	2	3	10	7196	6055	5988	4186	5754	9916	5599	3296	6682	5569	3304.67	4300	3281.67	1433.67	5573.67	3487	5352.33	6659	782.67	1360
K00446	catechol 2,3-dioxygenase [EC:1.13.11.2]	3.33	4.33	84.33	9	15	0.33	1	2	10	22.33	1	0.011	2.33	1	0.011	0.011	0.011	7.67	6.33	1	0.33	82.33	1	0.011	2	0.011	1	2	0.011	0.011	0.33	2.33	32	0.33	0.33	0.011	1
K00448	protocatechuate 3,4-dioxygenase, alpha subunit [EC:1.13.11.3]	3.71	14.28	57.32	9.32	23.75	8.71	8.38	16.08	3.12	5.08	3.38	5.88	6.58	4.12	1.25	4.62	1.25	16.05	27.28	35.12	4.58	197.38	9.05	13.5	8.29	11.67	4.88	11.38	8.62	5.12	8.5	5.58	44.25	5.53	2.45	6	3.62
K00449	protocatechuate 3,4-dioxygenase, beta subunit [EC:1.13.11.3]	17.71	63.28	113.32	14.32	71.75	20.71	37.38	28.08	9.12	21.08	3.38	5.88	6.58	4.12	1.25	4.62	1.25	16.05	36.28	38.12	11.58	197.38	18.05	25.5	8.29	21.67	44.88	18.38	8.62	22.12	18.5	46.58	61.25	5.53	2.45	13	4.62
K00450	gentisate 1,2-dioxygenase [EC:1.13.11.4]	3	17.2	0.2	8.2	6	10	4	20.2	8	16	15	10	13	19	5	5	7	4	12.2	12	0.011	2	2	8	12	7	12	17	11	17	9	17	0.011	15.2	1	3	1
K00451	homogentisate 1,2-dioxygenase [EC:1.13.11.5]	3.83	21.53	6.03	18.7	10.5	12.33	9.5	19.2	6	12.33	9	5.5	10.33	12	3	6.5	4	52.17	287.53	2497.5	777.33	139.83	86	1904.5	1424	128.5	3398	10	10	9	10.83	12.33	12	12.53	1.33	6	3.5
K00452	3-hydroxyanthranilate 3,4-dioxygenase [EC:1.13.11.6]	1.5	11	1	6	3	9.5	6	8	4	8	6	5	9	9	2	2	3	5	12	11	0.011	5	1	9	7	3	21.5	4	10	8	7	7	3	11	0.011	2	1
K00453	tryptophan 2,3-dioxygenase [EC:1.13.11.11]	3.83	16.53	57.7	11.2	10.5	9.83	7.5	11.7	5	12.33	7	5.5	10.33	10	3	4.5	3	14.17	32.53	14	1.83	111	5.17	11	10.17	3.67	25.5	8	10	9	12.5	9.33	47	11.53	0.33	8.5	3.5
K00455	3,4-dihydroxyphenylacetate 2,3-dioxygenase [EC:1.13.11.15]	2.71	8.78	2.15	6.32	19.25	7.71	2.88	8.58	6.12	9.08	6.38	10.38	8.58	9.12	2.25	3.12	3.25	9.55	11.28	34.12	3.08	92.71	6.88	10	10.12	6.5	7.88	5.38	7.62	11.12	6.33	8.58	1.75	9.53	1.45	3	0.12
K00456	cysteine dioxygenase [EC:1.13.11.20]	0.5	0.011	0.011	0.011	0.011	0.5	0.011	0.011	0.011	0.011	0.011	0.011	0.011	0.011	0.011	0.011	0.011	3	4	0.011	0.011	0.011	0.011	0.011	0.011	0.011	14.5	0.011	0.011	0.011	0.011	0.011	0.011	0.011	0.011	0.011	0.011
K00457	4-hydroxyphenylpyruvate dioxygenase [EC:1.13.11.27]	16.87	77.14	70.68	37.02	37.75	39.37	42.38	37.78	12.12	99.74	9.38	12.88	17.24	14.12	12.25	9.62	8.25	148.39	315.14	2539.62	801.74	351.54	98.05	2219.5	1471.29	136.17	3469.88	27.38	24.62	25.12	19.66	126.24	56.75	18.39	52.11	21.5	11.62
K00459	nitronate monooxygenase [EC:1.13.12.16]	476.45	381.17	176.21	708.72	87.75	152.8	133.38	113.68	87.62	328.82	172.58	59.38	73.77	109.12	59.45	29.62	112.25	215.81	589.17	168.02	211.27	380.37	51.8	995.45	191.79	845.17	386.88	92.13	906.32	629.87	225.24	415.27	81.75	210.92	694.39	401.75	68.87
K00466	tryptophan 2-monooxygenase [EC:1.13.12.3]	0.011	2	0.011	2	0.011	3	3	2	0.011	0.011	0.011	0.011	2	0.011	0.011	0.011	0.011	0.011	2	1	0.011	0.011	0.011	4	1	1	0.011	2	5	0.011	3	0.011	2	2	0.011	0.011	0.011
K00467	lactate 2-monooxygenase [EC:1.13.12.4]	0.011	1	0.5	0.5	0.011	0.5	0.011	0.5	0.011	0.011	0.011	0.011	0.011	0.011	0.011	0.011	0.011	7	0.011	1.5	7.5	1.5	0.011	1	0.011	2.5	1.5	0.011	0.011	0.011	0.5	0.011	2.5	0.011	0.011	1.5	0.011
K00472	prolyl 4-hydroxylase [EC:1.14.11.2]	4.83	66.33	7.33	8	2	18.83	6	28	0.011	22.33	4	4	4.33	6	20	6	10	155.67	14.33	31	2.33	4.33	4	10	2	9	19.5	6	2	6	5.33	17.33	12	1.33	14.33	24	8
K00476	aspartate beta-hydroxylase [EC:1.14.11.16]	0.011	0.011	0.011	0.011	0.011	0.011	0.011	0.011	0.011	0.011	0.011	0.011	0.011	0.011	0.011	0.011	0.011	0.011	0.011	3	0.011	2	0.011	0.011	0.011	1	1	0.011	0.011	0.011	1	0.011	0.011	1	0.011	0.011	0.011
K00477	phytanoyl-CoA hydroxylase [EC:1.14.11.18]	10.33	29.33	7.33	14	10	17.33	28	13	8	81.33	6	5	6.33	8	2	2	3	7.67	18.33	5	20.33	19.33	3	304	47	2	73	12	9	15	5.33	114.33	5	6.33	43.33	5	4
K00479	glycine betaine catabolism A	0.011	8.2	3.7	5.7	3	3.5	3	10.9	1	3	3	0.011	1	2	1	1	1	4	5.2	4.5	1.7	1.5	1	5	2	4.5	1.5	5	0.2	1	3.5	4	3.5	0.2	1	2.5	1
K00480	salicylate hydroxylase [EC:1.14.13.1]	1	7	106	8	4	4	3	11.7	5	12	7	6	8	8	2	3	3	18	20	6	2.2	167	3	3	8	1	8	6	4.2	7	3	8	70	6	0.011	2	2.5
K00481	p-hydroxybenzoate 3-monooxygenase [EC:1.14.13.2]	5.71	41.78	60.32	13.32	24.75	15.71	9.38	22.08	3.12	16.08	3.38	7.88	7.58	5.12	10.25	6.62	5.25	92.05	32.28	47.12	5.58	198.38	11.05	16.5	9.29	11.17	6.88	12.38	9.62	8.12	8.5	10.58	48.25	5.53	8.45	15.5	6.62
K00483	4-hydroxyphenylacetate 3-monooxygenase [EC:1.14.14.9]	536.88	60.95	456.99	76.32	200.25	529.88	301.88	1126.08	109.12	422.75	12.38	5.38	13.25	4.12	2.25	38.12	57.25	330.88	112.95	240.12	110.75	847.05	159.05	178	90.29	348.67	175.38	19.38	146.62	30.12	34.17	28.25	111.75	18.2	24.12	43.5	16.62
K00484	flavin reductase (NADH) [EC:1.5.1.36]	1.38	2.45	0.99	2.32	16.25	3.38	1.88	2.58	2.12	0.75	0.38	5.38	2.25	1.12	0.25	1.12	0.25	6.88	4.95	29.12	2.75	110.05	6.05	7	4.29	6.17	1.88	3.38	3.62	4.12	3.17	0.25	1.75	3.2	1.12	2	0.12
K00486	kynurenine 3-monooxygenase [EC:1.14.13.9]	0.011	3	1	0.011	0.011	2	2	0.011	0.011	0.011	0.011	0.011	1	1	0.011	0.011	0.011	0.011	0.011	5	0.011	4	0.011	2	0.011	1	1	0.011	1	1	1	0.011	1	3	0.011	1	1
K00491	nitric-oxide synthase, bacterial [EC:1.14.14.47]	0.75	4.5	2	2.5	0.5	5.1	4	5.5	0.011	1.25	0.2	0.5	2.7	0.011	2.7	0.5	0.011	4.25	11.5	3.4	4.5	1	1.25	9.95	1.5	5	15.5	3.25	5	0.25	11.25	0.2	11	6	0.45	5.75	0.75
K00493	xanthocillin biosynthesis cytochrome P450 monooxygenase [EC:1.14.-.-]	0.011	2.5	0.5	2.5	0.011	3.5	3	2.5	0.011	0.011	0.011	0.011	2	0.011	0.011	0.011	0.011	1	2	1.5	0.5	0.5	0.011	5	1	1	0.5	2	5	0.011	3.5	0.011	2.5	2	0.011	0.011	0.011
K00496	alkane 1-monooxygenase [EC:1.14.15.3]	0.33	13.73	2.23	12.9	0.011	18.83	18	12.9	0.011	0.33	0.011	0.011	12.33	0.011	0.011	0.011	0.011	1.67	12.73	6.5	0.83	0.83	0.011	25	6	6.5	0.5	12	30	0.011	18.83	1.33	14.5	12.73	0.33	1.5	0.011
K00500	phenylalanine-4-hydroxylase [EC:1.14.16.1]	11.83	60.03	12.03	14.7	8	25.33	32	21.7	4	84.33	2	2	3.33	4	10	3	5	112.67	215.53	376.5	601.83	60.83	26	1429	94	109	313	13	7	12	5.83	115.33	12.5	3.53	50.33	17	9
K00505	tyrosinase [EC:1.14.18.1]	0.011	0.011	0.011	0.011	0.011	0.011	0.011	0.011	0.011	0.011	0.011	0.011	0.011	0.011	0.011	0.011	0.011	0.011	9	3	7	0.011	9	12	0.011	10	0.011	0.011	0.011	0.011	0.011	0.011	0.011	0.011	0.011	0.011	0.011
K00507	stearoyl-CoA desaturase (Delta-9 desaturase) [EC:1.14.19.1]	29.33	84.33	64.33	27	65	37.33	57	75.5	39	99.33	6	5	6.33	9	2	5	3	8.67	47.33	16	37.33	25.33	23	328	49	23	117	20	9	33	16.33	155.33	24	8.33	43.33	12	7.5
K00508	linoleoyl-CoA desaturase [EC:1.14.19.3]	2.73	14.33	4.2	8.5	7.5	12.23	11.5	8.2	0.2	1.33	0.011	0.5	7.33	2	0.011	2.5	0.011	3.17	20.53	10.5	2.33	28.5	2.17	15.5	4.17	5.17	3.5	8	16	2	11	1.33	16	9.53	0.33	4	2.5
K00510	heme oxygenase 1 [EC:1.14.14.18]	3.4	8.3	90	12.3	18.5	5.4	3.5	8	9.7	30.5	0.011	1.5	4	1	0.011	1.5	0.011	13.5	11	1.5	3	84.5	5	5.5	1	1	2.5	3	5	0.011	6.5	1	39	3	0.011	1.5	1.5
K00517	indol-3-yl-methylglucosinolate hydroxylase [EC:1.14.-.-]	9	21.7	113.2	17.2	29	8	9	14.4	2	10	2	1	6	4	0.011	9	0.011	28	74.2	13	8.2	183	10	10.5	10	4.5	40	14	10.2	4	7	2	94.5	4.2	0.011	9.5	9
K00518	nickel superoxide dismutase [EC:1.15.1.1]	2	3.5	1.5	1.5	7.5	0.5	0.5	2	0.011	1	0.011	0.5	0.011	1	0.011	2.5	0.011	2.5	14	2.5	2	5.5	2	1.5	1	0.011	2.5	2	0.011	1	0.5	0.011	7	0.011	0.011	1.5	1.5
K00520	mercuric reductase [EC:1.16.1.1]	0.33	1.13	2.13	0.8	0.011	0.33	0.011	0.8	0.011	0.33	0.011	0.011	0.33	0.011	0.011	0.011	0.011	0.67	1.13	0.011	0.33	0.33	0.011	0.011	0.011	0.011	0.011	0.011	0.011	0.011	0.33	1.33	0.011	1.13	0.33	0.011	0.011
K00523	CDP-4-dehydro-6-deoxyglucose reductase, E3 [EC:1.17.1.1]	27.33	96.53	63.53	31.2	67	41.33	60	43.2	39	122.33	24	20	24.33	32	8	8	12	16.67	46.53	34	28.33	28.33	18	325	65	16	133	25	23	53	25.33	176.33	22	25.53	43.33	15	5
K00525	ribonucleoside-diphosphate reductase alpha chain [EC:1.17.4.1]	10621.8	13751.3	10515	13044.9	15703.9	7754.77	10997.1	13608.4	12220.1	9714.66	18535.1	24351.4	19761.4	17557.5	20000.9	22585.6	20949.6	14499.7	13288.1	13422.5	18339.2	12941.7	14982.2	15277	12311.7	17334	13924.3	12306.2	11353.9	12777.2	6513.75	14902.6	11931	14439.9	14517.8	12308.8	6917.17
K00526	ribonucleoside-diphosphate reductase beta chain [EC:1.17.4.1]	3597.23	7940.05	2606.11	2659.46	11976.8	4408.84	4347	6129.55	3325.56	9445.69	1530.41	1264.57	2670.87	1223.12	2931.31	434.74	2208.36	4281.3	1467.83	3390.73	4595.95	3531.19	1772.46	4111.69	4975.28	6523.03	5709.83	1556.2	2462.57	1835.32	782.33	4246.16	1394.99	2826.54	1178.05	3690.12	733.84
K00527	ribonucleoside-triphosphate reductase (thioredoxin) [EC:1.17.4.2]	33642.4	27770.7	27180.9	34955.3	29198.4	38211.8	36655.3	37215.6	24714.4	33850.8	34693.1	33225.5	31545.9	30839.8	28302.3	32051.5	30897.6	29674	36598.3	34502.8	37871.3	43110.7	36753	36703.4	35266.4	45171.9	39043.3	30746.3	33274.8	28801	40448.7	26506.1	31512.6	31535.2	29680.4	34489.9	43056.2
K00528	ferredoxin/flavodoxin---NADP+ reductase [EC:1.18.1.2 1.19.1.1]	18151.3	13216.8	17104.3	16494	10537.1	19938.9	20708.9	19537.1	15612.7	12619.4	24264.6	26757.5	24449.1	22686.7	20934.7	26680.2	23315.9	18437.8	23668.8	23077.7	23646.8	24903.7	24534	25478.5	21349.9	24173.6	23615.7	20958.3	21230	19720.6	25551.3	19973.8	20303.5	22609.2	22088.4	21656	25121.7
K00529	3-phenylpropionate/trans-cinnamate dioxygenase ferredoxin reductase component [EC:1.18.1.3]	5.71	50.08	114.12	27.12	23.25	25.71	12.88	30.08	12.12	34.08	14.38	19.38	21.58	18.12	13.25	7.12	10.25	115.55	44.08	58.12	6.28	278.38	17.05	38	23.29	10.67	23.88	16.38	22.82	21.12	16.5	27.58	78.75	19.33	7.45	16.5	5.62
K00532	ferredoxin hydrogenase [EC:1.12.7.2]	269.25	36	178	33.75	110	359	128	545.75	53.75	214	6	6.75	5.5	4.5	4	0.011	26.25	161.75	52.25	315.75	32.5	416.25	100	104.75	48.25	210	89.25	5.25	75.5	15.25	9.75	65.25	17.75	6.5	9.25	17.25	11.5
K00533	ferredoxin hydrogenase large subunit [EC:1.12.7.2]	4077.5	4057.18	4017.84	2686.5	2802.34	2926.18	4959.33	5062	2074.5	2871.33	487.67	392.33	394.67	469	687	258.83	375.17	8649.33	7250.33	8187.16	7988.84	10105.5	12459.8	7491.32	5026.84	12403.3	8178.82	4529	5853.5	4157.67	6361.47	7229.34	4892.84	7090.83	7256.49	2441.49	2599.85
K00534	ferredoxin hydrogenase small subunit [EC:1.12.7.2]	1555.66	3304.34	2290	316	1582.66	921.67	1407.33	1724	502.67	868	6	0.011	1	0.011	2	3	10	7196	6040	5986	4186	5746	9916	5583	3296	6682	5568	3304.67	4300	3281.67	1367.67	5573.67	3487	5352.33	6659	782.67	1360
K00537	arsenate reductase (glutaredoxin) [EC:1.20.4.1]	18277.6	15480.9	16159	16856.4	18684.5	20150.9	19084.4	20498.7	15789.1	19001.6	20826	23068.8	19572.8	19257.3	17709.1	18695.6	20313	15344.4	17658.3	18679.4	18273.6	19165.5	14585.2	19797.8	17578.6	17549.2	21703.6	15239	16870.6	14315.4	23678.4	15291	16140.4	15549.6	14914.6	19562.7	23369.3
K00545	catechol O-methyltransferase [EC:2.1.1.6]	0.011	0.5	0.5	0.5	0.011	0.5	0.011	0.5	0.011	0.011	0.011	0.011	0.011	0.011	0.011	0.011	0.011	1	0.011	0.5	0.5	0.5	0.011	1	0.011	0.011	0.5	0.011	0.011	0.011	0.5	0.011	0.5	0.011	0.011	0.011	0.011
K00547	homocysteine S-methyltransferase [EC:2.1.1.10]	2632.05	3120.1	2258.46	922.12	8029.19	1373.08	2334.3	3374.25	2221.29	2551.36	1052.56	1544.84	1632.98	1870.15	1505.1	1313.43	4299.67	3573.91	1319.71	804.59	1791.36	1012.72	731.36	806.07	562.9	724.4	1753.38	802.52	534.48	1831.51	4741.7	894.7	1017.71	1906.67	513.13	2528.14	1378.12
K00548	5-methyltetrahydrofolate--homocysteine methyltransferase [EC:2.1.1.13]	18979.2	13709.7	19606.6	23905.7	11655.3	20809.5	21558.6	19999	15777.4	14505.9	28320.6	32254	28719.5	27563	24844.1	29579.4	29947.8	25629.4	26964.1	26553.5	26923	27167.9	25335.8	27253	24507.3	26953.1	28542.8	22193.2	22186.1	21693	25249.2	18040.6	20720.5	21327.2	22577.5	21198.3	25021.1
K00549	5-methyltetrahydropteroyltriglutamate--homocysteine methyltransferase [EC:2.1.1.14]	1817.78	4096.46	2553.56	573.86	1962.74	2057.91	1881.56	2527.59	1053.06	1121.16	180.29	104.64	363.65	110.69	159.9	236.69	68.91	7310.52	6723.53	6384.16	4477.25	6507.48	10036	6388.48	4983.53	7765.38	6054.8	3667.31	5405.11	5217.95	1705.01	6433.48	3725.45	5969.03	7319.34	1568.51	1621.61
K00554	tRNA (guanine37-N1)-methyltransferase [EC:2.1.1.228]	20258.8	20059.3	18908.8	24080.8	21600	22629.6	22366.8	23401.3	17284.4	21235.7	25524.8	27920.2	25966.5	23989.2	24599.6	27148.8	25556.8	23142	24846	25271.2	25694.1	25541.3	25101.8	26375.2	23069	25920	27838.6	21256.4	22349.7	20581.2	25764.5	21212.3	20213	21939	22814.5	21449.5	25427
K00556	tRNA (guanosine-2'-O-)-methyltransferase [EC:2.1.1.34]	1966.54	3689.32	2381.28	578.11	2537.25	1082.22	1452.19	1767.52	633.62	958.25	6270.18	4420.89	6040.08	3188.61	6425.55	8589.79	1313.58	7555.81	8644.22	6852.29	7892.59	7047.72	10658.5	7402.83	3756.79	7308.63	6563.71	4899.19	4450.59	4363.46	1453.48	5857.25	3525.37	5661.5	6921.12	1021.48	1436.45
K00557	tRNA (uracil-5-)-methyltransferase [EC:2.1.1.35]	316.38	2813.35	1365.32	473.65	7335.25	403.05	1228.69	2914.05	1439.45	2094.08	9.52	10.05	9.92	28.45	7.72	4.12	4.58	3296.98	690.09	207.12	256.42	312.72	224.52	470.33	44.29	959.13	1069.21	14.85	875.76	740.79	165.31	60.58	40.04	402.87	500.12	421.81	43.45
K00558	DNA (cytosine-5)-methyltransferase 1 [EC:2.1.1.37]	40790.2	23835	37395.6	55878.5	17666.4	51713.4	54127.6	49458.5	33735.3	25702.1	57999.2	49843.3	50254.2	50903.4	49108	58116.6	41044.5	29533	56260.5	51749.7	49315.9	55237.8	52655.3	53365.9	47938.1	48801.9	54807.8	46926.4	53942.1	44596.7	66072.7	32525.8	47592.2	46233.9	47387.6	55816.5	80211.3
K00560	thymidylate synthase [EC:2.1.1.45]	10970.3	13865.2	10967	19448.8	15271.4	14726.5	15464.7	14957.8	11610.7	15540	18915.1	15909.8	17593.8	12794.1	16543.1	15060.1	14327.9	10842.8	14915.4	12906.2	17306.4	11961	8697.32	13091.8	12776.7	9592.18	12475	12698.5	13818.2	10674.9	20626.6	12012.2	11545.5	13241.2	11064.6	15770.6	20942.5
K00561	23S rRNA (adenine-N6)-dimethyltransferase [EC:2.1.1.184]	25	81	307	45.5	28.5	41.5	721	35	292	176.5	88.5	39	13	11.5	16	29	39	214.5	381.5	147.5	1950	157	61.5	1719.5	3027	772.5	299.5	699.5	809	304	223	768	398.5	1236	111	2125.5	220
K00563	23S rRNA (guanine745-N1)-methyltransferase [EC:2.1.1.187]	3355.45	5910.93	4469.74	5249.45	9140.69	5019.7	4717.97	7323.78	6486.07	3619.44	7140	12403.9	9085.75	9965.31	7678.28	6331.34	9954.83	3957.08	1297.91	3405.04	1857.53	2107.89	2423.19	2110.25	2244.4	2336.07	2079.96	2621.35	2340.98	4391.18	3215.7	5587.38	4728.46	5284.54	2893.48	4285.31	4427.45
K00564	16S rRNA (guanine1207-N2)-methyltransferase [EC:2.1.1.172]	1897.38	6483.16	1525.94	1215.18	10879.9	2757.4	1728.3	2974.01	1467.2	8209.77	282.86	98.09	308.62	313.15	183.31	274.01	1088.83	3391.91	310.61	567.27	327.73	505.39	337.19	1001.28	54.07	657.41	1088.46	405.35	408.18	316.01	98.2	3472.75	98.29	443.57	106.51	240.31	104.95
K00566	tRNA-uridine 2-sulfurtransferase [EC:2.8.1.13]	22752.2	22619.5	22372.5	25951.9	23712.4	23762.1	24218.3	25316.2	21146.9	23646	28864.3	29515	28534	25260.9	25940.2	29256.9	27091.2	24147.2	29815	26994.4	33571.4	27424.2	26704.5	28171.9	25732.3	28354.4	28971.1	23885.4	25399.1	23813.5	26775.4	23527	21789.2	24428.7	25458.2	24104.8	26490.9
K00567	methylated-DNA-[protein]-cysteine S-methyltransferase [EC:2.1.1.63]	18431.6	16525.7	18623.3	23412.7	18208.9	17825.8	21010.8	23331.3	17809.1	13807.4	25328.6	27464.7	23481	23509	24004.1	26490.2	24195.6	20668.7	22793.1	23210.3	25306.4	25609.6	25431.3	24928.8	21251.5	28584.8	26009.9	18562.3	21677	18827.9	18863.7	20105.7	19924.1	19472.5	21298	19581.9	22704.1
K00568	2-polyprenyl-6-hydroxyphenyl methylase / 3-demethylubiquinone-9 3-methyltransferase [EC:2.1.1.222 2.1.1.64]	75.7	241.35	139.48	306.65	109.41	411.38	152.52	1130.25	515.12	152.74	103.52	21.05	18.58	105.45	34.72	42.62	32.58	118.82	97.75	245.62	105.28	154.88	128.02	345.83	81.79	66.13	153.71	338.52	341.46	212.46	399.14	411.41	407.54	560.86	263.28	418.98	439.45
K00569	thiopurine S-methyltransferase [EC:2.1.1.67]	15	58.2	57.2	9.2	51	18	32	18.2	10	24	6	5	7	9	2	2	3	2	15.2	13	7	5	10	17	6	12	47	9	5	25	14	48	18	9.2	0.011	9	2
K00570	phosphatidylethanolamine/phosphatidyl-N-methylethanolamine N-methyltransferase [EC:2.1.1.17 2.1.1.71]	0.011	6	2	4	0.011	2	3	9.4	1	2	3	0.011	1	2	1	1	1	9	4	3	0.4	0.011	0.011	2	2	4	0.011	4	0.4	0.011	2	9	0.011	0.011	1	1	1
K00571	site-specific DNA-methyltransferase (adenine-specific) [EC:2.1.1.72]	14826.7	18261.4	15597.4	23646	24190.6	23378.3	23162.7	25332	15972.9	18503.9	20716.8	19095.2	16737.2	18414	19185.7	21205.8	16141.6	11179.2	20540.1	16454.2	21929.6	18817	16425	18787.8	16135.3	20014.9	18792.6	15124.2	22899.9	15567	26966.9	13182.6	17614.5	17580	18179.7	23293.9	34671.6
K00573	protein-L-isoaspartate(D-aspartate) O-methyltransferase [EC:2.1.1.77]	1729.7	4133.35	2511.98	735.65	2675.41	1216.38	1589.52	2674.15	832.12	1331.74	177.52	76.05	111.58	217.45	78.72	33.62	56.58	7800.82	6951.75	8663.62	5411.18	6557.88	10135.5	8947.33	4851.79	8144.13	9455.21	3445.52	5187.36	3939.46	1632.64	5969.91	3560.54	5537.86	7379.78	1167.98	1410.95
K00574	cyclopropane-fatty-acyl-phospholipid synthase [EC:2.1.1.79]	5070.65	7982.12	5727.64	3714.78	12041.4	5427.5	5939.16	8124.17	3605.95	11988.3	523.21	107.15	253.66	220.29	205.78	220.74	1021.78	5587.97	2838.44	4706.08	4590.44	6879.43	4875.38	8408.16	5670.03	8550.86	9481.75	1406.04	2180.07	1307.32	787.16	2092.71	1725.24	1319.06	674.01	2995.12	1156.26
K00575	chemotaxis protein methyltransferase CheR [EC:2.1.1.80]	16885.7	11356	11126.7	19604.9	8733.51	23147.1	21936.9	19006.4	12051.4	7311.85	19449.1	21186	15538	18477.5	13314.8	16202.8	20308.5	13724.4	24234.6	19985.3	20052.7	22932.2	22732.6	19504.4	20013.6	22642.8	18938.6	18812.2	24786.5	18542.6	33873.7	15723.6	21358.1	21385.3	23530.6	23261.2	35380.2
K00588	caffeoyl-CoA O-methyltransferase [EC:2.1.1.104]	2	3.4	2.4	1	7.5	0.011	0.9	5.6	7.8	1.8	0.011	0.5	0.011	1	0.011	2.5	0.011	1.5	14	2	0.5	5	25.6	0.5	1	0.011	2	2	0.011	1	0.011	0.011	6.5	0.011	0.011	1.5	1
K00594	alditol oxidase [EC:1.1.3.41]	2	3	3	3	4.5	0.011	0.5	7	0.011	0.011	0.011	2.5	0.011	1	0.011	4.5	0.011	11.5	21	2	2.5	7	9	0.5	1	0.011	4	1	0.011	0.011	6	2	6.5	2	0.011	1.5	1
K00595	precorrin-6Y C5,15-methyltransferase (decarboxylating) [EC:2.1.1.132]	12759.2	8411.76	16323.7	9515.49	6123.68	17111.1	15438	18205.1	9422.08	9872.5	13837.5	17638.2	14894.3	11233	13642.9	10385.1	16561.9	14865	19170.4	22077.9	20854	26111.2	22588.3	22000.8	17699.1	27236.4	25768.7	13328.7	14843.9	11278.2	17277.3	12491.5	12899.7	16038.9	14659.3	12713	18384.8
K00596	2,2-dialkylglycine decarboxylase (pyruvate) [EC:4.1.1.64]	1	6	0.011	4	3.5	4	1.5	7.5	4	8	6	5.5	6	8	2	2.5	3	2.5	9	5	1.5	2	1	3	6	1	6	3	4	7	3	7	3	6	0.011	1.5	0.5
K00598	trans-aconitate 2-methyltransferase [EC:2.1.1.144]	151.71	120.48	115.78	59.62	251.08	107.88	115.19	35.85	96.45	20.41	94.85	293.88	334.25	367.45	596.72	187.95	72.91	40.15	52.55	78.62	46.75	185.88	26.35	85.83	42.45	125.96	171.04	23.85	37.09	159.79	15.97	50.91	213.37	26	102.45	89.81	11.62
K00600	glycine hydroxymethyltransferase [EC:2.1.2.1]	22872.8	20666.2	16725.7	28631.7	21867.5	23324.1	25897.3	26472.8	18577.4	21481.7	29183.8	28145.7	26546.5	26343.2	25270.6	27801.2	26360.8	22305.5	26838.4	24880.2	26793.1	25598.8	26901.8	25707.2	24808	25663	24218.1	23795.4	26217.7	22885.2	31819	22738.8	24064.5	25019.4	24690.5	25763	31219.5
K00602	phosphoribosylaminoimidazolecarboxamide formyltransferase / IMP cyclohydrolase [EC:2.1.2.3 3.5.4.10]	21244.8	20059.5	21241.4	30289.2	20609.7	21455.3	23608.7	25142.8	17952.2	16228.9	25581.3	28011.2	26249.9	24165.4	24652	27336.7	25697.3	30406.9	31407.3	31378.7	31868.8	31364.5	35066.2	32271.2	26722.8	32860.6	33439	24479.1	26650	23807.8	27199.5	26795.7	23621	27293.7	29381.8	22259.2	26778
K00603	glutamate formiminotransferase / 5-formyltetrahydrofolate cyclo-ligase [EC:2.1.2.5 6.3.3.2]	498.58	163.75	2849	492.08	170	710	630	1163.75	785.63	512	1137.58	1232.75	1562.95	1022.17	3070.88	433.92	1910.8	501.17	1922.08	2975.3	3168.75	2160.46	2353.45	4111.75	1595.05	1815.62	5153.67	766.25	1074.83	800.25	967.08	842.92	1135.75	1474.83	664.08	1377.25	1310.5
K00604	methionyl-tRNA formyltransferase [EC:2.1.2.9]	20379.6	20397.7	18617.2	24155.3	21582	22668.5	22358.3	23612	17280.4	21289	25518.8	27903.7	25939.3	23939.2	24659.1	27149.2	25547.8	23194.2	25645.3	25384.7	26085.6	25919.6	25210.8	26698.7	23205	27735	28016.1	21306.4	24042.4	21610.2	26121.3	21317.2	20136	22212.9	23749.3	22048	25830.5
K00605	aminomethyltransferase [EC:2.1.2.10]	5906.44	7887.54	7677.05	10317	5904.25	4592.49	6871.1	7529.64	7189.57	4502.07	13119.1	13549.9	11146.1	9138.36	12390.5	11875.2	12562.6	9674.82	11568.8	11783.5	14273.1	11102.3	13749.7	12128.7	10704.4	13900.1	11723.3	9379.86	8736.12	8146.39	4203.22	9494.79	7231.28	9899.56	10081.2	6577.81	3951.88
K00606	3-methyl-2-oxobutanoate hydroxymethyltransferase [EC:2.1.2.11]	7700.67	7445.5	6540.55	9465.78	5554.75	3868.88	5362.25	5553.8	6474.59	5392.72	8946.1	7256.96	12417.6	8272.5	10907	11158.7	5328.1	11849.6	13568.7	11926.3	12581.3	10141.8	12935	11110.9	8244.75	10565.7	12359.5	9590.69	8659.12	9624.19	9815.87	9730.12	8274.8	9966.56	11569.7	6717.8	5919.36
K00609	aspartate carbamoyltransferase catalytic subunit [EC:2.1.3.2]	18879.8	16408.9	19193.4	23360.8	18170	20438.6	22162.4	23388.8	17306.6	15253.9	25535.8	27938.2	26008.5	24044.2	24608.6	27151.8	25568.8	23104	24867	25326.2	23898.1	25521.3	25056.2	26341.2	22875	25766	27815.6	21177.4	22390.7	20531.2	25812.5	21245.3	20226	21989	22768.5	21567.5	25512
K00610	aspartate carbamoyltransferase regulatory subunit	12406.8	5933.57	11101.1	16942.4	4908.1	14394.1	15479.9	13147.8	9518.16	8673.58	10989.8	5114.55	9737.45	6689.03	7088.68	6245.37	9756.13	7250.06	16063.2	12950.8	15965.4	16223.7	11573.3	15504.9	14699.8	14253.1	15723.8	11651.6	13963.2	10289.8	20011.9	8306.42	11791.8	11058	9907.44	15246.4	19414
K00611	ornithine carbamoyltransferase [EC:2.1.3.3]	17707.3	11725.7	14766.3	16711.3	9225.14	19889.3	20490.1	20029.4	13412.2	11111.5	21366.7	25170.6	22057.6	22860.2	19263.5	19954.2	23956.2	21723.8	23059.8	22464.8	24437.3	27065.5	24838.9	24449.9	20062.3	28944.8	25127.2	17706.8	20660.7	18493.9	25946.2	19594.6	19162	21354.1	21474.8	20082.4	25489.5
K00612	carbamoyltransferase [EC:2.1.3.-]	263.33	177.73	7.73	513.4	119.5	149.33	250.5	15.6	41	68.33	1	1.5	0.33	2	4	2.5	2	3.17	15.73	16	5.03	11.33	3	2.5	42	21	666	34	4.2	2	8.33	5.33	6.5	8.73	1.33	2.5	25
K00613	glycine amidinotransferase [EC:2.1.4.1]	47	17.5	455	22	201	67.5	51	17.7	14.5	127	120	130	137	419.5	105.5	433.5	223.5	3058	46	202	152.2	608	128	223.5	22	322.5	177	144	14.7	404.5	58.5	495	229.5	180	224	111	51.5
K00615	transketolase [EC:2.2.1.1]	53257.2	27302	48028.7	59418	24496.4	63380.7	66275.6	61007.2	38459.3	36566.8	61407.7	62105.4	58783.1	58381.6	49445.3	51229.4	58330.4	42291.6	61110.8	67881.3	68228.1	75130.7	59416.3	76404.1	70637.5	72077.3	80239.1	56174.2	62026.3	48529.6	86684.5	42858.5	54690.9	56516.9	51646.5	66470.1	82940.9
K00616	transaldolase [EC:2.2.1.2]	9668.4	6371.13	8773.48	5590.72	5835.7	8813.79	9155.13	9637.76	4746.64	7067.32	11850.8	11970.5	15302.1	11034	13132	13792.8	13066.6	13973.9	13815.7	15169.4	16929.3	16784.6	12463.1	18155.7	13909.1	16796.4	21601.2	8715.37	7976.01	7702.11	10637.7	7802.29	8132.15	6159.7	8862.6	7738.44	5910.54
K00619	amino-acid N-acetyltransferase [EC:2.3.1.1]	2773.55	4088.91	2565.03	731.9	2662.82	1155.17	1590.56	1989.6	606.74	971.23	158	498.5	192.33	350	733	95	850	11027.2	8403.83	8095	6035.83	7856.33	15190	6891.5	4048.5	10925	7103	5675.34	7432.5	5881.84	2263.67	8365.67	5705	9554.49	9581.33	1891.84	2348.5
K00620	glutamate N-acetyltransferase / amino-acid N-acetyltransferase [EC:2.3.1.35 2.3.1.1]	15639.4	10641.5	13621	14972.2	8012.61	18567.6	17885.3	17836.1	11796.4	10150	16649	20778.9	16586.4	17673.9	13566.3	16722.4	17370.8	18437.3	20026.7	20802.1	18252	23089.7	22593.6	21787.2	19124.6	23681.9	22251.7	16157.9	19771.2	16740.5	25068.9	15353.5	18638.9	19483.4	20360.1	19113.2	24599.6
K00621	glucosamine-phosphate N-acetyltransferase [EC:2.3.1.4]	0.011	0.2	0.2	0.2	0.011	0.011	0.011	0.2	0.011	0.011	0.011	0.011	0.011	0.011	0.011	0.011	0.011	0.011	0.2	0.011	0.011	0.011	0.011	0.011	0.011	0.011	0.011	0.011	0.011	0.011	0.011	0.011	0.011	0.2	0.011	0.011	0.011
K00622	arylamine N-acetyltransferase [EC:2.3.1.5]	0.011	1	0.5	0.5	0.011	0.5	0.011	0.5	0.011	0.011	0.011	0.011	0.011	0.011	0.011	0.011	0.011	1	0.011	0.5	0.5	0.5	0.011	1	0.011	0.5	0.5	0.011	0.011	0.011	0.5	0.011	2.5	0.011	0.011	1.5	0.011
K00624	carnitine O-acetyltransferase [EC:2.3.1.7]	0.011	2	7.5	3	3	1.5	0.011	0.5	0.5	10.5	0.011	0.011	0.011	0.011	0.011	0.011	0.011	0.011	0.011	0.011	1	0.011	0.011	0.011	0.011	0.011	0.011	0.011	0.011	0.011	0.011	0.011	0.011	0.011	0.011	0.011	0.5
K00625	phosphate acetyltransferase [EC:2.3.1.8]	16741	14708.9	15962.8	22363.4	17384.3	21002	20055.8	21121	14111.9	18611.2	18646.2	18077.5	18939	18028.9	15966.2	13629.6	19979.3	15276.4	18319.1	16950	19757.2	19404.6	14301.1	18317.1	17521.2	18782.9	18347.5	15446.7	17853.4	15463.5	22967.6	14908	16345.8	16228.2	12607	20997.3	23291.9
K00626	acetyl-CoA C-acetyltransferase [EC:2.3.1.9]	15452.3	11648.4	14924.1	17805	8315.09	21616.6	18219.7	19620.7	12126	15010.4	23044	29100.1	23263	23293.2	19519.7	15415.8	28198.5	6429.84	13824.2	19735.8	14050.5	17375.2	13287.5	20978.9	18439.6	13910.8	18499.6	14276.9	16076.4	12511.4	23842.3	13462.5	17903.9	17031.2	11748.1	22865.4	25504.9
K00627	pyruvate dehydrogenase E2 component (dihydrolipoamide acetyltransferase) [EC:2.3.1.12]	1832.63	3909.75	8200.89	2040.05	7941.41	2589.91	3578.86	6101.32	4137.12	3733.83	1255.75	1036.22	1321.14	1385.61	1881.96	679.45	2150.42	3923.74	3766.99	8806.92	3019.45	4764.55	4834.44	9644.82	3813.62	4068.96	14433	1884.27	1962.96	2788.54	3208.23	2633.31	2431.71	5415.27	2367.94	3864.56	3487.03
K00631	glycerol-3-phosphate O-acyltransferase [EC:2.3.1.15]	5.38	9.35	5.32	6.15	16.25	10.55	708.19	5.55	3.45	1.08	1.52	6.05	6.92	3.45	1.72	2.12	1.58	8.98	8.09	36.62	3.92	115.22	7.52	14.33	7.29	9.63	4.71	6.85	28.76	6.79	8.81	27.58	10.54	9.87	2.12	7.31	2.45
K00632	acetyl-CoA acyltransferase [EC:2.3.1.16]	418.17	941.36	1474.8	881.3	424	822.36	922.38	859.6	1103.9	418.07	5682.24	6918.1	2965.2	4111.9	2550.14	2345.74	4950.16	261.55	1065.34	3658.14	1224.5	1784.6	502.29	2479.61	1645.08	572.26	3635.42	953.95	509.52	616.83	728.03	873.02	1350.58	1318.4	508.35	968.37	923.15
K00633	galactoside O-acetyltransferase [EC:2.3.1.18]	7751.55	8135.51	10115.3	8363.95	10666.6	10457.7	12963	13764.7	5858.16	7129.91	4824.63	658.21	2652.71	2717.12	1287.46	1732.36	2521.46	13386.6	16041.9	15277.2	15149.3	18199.4	19312.7	17493.5	14008.9	18955.1	18146.1	10017.2	15528.5	8961.96	13176.6	9799.92	10272.4	11727.5	12349.8	10408.5	16314.8
K00634	phosphate butyryltransferase [EC:2.3.1.19]	5154.91	4734.16	5440.99	12719	2298.84	7985.93	8603.67	6586.87	3257	2428.75	13232.7	8295.34	8753.02	7891.33	8652.03	10979.3	5006.67	4865.42	14407	9563.24	12637.7	11242.2	10090.6	12099.5	10960.7	8153.5	9061.17	7090.42	10309.9	6477.75	10964.9	6032.2	6926.83	6271.66	9180.11	8556.75	13731.2
K00635	diacylglycerol O-acyltransferase / wax synthase [EC:2.3.1.20 2.3.1.75]	0.011	6	1	1	0.011	1	0.011	1	0.011	0.011	0.011	0.011	0.011	0.011	0.011	0.011	0.011	2	0.011	1	1	1	0.011	2	0.011	5	1	0.011	0.011	0.011	1	0.011	21	0.011	0.011	15	0.011
K00638	chloramphenicol O-acetyltransferase type B [EC:2.3.1.28]	271	53.7	188.37	49.2	151	277	211.5	623.2	78.5	228	10	5.5	8	9	2	3	31.5	447.5	97.2	183	74	347.17	106.67	132.5	106.67	223.17	162	59	387	59.5	19.67	196.5	166	51.2	14.5	67	36
K00639	glycine C-acetyltransferase [EC:2.3.1.29]	3027.46	704.98	827.11	7755.43	603.43	868.65	1717.03	1839.89	1335.17	456.5	13311.1	9116.73	12553.9	6988.27	13809	17710	3087.14	1289.07	6272.21	6321.57	11825.6	4621.09	2720.22	6317.53	4444.84	5757.58	9440.46	3677.61	837.12	2562.54	439.22	1763.29	539.37	1224.83	792.4	1070.06	622.37
K00640	serine O-acetyltransferase [EC:2.3.1.30]	18195.1	13286.8	17580.2	16932.2	10739.1	19691.4	20765.1	20292.6	15794	12706.4	24322.7	27700.2	25909.9	23525	24541.2	27395.1	24630.6	19171.8	23943.2	25121.6	24402.9	24807.3	24294.3	24801.4	22954.6	24936.7	26373.4	21253.1	22413.8	20051.9	25921.2	21004.2	20241.1	21666.9	22414.3	21380.9	25501.2
K00641	homoserine O-acetyltransferase/O-succinyltransferase [EC:2.3.1.31 2.3.1.46]	446.98	309.33	241.7	223.33	141.33	132.06	105	108.3	316.7	166.58	6550.33	4719.5	5937.99	3141.83	7219.67	8594.66	1916.67	229.59	2430.7	1367.83	3104.93	1352.66	590.25	962.92	1688.83	1376	3957.83	1608.92	911.1	1650.08	207.25	626	105	385.03	719.25	587.75	235.58
K00643	5-aminolevulinate synthase [EC:2.3.1.37]	6	78	7	12	1	86	6	793.4	42	17	78	3	3	49	25	6	19	85	14	16	13.4	1	2	5	5	4	2	90	1.4	3	2	15	6	0.011	7	12	8
K00645	[acyl-carrier-protein] S-malonyltransferase [EC:2.3.1.39]	18315.4	13352.9	17445.9	22907	10740.2	19715.2	20808.8	20503.5	15852.8	13098	25517.7	27953.2	26227	24497.4	24670.9	27193.6	25742.9	20049.9	25138.8	25231.9	26042.1	25400.6	25035.7	26008.9	23071.5	25786	26984.4	21257.1	22379.5	20302.5	25753.2	21228.8	20066.7	21764.7	22720.9	21325.7	25412
K00647	3-oxoacyl-[acyl-carrier-protein] synthase I [EC:2.3.1.41]	25.37	85.61	25.18	21.85	28.25	112.04	36.83	793.59	49.45	94.07	84.66	33.55	17.91	74.45	24.86	40.12	24.58	125.92	699.42	147.62	4017.61	301.88	190.33	573.83	779.46	460.09	141.71	127.99	37.6	74.79	21.11	168.07	16.33	22.06	55.61	133.95	9.45
K00648	3-oxoacyl-[acyl-carrier-protein] synthase III [EC:2.3.1.180]	20823.7	18966.1	22408.6	24892.5	20362.5	21484.7	24000.2	25620	20999	17015.7	26365.4	28273.6	27133	25501.4	25344.5	27814.3	27731.4	28147	30140.2	33789.4	31096.6	28308.2	31982.5	32461.9	28283.4	30612.9	36460.6	26076.6	26858.6	24712.8	27301.5	26091.8	23761.6	28219.4	27106.6	24315.2	27394.1
K00651	homoserine O-succinyltransferase/O-acetyltransferase [EC:2.3.1.46 2.3.1.31]	16767.9	12664.4	16467.4	22541.5	15589.4	19113.1	20435.8	20837.8	16219.5	13896.8	18566.3	23067.8	19438.8	20090.2	17209.6	18339.9	22613.1	18728.1	17798.5	18162.7	18872.1	19848.1	19445.5	17883.8	18526.1	21048.5	19167.3	18500.3	19987.8	17983.1	24860.8	14281.3	18597.6	20248	17902.2	20984.8	24729
K00652	8-amino-7-oxononanoate synthase [EC:2.3.1.47]	6182.77	9237.31	9057.48	10227.4	6720.42	3634.61	5234.86	5460.17	8521.66	5846.83	4363.67	1786.64	3138.47	2101.78	2707.98	2437.79	2506.6	5211.99	10591.8	8942.47	11297.1	6632.05	7434.17	7924.5	8249.97	6680.37	8833.63	6082.19	7195.45	6588.62	2740.47	7737.67	4599.62	5869.36	8961.28	4793.81	2695.53
K00655	1-acyl-sn-glycerol-3-phosphate acyltransferase [EC:2.3.1.51]	31123.7	22562.5	26173	32560.6	24300.2	32693.7	34289.7	33648.6	22872.7	27432.9	31042	28819.2	30361	26609.6	26386.7	29945.3	28319.9	26739.8	34553.8	35759.2	34777.3	38782.5	34554.4	38413	35069.5	37835.8	43465.1	27218.8	33067.9	26885.6	42873.2	26441.4	28581.5	28377.9	28396.8	33980.5	41444.7
K00656	formate C-acetyltransferase [EC:2.3.1.54]	28625.1	19685.3	25990	31516.5	20801.4	33964.1	33703.4	34602.5	19259.6	19820.7	30794.6	31222.6	28504.2	27311.3	22787.4	29663.5	29273.2	43452.5	44036.5	42257.2	39269.6	46080.9	49079.1	43633	36870	46814.3	46891.5	33728.7	37074.5	30787.1	40517.8	31795.2	33596.6	35662.3	35556.2	32579.5	42271.5
K00657	diamine N-acetyltransferase [EC:2.3.1.57]	3700.04	3638.59	7912.31	8708.55	3062.76	2613.71	4057.02	4521.5	5504.82	3524.65	10739.6	9355.22	10752.9	7663.7	9419.68	11213	5989.96	1700.65	6556.41	7020.58	8111.12	5179.34	4483.55	8849.49	6746.92	4555.24	6894.12	5285.35	4009.62	4791.19	1937.86	3324.41	3620.8	5612.86	3078.68	6515.13	2906.03
K00658	2-oxoglutarate dehydrogenase E2 component (dihydrolipoamide succinyltransferase) [EC:2.3.1.61]	195.86	414.23	332.32	547.78	168.08	679.21	484.69	1263.25	950.53	301.16	617.3	145.05	475.73	744.78	927.47	309.53	350.13	232.82	743.59	5142.23	1316.7	556.76	298.39	3296.95	2913.75	366.25	6716.29	557.77	426.96	721.87	996.06	801.78	623.54	1640.7	727.07	985.06	1092.03
K00661	maltose O-acetyltransferase [EC:2.3.1.79]	20324.1	20825.9	20763.3	24775.4	26786.2	25911.2	30444.5	30444.3	20702.1	25103.3	31986.3	30318.8	24788.6	22943.8	22695.2	26645.3	25792.5	16470.7	24995.7	20929.9	27439.8	26116.6	20006.1	25291.3	26738	26818.8	22946.5	20917.2	26006.8	18583.6	34794.9	17752.1	20330.6	20950.5	19828.7	29549.4	37471.3
K00662	aminoglycoside 3-N-acetyltransferase [EC:2.3.1.81]	1678.67	3923.84	33.67	887.84	3649.51	2629.01	538.34	83.17	42.34	6045.34	195.34	36	140.17	109.33	56.5	118	28.84	440.5	555.33	405.17	335.67	619	114	137.16	192.51	1054.33	138.33	214.5	1303	941.35	287.49	3031.17	678.66	1469.5	720.67	1331	120.52
K00663	aminoglycoside 6'-N-acetyltransferase [EC:2.3.1.82]	3.5	6.2	2.2	8.2	0.5	8.5	8.5	7.7	4	4	1	0.5	4	0.011	0.011	1.5	0.011	3.5	16.2	3	1.5	1	0.011	8.5	4	2	14.5	7	10	0.011	6	1	8.5	4.2	0.011	1.5	4.5
K00666	fatty-acyl-CoA synthase [EC:6.2.1.-]	2569.06	4917.12	3322.26	2042.74	3881.42	2279.45	2326.13	6055.18	2453.8	1915.47	2138.28	3908.37	1695.39	1683.22	1661.93	1681.65	3529.91	10456.7	7578.11	7169.91	7146.06	7342.58	10947.5	7685.35	5112.43	8561.29	7365.79	4309.88	6105.18	4916.48	2984.81	7089.77	4782.74	6982.95	7499.64	2085.34	1988.13
K00672	formylmethanofuran--tetrahydromethanopterin N-formyltransferase [EC:2.3.1.101]	0.011	0.011	0.011	0.011	0.011	0.011	0.011	0.2	0.011	0.011	0.011	0.011	0.011	0.011	0.011	0.011	0.011	1	0.011	0.011	0.2	0.011	0.011	0.011	0.011	0.011	0.011	0.011	0.2	0.011	0.011	0.011	0.011	0.011	0.011	0.011	0.011
K00673	arginine N-succinyltransferase [EC:2.3.1.109]	8.76	38.8	7.14	9.97	33.5	17.43	8.57	19.63	5.57	12.83	3.9	13.43	8.17	6.57	11.97	6.24	6.83	90.86	16.04	73.24	7.17	203.1	15.4	19.33	11.41	16.63	7.09	11.23	27.38	12.91	9.31	35.83	12.79	8.07	10.24	18.81	5.57
K00674	2,3,4,5-tetrahydropyridine-2,6-dicarboxylate N-succinyltransferase [EC:2.3.1.117]	990.43	1155.79	494.13	675.83	375.86	1100.43	692.04	1318.5	1054.32	658.74	6518.51	4436.11	5951.74	2973	6529.47	8730.54	1347.94	425.4	2978.44	3724.46	3935.73	1951.47	868.79	2975	1918.48	1697.07	4439.54	2149.77	1458.84	2253.43	1163.28	3684.46	688.87	2028.87	1439.06	1573.06	1135.62
K00675	N-hydroxyarylamine O-acetyltransferase [EC:2.3.1.118]	9.88	36.35	7.32	7.65	19.25	17.15	6.69	17.55	4.45	12.08	3.72	8.05	6.12	5.45	11.92	5.12	6.58	92.98	23.09	47.52	5.42	114.72	9.52	12.53	27.29	12.13	49.71	7.85	23.76	84.79	7.31	35.78	89.04	5.87	98.32	46.81	5.95
K00677	UDP-N-acetylglucosamine acyltransferase [EC:2.3.1.129]	7127.37	9126.34	8956.14	16411.5	6625.26	3752.21	5327.53	6317.09	8732.71	5914.25	8275.83	5058.73	8140.13	5481.44	8468.81	9859.96	3740.85	5317.32	11369.4	9523.39	12502.8	6777.8	7956.42	9068.5	8388.72	6891.87	9064.88	7649.36	7273.78	7234.12	2730.47	7658.92	4562.2	6014.86	9074.28	4864.31	2652.28
K00680	uncharacterized N-acetyltransferase [EC:2.3.1.-]	2232.08	7396.5	8337	4291.17	15511.8	3218.5	5002.83	10402.5	5473.05	6017.75	7520.59	9818.67	5925.79	6989.66	4717.21	7258.25	7698.71	7263.25	3032	5189.88	2410.17	3609.38	4398.87	5994.17	1704.88	3513.12	7846.75	2988.25	1723	2741.25	1560.58	2243	2921.5	3256	1682.08	2761.92	3217.42
K00681	gamma-glutamyltranspeptidase / glutathione hydrolase [EC:2.3.2.2 3.4.19.13]	265.33	588.07	449.42	413.42	323.16	688.11	365.54	669.82	666.74	396.74	102.24	100.93	102.03	205.07	58.56	70.49	68.58	4098.38	2153.79	4913.64	2200.93	2429.68	5652.71	3136.03	2268.33	3591.09	4897.59	2685.79	2881.62	2423.83	1127.7	3488.36	2610.08	4886.76	2783.6	1419.37	1543.07
K00683	glutaminyl-peptide cyclotransferase [EC:2.3.2.5]	0.011	0.011	0.011	0.011	0.011	0.011	0.011	0.011	0.011	0.011	0.011	0.011	0.011	0.011	0.011	0.011	0.011	0.011	0.011	3	0.011	2	0.011	0.011	0.011	1	1	0.011	0.011	0.011	1	0.011	0.011	1	0.011	0.011	0.011
K00684	leucyl/phenylalanyl-tRNA---protein transferase [EC:2.3.2.6]	1676.2	3814.52	2373.82	773.31	2572.74	1115.38	1521.02	2068.75	807.12	1062.41	360.18	32.55	144.74	365.45	884.89	30.45	112.92	7420.99	6492.42	7560.62	6915.95	5978.71	10124.9	7104	5115.79	7172.13	9190.21	3379.19	4393.79	3410.79	1576.31	6015.42	3561.54	5398.36	6742.95	848.48	1884.78
K00685	arginyl-tRNA---protein transferase [EC:2.3.2.8]	73.33	275.53	72.53	177.2	59	60.33	69	65.4	237	118.33	9	8	9.33	12	12	5	8	100.67	504.53	87	160.53	197.33	24	341	67	806	229	24	839.2	580	159.33	198.33	39	155.53	544.33	355	41
K00686	protein-glutamine gamma-glutamyltransferase [EC:2.3.2.13]	383.5	13	100.5	602	8	45.1	14.5	16.5	25.5	4	137.2	23.5	23.7	59	22.7	10	84	9	8	13.4	11	24.5	13.5	16.2	7	24	23.5	28.5	2.5	14	13	3.7	14	17	54.7	16	15
K00687	penicillin-binding protein 2B	1	28	4.5	4	2.5	9	6	7.5	4	6.5	5.5	4	6	1.5	10.5	2	21	9	28	7	6	9.5	24	364	3.5	96.5	53	3.5	61	3	5.5	602	1.5	3.5	2	91.5	3.5
K00688	glycogen phosphorylase [EC:2.4.1.1]	27269.6	16333.4	21602.8	32978.7	20367.9	32685.7	33580.7	32218.5	23630.1	20802.3	25997.8	27092.1	26093.8	27245.1	19574.1	27608.4	26613.2	19533.5	26678.5	25929.3	30108.1	30666.6	22686	27390.2	32614	29434.6	31003.5	24716.2	28428.7	23816.2	42836.4	19944.8	24976.1	23360.4	24987.8	32835.5	41589.7
K00689	dextransucrase [EC:2.4.1.5]	0.011	7.11	2	3.33	1.11	4	6.11	2.56	3	5.44	0.011	4.22	2	0.56	0.011	4	36.11	8	7.11	4	4.11	4	27	18	0.11	48.11	2	0.011	0.22	0.22	1.22	4.22	0.011	0.011	1.44	0.011	2
K00690	sucrose phosphorylase [EC:2.4.1.7]	2153.17	4473.57	738	1288.51	4073.5	2900.34	2378.32	596.31	781	7508.34	415.14	249.17	1443.67	142.49	169.31	215	569.83	846.6	200.47	509.01	807.01	1166.34	389.14	2234.33	3194.67	1503.79	634.49	589.47	1363.8	678.02	4819.97	1454.49	1278.28	1202.34	468.84	2408.31	1180.18
K00691	maltose phosphorylase [EC:2.4.1.8]	2219	6693.28	1374.67	1720.33	10991.4	2796.5	1882.28	2994.23	1494.67	8459.61	58.83	30.39	53.66	66.06	34.17	101.84	71.95	3312.34	310.94	1309.84	285.11	250	298.5	1605.17	160.78	368.94	1722.67	59.5	117.55	208.39	76.72	621.22	39.67	296.5	28.94	198	62
K00692	levansucrase [EC:2.4.1.10]	99.67	161.67	2.17	23.67	96.83	18.5	18.17	3.17	5.67	278.67	1	3.17	4.33	6.33	3.17	1.17	5.17	3.17	5	6.17	5.5	2.17	7.67	5.17	5	7.33	10	3	3	5.17	8.67	3.33	0.17	4.17	3.17	3.5	5
K00694	cellulose synthase (UDP-forming) [EC:2.4.1.12]	272.97	188.72	14.36	524.86	156.59	158.81	266.92	27.35	71.86	75.58	16.42	20.31	17.42	7.02	6.36	7.03	1524.08	32.67	30.53	87.36	18.19	221.48	60.42	54	53.53	516.92	672.97	50.75	44.24	12.03	20.78	74.08	15.83	18.67	6.69	14.12	26.86
K00696	sucrose-phosphate synthase [EC:2.4.1.14]	14	54	56	5	48	14	31	20.2	6	16	2	0.011	1	2	1	1	1	1	9	5	7.2	0.011	9	14	0.011	14	40	9	0.2	17	12	44	17	0.011	1	8	2
K00697	trehalose 6-phosphate synthase [EC:2.4.1.15 2.4.1.347]	22.11	77.28	107.45	36.75	50.25	37.78	43.69	36.05	18.65	118.91	4.52	10.05	13.25	8.45	14.72	9.12	9.58	112.65	54.22	54.62	28.45	223.55	21.52	325.33	53.29	15.63	77.71	26.85	39.96	19.29	19.14	149.91	66.54	13	52.45	26.31	12.95
K00700	1,4-alpha-glucan branching enzyme [EC:2.4.1.18]	25626.8	18075.2	25286.2	31602.3	19998.7	32355.9	32380.5	33230.2	21771	21010.1	30110.1	27992	28937.8	27898.2	24004.1	30086.4	25810.3	23857.1	33736.3	34461.4	34348.7	37193.8	34642.3	37053.9	36266.5	36299.5	39829.1	28456	31248.5	26118.9	38338.2	24391.3	26850.6	27258.7	28210.2	30360.5	40542
K00702	cellobiose phosphorylase [EC:2.4.1.20]	4125.5	1905.84	2229.17	7306.67	1293.51	8202.51	7814.84	5523.67	2546.84	1547.34	4795.29	1473.31	2918.67	5401.11	2636.61	2151.78	1775.12	1047.53	6720.08	4310.34	4893.17	5922.83	5029.33	4443.66	6528.18	3561.83	4559	4495.5	7731.83	5499.85	14660.8	3159.84	5223.66	5417.33	4913.5	7303	13770
K00703	starch synthase [EC:2.4.1.21]	16895	12382.1	16386.3	23066	16246	19792.1	21446	21418.4	17013	13847	24388.2	26939.2	25046.5	22730.2	21105.5	26976.4	23697.4	13038.2	18465.2	19299.7	21149.7	18594.8	14893.6	19493.1	21272.6	17790.2	22003.4	18584.7	17193.8	17579.9	24501	14405	16602.1	17502	15350	20507	24189.1
K00705	4-alpha-glucanotransferase [EC:2.4.1.25]	17922.7	10737	16459.4	23441.8	9181.92	20565.1	23573.6	20444.2	16450	14867.6	18771.1	20727.5	18650.8	17721	14414	16574.8	19144.7	12190.3	16493.7	18504.2	18457.6	20411.1	15894.8	20655.3	21968.7	19432.1	18789.2	17019.3	18649.8	15899.9	25522.2	12246.7	18155.5	17973.5	16102.7	23242.6	26157
K00712	poly(glycerol-phosphate) alpha-glucosyltransferase [EC:2.4.1.52]	2244.93	6986.12	1379.68	1269.5	11113.8	2699	1870.62	3088.92	1464.68	9035.69	57	10.56	52.82	39.56	20.68	225.68	1553.12	3291.93	231.44	198.68	420.94	366.68	320.43	500.93	37.44	854.76	1007	42.25	61.88	216.81	76.81	21.2	62.18	277.18	52.69	128.25	54.75
K00720	ceramide glucosyltransferase [EC:2.4.1.80]	0.011	0.5	1	0.011	0.011	2	0.011	1.4	0.011	1	2	0.011	0.011	0.011	4.5	0.011	1	4.5	5.5	2	1.9	0.011	0.5	0.011	0.5	0.011	0.011	0.011	0.4	0.011	1	0.011	0.011	0.5	0.011	0.011	0.5
K00721	dolichol-phosphate mannosyltransferase [EC:2.4.1.83]	14441.1	9686.71	14145.2	22807	7894.36	16463.4	18677.6	17266.6	13296.7	10736.9	17978.3	9424.74	10256.3	10218.3	10896.4	12997.5	9439.75	6273.93	18533	17479.5	19361	17432.3	16551.6	19933.2	22500	16110.9	22605	15287.5	18399	14032.5	19666.5	10567	14235.8	12796.2	11639	18534.2	22343.2
K00737	beta-1,4-mannosyl-glycoprotein beta-1,4-N-acetylglucosaminyltransferase [EC:2.4.1.144]	3163.5	1179.5	2013.5	5655	643.5	6624	6016	4616.5	1814	1209	4000	319	924.5	2423	891.5	1032	1065	810	6485	4001.5	4189	5447	4391	4261	4607.5	3230	3655	4010	7246.5	3558	9788	2360.5	4427.5	3522.5	4253.5	5779	12503
K00743	N-acetyllactosaminide 3-alpha-galactosyltransferase [EC:2.4.1.87]	0.011	1	0.011	0.011	2	0.011	0.011	0.011	0.011	0.011	0.011	0.011	1	0.011	0.011	0.011	0.011	2	2	1	6	2	1	3	4	3	1	2	0.011	0.011	0.011	0.011	1	0.011	0.011	0.011	1
K00748	lipid-A-disaccharide synthase [EC:2.4.1.182]	4981.79	6407.26	5574.48	8654.72	4504.42	2475.21	3439.36	4366.67	4806.83	3493.08	7440.59	4733.39	6925.27	4257.36	7832.35	9172.87	2455.3	4480.07	9164.25	8171.92	9366.62	6115.84	6642.97	8168.25	6417.42	5889.25	8756.96	5141.44	5118.12	5062.62	1870.64	5566.25	3010.62	3864.03	7056.95	2731.06	1676.78
K00752	hyaluronan synthase [EC:2.4.1.212]	1228	174	6	707	114.5	192	364.5	46	58	67	1	2.5	0.011	1	4	1.5	2	5.5	8	14	5.5	9	5	2	61	21	665	33	4	77	11	5	81	9	90	31.5	24
K00754	L-malate glycosyltransferase [EC:2.4.1.-]	3994	17154.4	7768.07	3647.33	40517.3	5159.33	7743.4	16737.6	7571.8	18367.8	591.33	140	230.66	525.33	894.67	357.66	360.67	17323.7	2292.67	2712.33	2738	2426.33	2588.6	4864.67	1423.33	2538	6711.33	887.67	1230	1651.33	630.67	1182.67	684	2777	287.67	1752	864.33
K00756	pyrimidine-nucleoside phosphorylase [EC:2.4.2.2]	7871.99	4700.81	3678.6	3810.91	10194	3932.27	6332.64	7263.87	5908.54	4554.29	5985.52	10136.4	11458.4	9758.63	10131.8	5143.47	12219.8	7075.68	3842.54	3716.07	5260.34	4961.5	3326.85	4819.28	5617.84	7203.16	5046.16	4714.25	4026.67	5070.6	8990.57	6510.87	4934.34	4447.34	3226.46	6544.41	4515.43
K00757	uridine phosphorylase [EC:2.4.2.3]	14157.2	9504.43	13628.9	22834.9	7305.28	19082.2	20279.6	20270.1	15817.8	9846.86	20002.4	17787.5	15945.5	13548.7	14041.2	21923.8	13119	6458.16	15424.4	16218.9	23514.8	21617.3	15601	17659.6	18381.6	27035.9	19945.2	14136.6	15497.8	12186.9	16448.4	9363.18	14783.8	13734.3	13117.9	16315.5	20647
K00758	thymidine phosphorylase [EC:2.4.2.4]	10.84	15.21	63.68	19.35	25.75	22.61	12.59	41.85	22.55	6.14	2.52	7.55	11.58	4.45	36.72	7.62	4.58	32.82	38.75	36.62	9.28	201.88	18.52	17.83	10.29	8.63	7.71	10.85	28.96	8.29	12.47	38.24	49.04	10.53	13.78	12.81	49.95
K00759	adenine phosphoribosyltransferase [EC:2.4.2.7]	17124.6	14843.9	14176	20732.8	19394.7	19576.1	18984.3	17679.7	14616.9	19675.5	14138.5	16391.3	17379	17218.7	14506.2	16283.2	18694.8	14088.2	15521	16487.8	17012.7	17070	13144.2	18129.5	18921	17293.9	20665	15129.4	16542.8	14756.7	23303.7	13598.5	14405.1	14252.7	14527.3	18585.9	21364.2
K00760	hypoxanthine phosphoribosyltransferase [EC:2.4.2.8]	21907.2	23632.6	19115	24782.6	25224	24801.6	21960	22621.3	17249.8	27456.3	25541.3	27960.8	26065.3	24233.1	24625.8	27170.4	25668.3	23212.9	24488.8	25571.1	25688.2	25562.2	25240	26085.1	23545.3	25150	27747.4	21781.2	21529.4	20063.8	25642.6	20610.1	20177.4	21797.7	22210.4	21014.3	25438.5
K00761	uracil phosphoribosyltransferase [EC:2.4.2.9]	20155.8	19731.3	18768.7	23864	21472.7	22364.8	22286.8	22479.8	16887.4	21022.7	25038.4	27889.2	25800.8	23506.9	23738.9	27134.1	25438.1	22622.3	24321.3	25136.3	25219.6	25037.4	25010.8	25584.5	23016.6	24748.5	27537.8	21161.8	21527.7	19843.8	25590.3	20906.7	20106.5	21788	22097.8	21064	25271.7
K00762	orotate phosphoribosyltransferase [EC:2.4.2.10]	25536.4	18376.9	25833	31074.5	19972	32103.5	33962.2	33567.8	21415.8	21420.1	30463.5	28779.9	30782.5	27061.2	25936.5	28916.1	27923.2	26531.1	34265.3	34633.3	35283.1	38013.9	34443.2	38361.8	35046.4	37907.5	39792.8	29245.8	32581.5	26940	43190.7	26068.2	26843.6	28459.4	29272.7	31209.2	41679.7
K00763	nicotinate phosphoribosyltransferase [EC:6.3.4.21]	16235.5	13904.6	13144	22119.6	17886.4	20236.1	19091.6	18922	12655	18247.4	18213.2	23415.8	19678.8	20385	16851.5	18278.5	23456.4	15142.8	14851	16539.4	15542.6	18051.5	13530.4	18441.9	16205.5	17058.2	17873	13802.9	15065.2	13526.9	23355.8	13055.3	15062.9	14164.1	13473	18007.1	22870.2
K00764	amidophosphoribosyltransferase [EC:2.4.2.14]	30227.5	23171	31604.5	35466.7	22977.5	35832.4	36570.7	38042.5	28097.7	23929.3	36924.2	37383.8	33902	32733.3	30954.7	33575.2	35428	28992.1	37898.6	38153.4	39227.4	40172.7	37252	40146.8	38990.6	40382.6	41359.3	31474.2	35981.8	31699.8	39287.6	29213.8	31320	32734.9	31399.4	36240.6	44369.9
K00765	ATP phosphoribosyltransferase [EC:2.4.2.17]	17661.3	13163.1	14189.8	16342.1	10243.1	19085.6	19846.1	18662.8	14796.7	12123.8	24094.3	26691.5	24413.6	22594.3	21561.4	26447.6	23175.3	15903.6	22882.1	21501.7	23563	22724.8	22315	20296.8	21742.6	23395.6	21162.9	19670.7	21251	18998	24414.4	16715	19083.5	18956.4	21606.6	19778.8	24072.5
K00766	anthranilate phosphoribosyltransferase [EC:2.4.2.18]	14687.8	9900.15	13400.9	11982.3	7454.85	15464.3	16326.6	15512.4	10648.3	10529	12496.4	10975.2	11811.1	11571.5	8258.3	7093.55	12004.5	10811.9	18705.6	18814	16953	20136	16876.7	20224.5	19228.6	18183.1	22566.6	11806.5	15421.7	11409.2	21023.4	10969.9	13243.2	11338.9	13934.1	15148.8	19585.3
K00767	nicotinate-nucleotide pyrophosphorylase (carboxylating) [EC:2.4.2.19]	9775.92	9178.3	8871.35	11507	7912.08	5850.38	8060.25	7076.35	8976.34	7958.72	18244.9	23013	22650	18717.5	20885.2	22774.3	18888.7	13420.8	14731.5	13927.1	15290.3	12010.1	14237	14397.6	13912.8	13163.2	13913	13481.4	11871	13709.4	12440.1	12139.4	11197.4	12908.9	15550.5	11284	7909.53
K00768	nicotinate-nucleotide--dimethylbenzimidazole phosphoribosyltransferase [EC:2.4.2.21]	12142.1	7664.49	11470.6	8086.21	6325.84	14938.7	13563.5	12346.2	8147.97	7875.23	10494.5	15563.8	16122.4	14457	13369.9	10473.5	17218.6	14634.2	16792.2	17071.4	17607	20119.2	17996	17852.7	15061.5	20324.9	19737.9	12872.2	13893.1	11216.8	16444.2	12091.4	12618.6	14014.5	13912.5	11228.9	16886.2
K00769	xanthine phosphoribosyltransferase [EC:2.4.2.22]	1447.38	3227.48	2089.78	336.11	1422.59	852.05	1363.36	1534.52	481.45	853.75	50.18	18.39	36.58	9.11	13.05	11.79	61.58	3505.31	4895.22	4149.79	2700.09	4202.72	4699.52	4395.33	2668.29	4154.13	4231.21	960.52	2878.09	1791.79	894.31	2860.58	1423.37	1468.67	4817.12	356.81	491.45
K00772	5'-methylthioadenosine phosphorylase [EC:2.4.2.28]	1329.4	565.9	430.7	613.9	1307.5	515	366.9	722.3	495.4	550.9	959	1548.5	1592	2042	1809	1082	3690	814.5	225.5	279	1011.7	684	244	1032.5	224.5	718	373.5	715	146.7	432.5	203	186	158	181.5	346	96.5	124
K00773	queuine tRNA-ribosyltransferase [EC:2.4.2.29]	18670.8	16402.3	19193.8	23366.8	18148.5	20434.6	22206.3	23408.8	17320.4	15244.7	25531.8	27926.7	26001.5	24031.2	24603.6	27177.2	25563.8	23129.5	25003	25350.2	25724.6	25588.3	25111.8	26375.7	23043	25970	27834.6	21260.4	22357.7	20514.2	25778.5	21228.3	20198.5	21979	22759.5	21484	25482.5
K00782	L-lactate dehydrogenase complex protein LldG	3045.96	7057.29	3762.2	1426.37	10809	1554	2801.4	4707.97	2077.32	3381.9	3124.45	3218.17	5159.98	3695.33	6505.75	7507.42	1346.05	10759.6	7858.83	8872.45	7705.28	6380.38	10556.3	8395.87	5249.13	8178.95	10121.8	4838.67	5260.7	4743.84	1748.67	5687.53	3676.17	5920.83	7390.2	1401.67	1482
K00783	23S rRNA (pseudouridine1915-N3)-methyltransferase [EC:2.1.1.177]	20216.4	19959.9	18791.7	24008.5	21507.5	22483.2	21620.2	22549	17100	21025	25374.8	27576.7	25881.5	23783.2	24568.6	27106.2	24839.8	21514.5	24788	25206.2	25365.1	25201.8	25045.4	25613.7	23031	25551.5	27689.1	21179.4	22347.7	20469.7	25758	21175.8	20124	21932	22609.5	21401.5	25466.5
K00784	ribonuclease Z [EC:3.1.26.11]	20843.3	13689.6	18529.1	24996.1	17121.5	24833.7	26454	25122.2	14151.1	21685.9	18027.7	7335.03	14518.3	12520.6	11493.8	14727	8136.04	13394	25552.7	23431.5	25909.5	27842.8	21457.7	28622.9	26163.8	26050	30428.5	17211.6	22894.6	14892.2	29720.5	12225.4	16991.4	14271.7	13908.6	23314	31586.2
K00786	glycosyltransferase [EC:2.4.-.-]	47.67	42.7	129.87	60.86	81.67	19	147.66	87.53	22.99	124.99	191.47	119.9	40	49.81	79.64	232.47	174.47	40.26	36.41	101.99	64.17	80	28.83	73.66	76.83	182.99	61.99	140.33	136	409.65	206.31	90	275.68	1552.7	150.32	1048.32	353.83
K00788	thiamine-phosphate pyrophosphorylase [EC:2.5.1.3]	17119.6	13600.3	17058.1	16497.8	11834	12761.6	15048.6	15143.5	16255.2	15015.4	16886.7	19882.9	21696.2	19083	17862.2	19613.8	20496.3	17609.1	22026.9	20938.9	25766.2	20739.3	21015.8	21541.3	20849.8	25381.2	23662.6	18933.3	18404.6	19106.8	17040.4	16637.7	15497.8	19033.2	20796.2	16844.9	12618.2
K00789	S-adenosylmethionine synthetase [EC:2.5.1.6]	21447.8	21887.2	20583.7	27293.9	22222.9	25210.1	24518.6	26565.8	20042.7	21949.4	27840.1	31796	27331	25579.2	26364.9	28310.4	29229.7	23593.2	25211.8	26951.7	26384.7	26174.3	26119.3	26938.8	23442.5	27139.5	28317.2	22734.2	23893.5	22623.1	27993.2	22805.8	23563.2	26859.9	24983.8	25210.8	28843.7
K00790	UDP-N-acetylglucosamine 1-carboxyvinyltransferase [EC:2.5.1.7]	32938.4	28814.5	30262	37828.9	33977.4	37434.8	37851	40293.2	29021.8	31384.1	41115.6	48875.5	41556.2	41163.6	36993.9	42623.5	44189.3	32487.5	37786.7	37996.1	38121.2	40348.2	37150.8	41236.2	36453.7	40328.2	43437.2	30694.4	35085.2	32732.7	42801.7	29112.8	33772.5	34798.2	34365.5	38981.6	44836.8
K00791	tRNA dimethylallyltransferase [EC:2.5.1.75]	22394.3	22771.9	22286	31809.6	23715.9	23893.6	24951.4	25297.8	21196.3	23654.9	26324.5	28182	26911.3	25039.3	25195.6	27733.8	26741.8	24002.8	27313.6	26982.6	29406.7	26240.2	26437.8	28398.4	25073.2	27022.6	28382.5	23762.4	24500.3	22676.7	26622.3	23305	21684.5	24088.9	24743.3	23552.8	26403.5
K00793	riboflavin synthase [EC:2.5.1.9]	11992.3	8751.42	11668.2	12240.2	7308.2	8846.89	10273.4	11905.8	8828.35	9005.67	13521.4	13800.1	17317.6	12937.7	16968.7	14249.8	14102	14615	16857.7	17539.4	18480.6	17644.8	18674.2	18365.4	16357.1	19653.5	21537	13956.4	12446.3	12083.2	12427.5	12277.1	11020.4	13392	12957.2	10802.5	8482.38
K00794	6,7-dimethyl-8-ribityllumazine synthase [EC:2.5.1.78]	12375.3	8767.92	11770.2	12848.7	7316.2	8894.39	10291.9	11925.8	8854.85	9011.67	13659.4	13823.6	17343.1	12996.7	16991.2	14259.8	14186	14622	16867.7	17552.9	18489.1	17669.8	18687.7	18406.4	16367.1	19674.5	21546.5	13988.9	12453.8	12097.2	12441	12281.6	11036.9	13407	13011.8	10818.5	8497.38
K00795	farnesyl diphosphate synthase [EC:2.5.1.1 2.5.1.10]	92.71	350.68	87.65	190.65	76.25	208.38	86.69	870.25	336.45	123.41	90.52	31.05	31.25	85.45	28.72	12.12	23.58	120.65	576.42	238.12	272.95	348.05	218.52	491.33	87.29	887.13	280.21	125.85	1023.96	592.79	182.64	258.91	54.04	162.2	565.45	373.81	53.45
K00796	dihydropteroate synthase [EC:2.5.1.15]	12398	8918.38	10141.5	16054.8	6975.02	10831.3	12591	11045.1	8780.21	7526.33	14494.9	9745.43	16311	14301.4	13504.2	14102.2	11141	13797.5	19137.2	16283.2	17560.4	15908.3	17879.7	17663.8	16443.4	15499.7	15718.5	15990.4	17412.7	14403.8	15769.5	12435.9	13799.5	13663	16218.1	13904	17794
K00797	spermidine synthase [EC:2.5.1.16]	7873.03	2761.52	5950.12	4539.84	3764.76	6929.99	6542.33	6813.37	5899.74	5343.95	7357.9	13767.5	11003	11426.6	8528.59	13421.6	12670.5	4260.9	4672.2	6336.44	7723.42	7866.8	6316.62	9348.94	10336.5	10804.5	10411.8	5552.1	5627.26	7135.89	5523.38	4200.03	6183.45	6029.4	5356.07	8123.06	4120.47
K00798	cob(I)alamin adenosyltransferase [EC:2.5.1.17]	3873.57	3197.92	3502.7	8712.66	2550.67	1954.17	2478.85	2132.91	4104.17	2787.01	7393.61	4655.26	6854.55	4180.74	7822	9153.75	2420.98	1481.01	4523.94	4223.29	6764.2	2184.54	2006.12	3820.03	3944.89	1779.28	5225.83	4257.34	2626.36	3314.1	1058.41	2944.62	2173.16	2598.53	2346.79	2460.33	1273.68
K00799	glutathione S-transferase [EC:2.5.1.18]	121.54	603.89	110.48	313.32	185.25	430.22	265.64	1076.18	335.92	709.71	161.46	103.58	106.57	168.92	132.13	59.6	99.57	846.16	255.35	403.6	198.07	842.24	92.3	2249.32	399.62	111.36	573.72	240.78	192.66	190.28	96.22	1041.21	118.91	110.72	383.24	180.24	80.92
K00800	3-phosphoshikimate 1-carboxyvinyltransferase [EC:2.5.1.19]	18306.1	13591.8	17882.7	22903.5	10748.8	20020.1	20969.2	20505.7	15879.7	12880.5	25447.8	27923.7	25990.1	23995.5	24626.4	27118.1	24805.7	19865.3	24817.1	25208	25596.2	25643.1	24894.2	25916	23023.1	25572.8	26884.6	21250.4	22324.9	20325.2	25774	21226.2	20217.8	21728.9	22766.8	21404.5	25513
K00801	farnesyl-diphosphate farnesyltransferase [EC:2.5.1.21]	16.25	50.5	57.67	5.83	60.33	13.33	29.5	14	6	22.25	335.33	14	115.16	339.33	796.17	8.66	91.67	3.42	16.17	16.33	100	0.33	10.25	12.92	0.83	10	40.33	7.92	0.011	80.58	33.92	266.67	17.5	0.011	0.92	8.25	116.58
K00803	alkyldihydroxyacetonephosphate synthase [EC:2.5.1.26]	4	12.2	105.7	7.7	12	8.5	4	10.7	5	11	6	5	10	9	2	4	3	18	23.2	8.5	0.5	170.5	5	8	28	2.5	10.5	5	9	84	6.5	7	148.5	8.2	89	32.5	3
K00805	heptaprenyl diphosphate synthase [EC:2.5.1.30]	17298.2	13328.7	12797.1	16476.1	16951.3	20396.4	19439.2	19009.8	12629.3	17623.2	19433.2	26540.1	19979.2	19880.6	18027.6	18057.8	24947.8	11126.8	13943.6	15102.8	14823.5	17200.4	13313.2	16638.6	16217.7	16546.6	18359.7	13943.3	15517.7	13441.2	24023.3	13557.8	15473.7	14222.2	13356.6	18340.2	23034
K00806	undecaprenyl diphosphate synthase [EC:2.5.1.31]	21187.1	20310.1	19193.7	25347.3	21924	23364.7	22814	23958.1	17421.9	21520	25712.1	27960.4	26019.6	24059	24630.6	27178.8	25703.4	23392.2	24930.1	25412.6	25873.9	26073	25227.8	26556.6	23271.2	26211.3	28607.7	21395.7	22511.4	20562.8	25955.2	21339.8	20673.4	22124.5	22975.4	21490.8	25568.1
K00808	homospermidine synthase [EC:2.5.1.44]	0.011	2.2	0.2	0.2	0.011	1	3	0.4	0.011	0.011	0.011	0.011	0.011	0.011	0.011	0.011	0.011	1	9.2	3	7.2	0.011	9	13	0.011	10	0.011	2	0.2	0.011	0.011	2	0.011	0.2	1	0.011	0.011
K00809	deoxyhypusine synthase [EC:2.5.1.46]	1	9	2	14	2	6	6	10	5	2	18	35.5	231	410	7	40	129	178	587	2591	1283	224	275	1974	1471	190	3419	20	58	130	3	62	12	82	88	26	1
K00812	aspartate aminotransferase [EC:2.6.1.1]	10518.5	12298.3	12991.1	20296	8442.67	7848.1	8414.97	10513.5	13118.9	7346.54	16810	20020.4	17956.1	15328	18912.3	16822.3	18491	12592.9	16662.2	17934.9	17300.5	11374	15159.5	14637.6	12085.2	12576.2	16086.4	14901.4	12713	14089.8	7602.75	13757.6	13864.4	16597.5	14538.8	11270.4	9044.83
K00813	aspartate aminotransferase [EC:2.6.1.1]	12.88	57.15	68.87	21.45	38.75	106.3	8.69	4.35	8.2	20.83	4.52	11.3	9.42	6.45	2.97	2.87	2.08	17.98	16.39	243.87	4.42	265.22	48.02	16.08	9.79	68.63	17.96	96.85	26.76	29.29	7.31	33.33	5.29	9.67	4.87	6.31	3.45
K00817	histidinol-phosphate aminotransferase [EC:2.6.1.9]	18302.6	13597.6	17761.7	22939.8	10735.9	20085.1	20915.3	19750.1	15751.3	12992.4	24661.4	27030.7	25176.3	23769.3	21925.9	27090.1	23954.3	19878.3	25384.8	24952.8	25629.3	25460.8	24828.3	24923.8	23090.7	25415.2	26724.3	21039.9	22059.1	20365.5	25759	17897.1	20160.1	21736.8	22746.1	21354.3	25396.8
K00818	acetylornithine aminotransferase [EC:2.6.1.11]	4338.64	7076.33	6423.83	2718.37	5173.27	2944.5	3640.61	4085.98	4954.75	3560.61	8374.1	6619.89	8548.22	6645.97	9639.83	10671.1	7129.66	11823.4	11148.3	10601.7	11806.3	8560.29	12135	9392.12	7235.57	9449.23	10432.1	8376.26	7747.21	7891.22	3039.89	8866.93	5743.91	8706.16	9930.14	4034.42	3148
K00819	ornithine--oxo-acid transaminase [EC:2.6.1.13]	17.33	55.91	67.49	47.16	56.84	42.93	38.17	46.67	16.88	25.5	66.61	49.34	267.31	418.16	22.91	49.42	178.38	310.25	966.66	2751.45	3053.75	237.71	303.12	2010.2	1688.63	373.12	3536.75	22.17	60.33	92.5	23.33	71.53	43.33	87.83	89.53	23.5	4.5
K00820	glutamine---fructose-6-phosphate transaminase (isomerizing) [EC:2.6.1.16]	21153.8	20571.3	19946.9	24896.2	22268.2	23408.8	23219.3	25956.8	18051.5	22008.2	25283	28021.8	26002.9	23932.2	23895.4	27428.7	25595.6	24158.6	25369.5	26083.4	25942.5	25987.5	25264.2	28024	23674.5	26651.9	28798.5	21530.8	23132.9	20725.3	26051.8	21126.7	20590	22371.2	22920.3	21788.5	25642.7
K00821	acetylornithine/N-succinyldiaminopimelate aminotransferase [EC:2.6.1.11 2.6.1.17]	13898.5	6707.62	10834.8	14456.1	6266.26	17245	16974.6	15964.5	11027.4	8945.39	17130	21231.9	17237.6	18615.8	14351.3	17241.7	19865.9	7282.08	13413.3	14572.9	14047.3	16258.4	12494.4	15277.1	15868	15543	16242.1	13274.9	14501.5	12745.6	23532.6	9446.5	14920.6	13952.4	13008.4	17883.6	23149.1
K00822	beta-alanine--pyruvate transaminase [EC:2.6.1.18]	11.33	36.73	9.73	22.4	13	21.33	30	20.6	13	91.33	13	10	12.33	16	4	4	6	17.67	28.73	11	20.53	20.33	4	307	55	3	79	16	13.2	22	8.33	127.33	5	12.73	43.33	6	4
K00823	4-aminobutyrate aminotransferase [EC:2.6.1.19]	1539.63	2826.15	1422.62	677.87	7428.58	464.88	1408.36	2983.27	1466.87	2381.08	23.52	15.47	24.08	38.28	9.89	43.79	15	3304.07	242.47	188.04	174.25	285.47	234.19	469.75	51.54	216.46	980.46	26.1	90.26	216.21	63.06	65.49	96.46	271.67	25.87	181.06	50.45
K00824	D-alanine transaminase [EC:2.6.1.21]	1922.25	444.28	3109	1060.67	495.12	1211.94	1714.95	1994.93	698.84	876.36	286.54	54.22	147.2	98.89	82.2	84.5	128.45	616.92	1443.27	2925.57	1236.81	2542.83	2203.75	5430.61	4122.62	2279.94	6098.33	1088.75	1100.42	684.32	511.79	621.42	1105.66	1721.83	390.39	2549.75	570.77
K00826	branched-chain amino acid aminotransferase [EC:2.6.1.42]	19955.8	19912.7	21321.2	23981.3	20546.7	21423.4	23488.5	25234.8	18035.2	16033	25010.8	27039.4	25146	23642.7	22207.1	27231.9	24223.8	30942.6	31433.5	33891.1	30825.1	31715.1	35118.8	34608.7	27811	32873.7	36981.1	24386.8	26421.4	23778.7	27138	26692.4	23507.6	27244.2	29426	22109.7	26722
K00830	alanine-glyoxylate transaminase / serine-glyoxylate transaminase / serine-pyruvate transaminase [EC:2.6.1.44 2.6.1.45 2.6.1.51]	186.66	330.34	273	32	241.66	128.67	115.33	238.9	42.67	113	0.011	0.011	1	1	0.011	2	0.011	3810	1871	2050	1701.4	1848	5259	1510	718	3341	1508	2379.67	2287.4	2065.67	645.67	2898.67	2103	4033.33	2382	771.67	907.5
K00831	phosphoserine aminotransferase [EC:2.6.1.52]	16805.5	12203.9	16153.9	22678.9	15158.6	19148.6	20394.9	21486.7	16512.1	13672.7	23865.9	25925.5	23817	20984	21869.3	25816.4	20157.6	15139.7	18003.5	18592.9	20097	18970.5	14793.3	18943.3	18976.8	17437.6	21680.5	16186.1	16689	16000.8	23797.3	11723.2	15032	16079.5	15155.2	20094.9	23759.5
K00832	aromatic-amino-acid transaminase [EC:2.6.1.57]	994.84	129.13	156.22	229.72	73	183.01	166.57	64.88	52.07	137.91	139.9	108.43	109.5	80.07	203.22	86.99	491.58	223.28	82.12	308.74	33	430.18	69.9	335.83	88.16	88.13	101.09	28.48	47.88	52.66	19.39	198.16	23.79	22.9	57.57	27.56	17.07
K00833	adenosylmethionine---8-amino-7-oxononanoate aminotransferase [EC:2.6.1.62]	7391.6	9430.48	11716.6	4240.68	6915.92	4038.28	5715.86	6242.84	8585.33	6190.5	2404.84	527.15	1947.97	2340.1	2051.14	979.62	2562.76	9262.65	12655.8	13521.5	13194.3	10387.2	14956.3	12978.5	9811.3	11738.9	15300	9154.53	9740.45	8968.29	3619.81	10800.2	6813.45	11022.9	11562.5	5904.98	3719.53
K00835	valine--pyruvate aminotransferase [EC:2.6.1.66]	7.38	3.15	3.79	3.78	28.58	5.38	3.69	2.85	3.45	1.08	336.85	20.05	118.58	341.78	796.39	10.78	93.25	10.65	10.56	37.45	4.42	111.05	8.52	8	6.62	7.13	3.54	5.52	22.76	69.12	27.98	253.25	5.04	4.67	2.79	5.81	116.78
K00836	diaminobutyrate-2-oxoglutarate transaminase [EC:2.6.1.76]	2.38	11.52	0.99	9.32	20.25	11.38	6.02	11.22	6.12	542.75	15.52	11.38	147.25	70.12	20.39	60.12	33.25	10.31	14.09	35.12	3.75	111.05	8.19	14	12.29	8.96	13.88	7.52	12.76	11.12	9.31	7.25	6.04	11.2	2.12	5.64	0.62
K00839	(S)-ureidoglycine---glyoxylate transaminase [EC:2.6.1.112]	1.63	3.75	3.79	3.62	16.25	4.98	2.38	7.38	2.12	2	0.58	6.38	2.95	1.12	1.95	2.12	0.25	12.63	11.25	29.52	3.75	111.05	10.3	7.45	4.79	6.17	2.88	3.63	3.62	4.37	6.42	1.45	2.25	4	1.57	2.25	0.37
K00840	succinylornithine aminotransferase [EC:2.6.1.81]	6.76	5.4	3.74	5.57	32.5	8.43	5.57	5.23	5.57	1.83	1.9	11.43	6.17	3.57	1.97	3.24	1.83	14.86	10.64	59.24	6.17	202.1	13.4	14.33	10.41	12.63	5.09	8.23	26.38	9.91	7.31	27.83	6.79	7.67	3.24	6.81	1.57
K00841	aminotransferase [EC:2.6.1.-]	3897.01	10777.5	1552.01	2326.33	14593.4	5358.6	2489.95	3416.25	2130.01	15136.8	203.7	38.39	144.19	158.73	102.21	285.51	917.95	3337.01	329.44	621.91	511.94	321.01	425.51	888.21	79.94	805.93	1140.5	460	518.88	818.89	1004.89	1096.07	594.01	1904.01	741.97	1096.5	1010
K00844	hexokinase [EC:2.7.1.1]	970.9	5.65	4.2	200.9	2	54.5	816.9	33.6	25.4	2.9	39.64	98.07	294	208.64	70.14	201.14	142.64	19.18	274.71	48	183.25	55	22	224.75	31.25	58.5	17	17	1	30	8.5	12.5	2	7	5.5	64.5	3
K00845	glucokinase [EC:2.7.1.2]	26615.2	23919.5	27995	29469.1	26161.2	29543.9	29994.3	32660.4	24626.3	27450.9	34898.4	36834.5	35591.9	30848.5	32640	40748.1	34671	26418.2	30281.6	34436.2	35335.4	35185.7	33315	36478.8	32881.7	38809.8	41199.9	29559.8	26792.8	25198.1	28534.2	25479.4	23895.2	26580.8	25431.9	27186	28182.2
K00847	fructokinase [EC:2.7.1.4]	20374.9	20317.7	21526.8	27067.4	21330.3	24302.3	25659	25252.8	21938.2	22581.6	24598	29246.6	26152.8	24107.6	23191.6	26841.5	27852.6	13907	18588.6	21365.7	21712.3	19367.6	16750.5	22389	24310	19964.2	21964.8	20705.3	20594.4	19263.1	25782.9	19249.7	19853.1	20060.9	18155.5	25601.4	27380.1
K00848	rhamnulokinase [EC:2.7.1.5]	10181.8	5510.64	7680.69	10014	4545.43	12367.1	12873.6	11174.2	9153.46	5862.71	9390.27	3475.38	5676.29	5675.87	3605.85	8978.37	8524.3	4993.73	10092	6721.08	12593.3	11656.5	8311.73	10106.9	14837.8	15007.4	8001.45	10088.9	12782.6	9121.79	12186.3	6894.92	9239.63	9110.5	7341.44	15205.9	15494.8
K00849	galactokinase [EC:2.7.1.6]	17207	13998	14003.7	19976.8	17861.9	18759	19352.1	17508.5	13436	19093.2	20490.8	17866.4	18373.6	17459.7	16848.1	21879.8	15970.5	13169.6	17375.2	17173.9	19498.5	17966.7	13747.7	18608.9	19002.2	16701	21085.4	15454.5	15005.5	13563.8	21403.2	12802.6	11350.7	12399.7	12885.4	17225.6	20280
K00850	6-phosphofructokinase 1 [EC:2.7.1.11]	48032.7	30459.7	44791.7	54983.6	31565	61167.5	62760.7	60930.5	36966.6	41284.7	64263.5	63439.9	61256.7	57693.2	52569.7	59979.1	57452.1	37417.7	61624.8	61616.1	66723.6	69506.2	58509.6	68884.5	64681.3	66578.8	70398.5	50859.8	57239	46104.4	78001.7	40044.9	48895.7	47997.2	46571.5	59220	79742.4
K00851	gluconokinase [EC:2.7.1.12]	2778.7	4078.93	174.66	1000.79	3693.85	2340.38	583.64	129.65	69.99	6587.44	30.55	24.94	41.61	22.17	24.76	83.79	1535.36	69.24	100.86	83.36	154.06	451.06	100.78	736.12	70.4	629.57	207.04	46.6	120.51	32.1	64.62	821.99	112.21	34.54	74.68	134.06	36.87
K00852	ribokinase [EC:2.7.1.15]	22734	21064.7	14184.4	22640.1	28398.7	24354.4	24691.7	28445.9	15801.9	26047	23700.5	23055.1	18811.1	20842	17637.3	24381	22523.6	16526.6	17938.4	16341.2	20049.2	22502.3	18014.4	20581.1	17641.1	25145.6	21115.4	17782.6	18831	14439.4	23338	13407.6	18716.6	16251.9	14209.5	21634.6	26720.5
K00853	L-ribulokinase [EC:2.7.1.16]	648.88	2894.43	1657.79	547.78	7699.69	778.55	1456.47	3499.58	1539.12	2508.69	4453.85	4472.44	5792.58	4348.01	6688.89	8258.46	5144.53	3533.32	500.33	504.46	1058.53	545.72	848.52	787	216.07	740.57	1167.38	2142.35	337.81	1029.68	127.53	180.3	83.71	434.17	182.06	250.31	45.95
K00854	xylulokinase [EC:2.7.1.17]	17409.7	8028.53	13092.5	16673.2	7439.29	20408.8	22108.5	22369.5	13916.2	11147.8	18115	22364.5	20546.3	22128.7	14751.2	20604.8	29542.1	12529.7	17265.5	19356.2	22957.6	22837	15766.2	20350.1	21196.8	26106.8	22696	14527.7	17268.1	14240	23932.5	10679.3	15685.1	15145.2	13918.5	20684.5	24231
K00855	phosphoribulokinase [EC:2.7.1.19]	19.38	52.15	59.12	8.45	64.25	17.05	32.69	15.55	9.45	17.08	1.52	6.05	3.92	2.45	1.72	2.12	1.58	8.98	14.89	33.12	11.62	110.72	16.52	19.33	6.29	17.13	43.21	11.85	22.96	22.79	14.31	68.58	22.04	4.67	2.12	11.81	2.95
K00856	adenosine kinase [EC:2.7.1.20]	1648.49	3800.67	2432.33	549	2605.16	1075	1515.83	1802	568.67	1208.83	86.14	19.07	63.33	130.14	66.14	29.64	23.14	7637.1	6140.54	6058.5	4442.33	6114.83	10005	6690.5	3362	7072.5	5838.5	3330.67	4315	3353.67	1460	5731.5	3521	5370.66	6830.83	807.17	1369.5
K00857	thymidine kinase [EC:2.7.1.21]	7448.8	10609.6	6247.02	10924.1	14270.6	6318.16	5343.49	6281.58	7609.01	11863.7	9740.05	10197.2	11076.9	11493.3	13015.7	10925.6	8374.73	7192.15	5469.85	6909.7	5997.73	3486.72	3642.87	4943.11	4874.94	2905.51	7037.96	6384.27	3761.36	5780.25	7326.24	7201.64	5821.2	5500.67	3684.87	5623.56	3674.22
K00858	NAD+ kinase [EC:2.7.1.23]	20251.3	20058.3	18904.8	24055.8	21595.5	22624.7	22367.3	23377.3	17282.4	21232.7	25525	27921.7	25966.7	23989.2	24600.8	27150.2	25556.8	23144.5	24857	25270.5	25688.6	25541.3	25106.8	26376.4	23049	25918	27854.1	21257.4	22349.7	20505.2	25772.5	21213.5	20142	21940	22725.7	21424	25427
K00859	dephospho-CoA kinase [EC:2.7.1.24]	18350.4	16051	16326.2	23126.2	18837.7	21105	20433.8	21247	15989.7	20180.7	25290.4	27624.8	25602.5	23516.5	23961.6	26853.4	25380.5	15885.7	18700	18761.2	21349.4	19611.3	15061.5	20656.5	19708.6	18944	22065.6	17498.4	17656.7	16555.9	23327.5	15261.7	15929.3	14937.7	15358.2	19682.6	22971.7
K00860	adenylylsulfate kinase [EC:2.7.1.25]	1686.79	3868.57	2369.45	6856.6	2513.92	1074.82	1504.85	1843.85	687.99	984.99	117.29	137.22	337.73	206.95	76.13	252.04	220.46	7430.31	7512.05	6789.73	7050.51	6243.93	10091	7077.44	3790.92	7951.74	6164.12	3978.77	5248.42	3900.36	1817.87	5663.12	3573.55	6348.33	7215.22	1252.05	1567.03
K00863	triose/dihydroxyacetone kinase / FAD-AMP lyase (cyclizing) [EC:2.7.1.28 2.7.1.29 4.6.1.15]	301.47	2749.16	1424.29	601.54	7503.92	788.39	1346.53	2957.64	1446.54	2109.09	38.86	18.13	20.92	31.62	8.89	43.45	11.84	3402.56	285.47	394.04	286.45	556.13	306.52	512.24	104.38	365.62	1058.46	94.27	109.96	235.22	169.55	139.17	472.95	398	109.21	127.72	60.97
K00864	glycerol kinase [EC:2.7.1.30]	19043.9	14378.1	16697	17995.1	17180.2	20980	24006.8	24713.2	15253.2	13256.8	21316.3	25656	21283.2	21886.7	18215	23129.8	28165.2	25118	22885.8	22669.9	25555.8	28150.8	25386.6	24904.9	23021.3	32287.5	27224.7	20107.2	20655.7	17664.8	25240.3	19290.8	19569.3	20990.9	20367.1	20901.5	24565.7
K00865	glycerate 2-kinase [EC:2.7.1.165]	14992.9	12343.1	12828.1	19270.6	16257	17168.8	16519.3	16699	11177.3	17259.4	10454.1	8708.93	11097.1	11612.9	7857.91	6839.26	14075.9	12119.6	15276.1	13948.6	15544	15819	12925.3	15967.5	16055.5	15495.5	17030.5	14218.2	15762.6	12209.2	20616.6	13613.9	13339.5	13547.6	9329.5	15600	19293
K00867	type I pantothenate kinase [EC:2.7.1.33]	1969.7	6542.23	1469.79	1222.25	10923.7	2662.55	1595.47	2968.28	1469.32	8430.44	32.22	25.44	39.95	42.84	31.09	53.29	797.86	3324.9	285.5	195.19	196.73	300.89	292.44	847.95	45.4	545.57	1041.71	36.6	133.18	210.93	58.45	679.33	80.71	275.34	25.18	199.56	36.7
K00868	pyridoxine kinase [EC:2.7.1.35]	17639.7	18565.4	18702.8	16427.5	25128.8	21301.1	21149.6	23449.4	14224.6	20427.4	16374.6	20466.9	15227.3	17730	12649.5	17113.8	16269.6	19218.1	18753.3	20876.3	19306.7	22415.9	19974.9	24684.5	19755.1	21207.6	26507.2	13988.5	16790.6	14556.6	19182.8	12355.7	16214.4	15325.9	17068.4	17974.3	22021.3
K00869	mevalonate kinase [EC:2.7.1.36]	1958.92	6525.28	1373.67	1202.5	10882.4	2651.5	1587.78	2960.23	1454.67	8395.86	29.5	19.39	31.83	38.39	25.17	49.17	793.28	3339.92	454.61	518.17	778.61	141.67	299.92	1954.42	87.11	641.94	1263	26.75	105.22	203.64	45.64	650.55	33.17	268.67	22.86	189.25	32.75
K00872	homoserine kinase [EC:2.7.1.39]	3467.68	4805.46	2849.57	2355.9	9702.69	2700.8	2881.7	3801.76	3893.55	3931.42	7064.89	10496.8	6729.12	8835.84	6816.17	12684.9	9816.1	7689.98	3065.08	3765.02	3068.03	2446.47	1798.77	3914.78	2570.98	2542.24	3570.54	4842.35	2293.31	4019.01	2174.53	1046	2298.87	2082.67	4261.51	2409.31	829.37
K00873	pyruvate kinase [EC:2.7.1.40]	20200.2	19967.8	18717.2	24092.9	21469	22679.6	22469.1	23414	17384.8	21182.7	25458.6	27860.1	25880	23637.8	24495.1	26819	25411.5	20890.9	24438	25437.8	25571.3	25098.9	25228.7	26419.2	23052.8	25051.6	27640.8	21216.9	21762.9	19772.9	25700.5	21016.6	20166.7	21952.6	22170.6	21227.4	25638.8
K00874	2-dehydro-3-deoxygluconokinase [EC:2.7.1.45]	15622.7	9093.18	17834.1	14214.2	8166.74	25905.3	19872.4	18809.1	15049.9	13425.3	15343	19625.7	14504.6	13479.1	11493.7	17617	19340.6	12225.3	18154.3	19024.8	21906.2	24540.7	12643.8	19770.3	20489.9	24243.6	21836.1	13527.5	17941.1	12257.2	17662.8	14810.6	12945.6	14902.1	14295.2	19087.3	24509.8
K00876	uridine kinase [EC:2.7.1.48]	23226.9	21153.4	21808.3	35953.7	22053.1	25816.2	26544	28308.2	24657.1	22794.3	33579.4	35547.2	33247.4	31055.3	31992.8	37015.8	30494.6	14968.9	23250.2	23814.6	28497.1	22974.9	18646	23812.9	22501.7	23946.3	24666.5	23668.8	20609.8	21081.3	31560.4	18905.5	22000.4	24263.5	19632	26490.9	29048.6
K00878	hydroxyethylthiazole kinase [EC:2.7.1.50]	11258.1	7227.67	9531.16	5936.61	6962.53	9676.66	9906.21	9102.1	6994.11	7714.68	9002.87	14564.3	14750.6	12703.6	12542.2	14215.4	15404.2	13619.6	12113.1	12810.6	13012.2	14887.1	12581.4	16054.9	13520	15355.9	17359.6	11279.4	9503.81	10536	13054.2	10088.2	11033.5	12092.8	11858.6	10253.3	8434.39
K00879	L-fuculokinase [EC:2.7.1.51]	972.38	550.08	692.12	862.28	474.08	521.88	1923.55	1713.71	1250.95	413.58	777.21	185.05	202.58	467.78	1051.75	276.78	390.75	736.22	380.92	365.95	1858.92	1774.38	1030.21	1634	3162.95	4496.67	1095.54	503.38	1437.12	590.12	328.67	852.75	789.75	754.17	250.79	2321.17	500.78
K00880	L-xylulokinase [EC:2.7.1.53]	1	2	0.17	2	16	3	1	2	2	0.011	0.011	9	2	1	0.011	1	0.011	13	16	33	2	108.67	15.17	31	4.17	5.67	11	3	3	4	3.17	0.011	1	3	1	2	0.011
K00882	1-phosphofructokinase [EC:2.7.1.56]	15372.1	11092.2	10353.3	12797.4	16331	17933.7	16754	16618.6	10027.1	16400.3	11797.1	12887.3	13132.3	13994.7	9771.67	14018.4	15834.8	13027.5	13326.9	13090.4	15432.4	17477.3	12750.2	16185.8	15826	19146.9	17894.9	12603.2	13725.5	11099.4	21403.7	11464.2	11738.5	10733.2	10798	14845.1	19312.6
K00883	2-dehydro-3-deoxygalactonokinase [EC:2.7.1.58]	11.33	29.9	3.33	18	36	75.33	15.14	19.14	36	10.33	14.14	31	28.33	37	3.14	7	4	26.1	62.47	163	66.33	206.33	20.14	152	23	82.29	42	22.14	137.14	24	16.47	33.33	12.29	16.33	21.33	21.14	10
K00884	N-acetylglucosamine kinase [EC:2.7.1.59]	5.38	3.15	3.12	3.45	16.25	5.05	3.69	2.85	3.45	1.08	1.52	6.05	3.92	2.45	1.72	2.12	1.58	7.98	5.89	30.12	3.42	110.72	7.52	7.33	6.29	7.13	3.21	4.85	22.76	5.79	4.31	27.58	5.04	4.67	2.12	4.81	1.45
K00885	N-acylmannosamine kinase [EC:2.7.1.60]	4.38	1.15	2.95	1.45	0.25	2.05	2.69	0.85	1.45	1.08	1.52	1.05	1.92	1.45	1.72	1.12	1.58	2.98	1.89	1.12	1.42	2.05	2.35	0.33	2.12	1.46	2.21	1.85	19.76	1.79	1.14	27.58	4.04	1.67	1.12	2.81	1.45
K00886	polyphosphate glucokinase [EC:2.7.1.63]	95.4	394.8	148	23.97	116.33	228.4	101	23	21.2	49.5	1.33	4.33	4	5	5	4.33	3.33	26	33.33	7.5	3.5	159.5	10	12.5	5.33	6.5	45.83	13	7.33	18.5	18.5	43	65.33	4	4	12.5	11.17
K00887	undecaprenol kinase [EC:2.7.1.66]	392.42	2908.28	1451.92	480	7442.94	530.35	1401.78	2954.73	1455.42	2406.11	170.84	29.21	73.53	98.53	50.76	166.06	806.92	3330.85	266.32	400.32	192.61	256.17	312.42	877.37	52.61	606.44	1060.25	21.75	101.22	307.14	51.14	652	116.42	273.67	136.31	228.25	26.75
K00891	shikimate kinase [EC:2.7.1.71]	28566	19643	25249.2	32243	15629.8	32739.5	34269.3	32871.5	21656.1	19879.4	34467.3	33433.4	33288.2	31046	28348.5	32339.3	31072.9	33260.7	40095.1	38944.7	39634.5	43599.5	42849.2	39978.9	38095.4	43826.1	40844.2	32251.3	37676.7	31130.1	45328.4	32517	32270.1	34241.7	36414.5	34342.7	44622.5
K00892	inosine kinase [EC:2.7.1.73]	5.38	3.15	3.12	3.45	16.25	5.05	3.69	2.85	3.45	1.08	1.52	6.05	3.92	2.45	1.72	2.12	1.58	7.98	5.89	30.12	3.42	110.72	7.52	7.33	6.29	7.13	3.21	4.85	22.76	5.79	4.31	27.58	5.04	4.67	2.12	4.81	1.45
K00895	diphosphate-dependent phosphofructokinase [EC:2.7.1.90]	2167.08	2768.75	3457.25	7724.08	2128	1254.25	2680	1924.25	3923.63	2443.25	874.08	223.75	711.7	674.42	585.38	641.17	1011.55	638.92	1753.33	1168.55	2674.5	581.46	1137.95	878	1902.3	948.12	238.67	2496.25	2091.33	2105	858.83	2065.42	1542.5	2073.33	1957.58	2133.75	977
K00897	kanamycin kinase [EC:2.7.1.95]	3	10	3	11	13	5	2	14	9	9	7	9	9	14	5	4	9	10	15	11	6	4	12	7	11	6	15	7	8	13	16	11	1	12	4	6	5
K00899	5-methylthioribose kinase [EC:2.7.1.100]	1166.89	976.5	861.79	1567.63	695.6	1552.66	1582.2	2096.19	1597.96	318.76	3047.54	3453.95	1480.79	2091.59	1289.73	1213.42	2488.4	326.07	666.26	871.19	2313.59	2730.38	1193.52	428.85	477.64	4200.12	984.87	850.52	671.93	502.15	1033.62	640.46	1843.37	1517.67	652	922.63	1038.65
K00901	diacylglycerol kinase (ATP) [EC:2.7.1.107]	5701.1	8024.57	7620	3587.38	6994.41	3425.3	4601.32	4510.45	6576.82	5553.36	5520.99	8715.12	5053.16	7181.51	5918.03	9044.01	9189.14	12147.8	8917.71	11438.5	10113	8088.38	12165.5	10156.3	7824.96	10106.6	10633.9	8653.52	8890.79	7951.71	4257.39	11944.8	7335.29	8504.36	12817.8	5004.98	3125.45
K00906	isocitrate dehydrogenase kinase/phosphatase [EC:2.7.11.5 3.1.3.-]	15.71	35.68	11.65	17.65	26.25	24.38	33.69	16.05	11.45	82.41	7.52	11.05	11.25	11.45	3.72	4.12	4.58	15.65	24.42	37.12	23.75	132.05	10.52	313.33	53.29	9.13	76.21	16.85	32.76	21.79	9.64	141.91	11.04	13.2	45.45	10.81	6.45
K00912	tetraacyldisaccharide 4'-kinase [EC:2.7.1.130]	4029.79	6456.46	5630.68	8465.92	4552.42	2445.21	3353.36	4350.87	4796.83	3504.08	7440.59	4699.39	6920.27	4255.36	7831.35	9168.87	2449.3	4480.07	9173.45	8168.92	9281.62	6115.84	6651.97	8180.25	6417.42	5899.25	8796.96	5148.44	5118.12	5079.62	1880.64	5607.25	3027.62	3864.23	7056.95	2738.06	1677.78
K00917	tagatose 6-phosphate kinase [EC:2.7.1.144]	3.58	25	16	13.92	61.84	18.5	94.83	79.75	26.42	16	6	4.75	6.5	0.83	37.5	6.67	22.75	1494.25	61.75	89.25	49.67	76.75	58	87.92	60.25	95.5	72.75	52.25	323	41.75	19.58	247.25	154.75	47	20.08	56.92	83.17
K00918	ADP-dependent phosphofructokinase/glucokinase [EC:2.7.1.146 2.7.1.147]	47.34	42.34	16.17	152.17	132.17	290.01	88.01	69.17	29.67	46.84	49.84	35.5	28.17	13	18	43.33	49.34	278	124.83	120.67	201.5	271	84	95.99	117.01	124.83	99.83	81.5	148	33.35	154.16	102.67	506.16	201	108.34	41.83	62.35
K00919	4-diphosphocytidyl-2-C-methyl-D-erythritol kinase [EC:2.7.1.148]	18657.8	16373.8	18897.8	23325.8	18126	20390.6	22072.8	23368.3	17273.4	15213.7	25517.8	27911.2	25958.5	23981.2	24588.1	27141.8	25544.8	23131.5	24830.5	25288.2	25687.6	25538.3	25086.3	26370.2	23040.5	25912	27827.6	21248.4	22340.7	20499.2	25751.5	21208.3	20131	21931.5	22716.5	21411.5	25415.5
K00924	kinase [EC:2.7.1.-]	536.33	2847.44	1377.33	980.33	7439.11	558.33	1633.11	3009.56	1485	2238.77	32	6.22	26.33	31.56	12	113	777.11	3293.67	230.44	188	277.44	222.33	266	773	109.11	530.11	1697	67	51.22	213.22	50.55	122.55	44	268.33	69.77	108	59
K00925	acetate kinase [EC:2.7.2.1]	21788.4	29208.8	21857.3	25556.7	39911.1	25956.6	25448.5	29087.2	20091.3	31840.6	25305.4	27952.3	25944.6	23733.8	23811.4	27359	27018.4	30112	25381.1	25054.7	26262.1	26232.1	25883.5	26861.9	23149.7	27164.5	29932.5	21276.8	22971.3	20912.2	25830.2	21190.5	20359.4	22523.4	22814.7	21683.5	25399.7
K00926	carbamate kinase [EC:2.7.2.2]	12789.6	4807.8	7674.21	12208.5	4653.14	15595.5	16297.7	16185.4	8080.51	7643.03	12516.6	10779.2	10381.5	9563.71	8606.94	6615.17	14883.5	11925.3	11192.4	10389.5	16040.8	18292.5	11042.5	12080.6	12699.8	21367.3	12411	10416.9	13729	9053.83	20552.7	8515.06	12095.2	10286.5	8759.52	14126.5	19228.8
K00927	phosphoglycerate kinase [EC:2.7.2.3]	20274.3	20094.3	18973.3	24087.3	21656	22673.1	22405.8	23417.3	17282.4	21399.2	25596.6	27928.6	26003.5	24055.1	24619.5	27126.6	25562.7	23571.1	24883.8	25325.2	25915.1	25872.3	25170.8	27126.2	23062	26280	27977.6	21257.4	22349.7	20535.2	25760	21211.8	20135	21946	22848	21425	25425
K00928	aspartate kinase [EC:2.7.2.4]	23785.7	22459.8	24314.9	26611.5	24025.9	25693.5	27433.9	28490.5	20358.4	25987.5	30265.6	35420.1	31085.2	28798.9	27848.2	34781	32977.6	27963.8	30727.5	33891.9	34872.6	33656.1	30732	36027	30986.9	35014.5	40595.3	24391.1	25859.8	23143.9	28109.5	23478	22687	23935	26896.1	25890.2	27624.7
K00929	butyrate kinase [EC:2.7.2.7]	7210.33	6124.33	6923.66	15360.5	2863.84	10085.6	10898.2	11445.7	5415	3307.17	13122.7	9348.34	9259.19	7277.33	10791.5	10828.3	6621.67	5420	14994.2	10959.2	15091.2	13322.8	11911.3	14121.2	11454.2	13349.5	10047.2	7155.17	11655.7	7419.5	11488.3	6759.87	8244.33	7096.33	10165.5	11285.5	15563
K00930	acetylglutamate kinase [EC:2.7.2.8]	18169.8	13468.2	17191.8	16854.4	10384.7	20019.1	20540.2	20560.3	15719.2	12566.8	24447.3	26727.3	24628.6	23094.9	21541.9	26854.6	23135.4	19470.1	24295.7	24615.2	24806.1	25059.3	24559.5	24163.3	22887.2	25202.2	26488.4	20965.7	22073.2	20220.8	26024.6	17793.8	20231.5	21999.9	22656.1	21505.3	25661
K00931	glutamate 5-kinase [EC:2.7.2.11]	18502.3	16321.5	18628.3	17267.1	18106.1	20455.7	22023.1	22950.8	17042.3	15248.6	22010.8	25528.9	23214.5	22807	20955	25620.1	22827.4	22529.2	22169.3	24390.6	21965.3	24411	24534	24529.4	22572.1	25111.4	26811.9	20701.3	21684.1	19865	25657.8	17863.6	19840.4	21483.5	22311.8	21135.5	25183.3
K00932	propionate kinase [EC:2.7.2.15]	5.38	3.15	2.95	3.45	16.25	5.05	3.69	2.85	3.45	1.08	1.52	6.05	3.92	2.45	1.72	2.12	1.58	7.98	5.89	30.12	3.42	92.05	7.35	7.33	6.12	6.46	3.21	4.85	22.76	5.79	4.14	27.58	5.04	4.67	2.12	4.81	1.45
K00936	two-component system, sensor histidine kinase PdtaS [EC:2.7.13.3]	24491	24144.7	25937.2	22984.9	16647	27804.6	30766.5	29390.9	18582.7	16366.3	21391.8	20219.7	19687.6	21884.1	17002.5	19093.2	20911.1	32472.1	42451.7	43553.8	35113.4	43839.3	52477.4	43646.2	34902.8	43537.7	43473	28706.8	38464.8	27761.9	38136.9	35687	32026.8	34209.8	43890.3	28030.8	40876.3
K00937	polyphosphate kinase [EC:2.7.4.1]	14346.2	11533.2	12772.2	13487.9	10558.5	17672.1	17084.5	14676.9	11428.8	16829	17118.9	17098.9	16261.8	15212.1	12002.8	16071.1	14203.9	13077.3	17496.5	17954	20270.6	19063.5	18096.7	18641.7	19560.7	19984.5	20584.4	15966.2	17769.7	14510.4	21939.8	12351.9	13193.2	15786.5	14938	16571.8	20740.5
K00938	phosphomevalonate kinase [EC:2.7.4.2]	1958.92	6525.28	1373.67	1202.5	10882.4	2651.5	1587.78	2960.23	1454.67	8395.86	29.5	19.39	31.83	38.39	25.17	49.17	793.28	3303.92	260.61	160.17	191.61	103.67	277.92	834.42	35.11	536.94	1033	26.75	105.22	203.64	45.64	650.55	33.17	268.67	22.86	189.25	32.75
K00939	adenylate kinase [EC:2.7.4.3]	20287.3	20057.8	18911.8	24054.8	21595.5	22664.1	22368.8	23374.3	17285.9	21235.2	25706.8	27923.2	25985	23997.7	24604.1	27149.2	25590.8	23199	25133	25340.2	26367.6	26072.8	25250.3	26824.7	23078	26277.5	28147.6	21257.4	22349.7	20693.2	25764.5	21374.8	20138	22105.5	22829	21491	25441
K00940	nucleoside-diphosphate kinase [EC:2.7.4.6]	3165.59	6943.75	4328.69	7711.18	10283.7	1886.88	3732.2	5720.08	2603.39	3804.67	1251.55	1577.94	1276.27	1653.67	1996.43	1329.28	3075.03	14789	8124.7	9177.52	8424.81	7858.05	10755.4	10462.9	5326.48	9773.57	11034.5	4224.94	5394.68	4756.43	1947.62	7251.5	3865.21	6945.7	7746.18	1665.23	1766.53
K00941	hydroxymethylpyrimidine/phosphomethylpyrimidine kinase [EC:2.7.1.49 2.7.4.7]	17468.4	15574.8	16226	12507.9	13279.5	20352.1	15757.4	16319.2	13635.3	18240.9	14053.1	19611.5	17464.1	14538.9	15713	16574.2	18337	18390.3	19597.2	20492.2	21087.9	22071.9	20100.9	20197.4	19757	23082.3	25005.1	16501.8	17096.8	15801.4	19144.7	16281.2	15257.8	18259.7	19490.2	15674	18945.5
K00942	guanylate kinase [EC:2.7.4.8]	22807.9	26815.1	20089.5	25422.8	32639	25466.1	24463.5	27492.1	19506.1	29688.3	25723.3	27928.6	25995.3	23984.6	24579.3	27238.9	26340.1	26466.7	25103.6	25251.8	27385.2	27135.9	26116	27421.4	23177.6	29983	28912.6	21351.9	22438.4	20695.6	25785.9	21870.4	20074.1	22190.7	22718.6	21545.5	25106
K00943	dTMP kinase [EC:2.7.4.9]	8981.34	14841.4	7970.34	7498.1	16978	9316.63	8228.1	10409.9	8436.69	13314.7	18883.5	26605.6	20126.6	19920.3	22239.1	23519.1	21463.7	18201.3	12050.7	11815	11298.1	11240.3	13905.5	11236.1	7447.31	12219.6	10698.4	11608.2	9025.51	11653.7	7279.37	13761.5	10494.5	11865.7	14344.2	7196.48	7886.7
K00945	CMP/dCMP kinase [EC:2.7.4.25]	30051.4	23009.8	27000.4	30683.3	25857.4	36205.8	33580	33997.1	24773.9	28418.6	32431.5	38321.3	33478.1	30017.9	30071.1	36349.4	34426.8	27060.7	31759.5	34270.6	36590.8	39171.1	33346.4	35639.2	34874.3	41223.8	41197.9	28957.3	29692	27322.5	40842.3	26233.2	25408.5	29027.7	31446	29951.2	38857.1
K00946	thiamine-monophosphate kinase [EC:2.7.4.16]	4590.75	6768.8	6091.18	8585.42	4865.58	2614.88	3495.09	3874.27	5021.6	3758.98	13799.8	9579.89	12955	7483.86	15010	17806.9	4416.3	8917.07	12950.8	10553.3	13957.6	9447.34	12533	10827	7497.92	10078.8	11036	9018.11	7493.12	8176.29	2587.81	8606.12	5265.62	8150.36	9790.15	3763.23	2715.28
K00948	ribose-phosphate pyrophosphokinase [EC:2.7.6.1]	28541.3	29015.3	27296	33250.1	34447.3	36619.3	34561.9	36127.4	22627.4	34708.8	30935.8	28758.1	28654.8	26855.3	26079.1	29871.6	28562.6	30427.5	34599.1	34564.5	35363.5	38262.1	34819	39391	34889.9	38543.3	41363.3	27210.4	32825.2	26011.4	36911.5	26301.2	27002.1	28543.1	28020.4	31636	39684.7
K00949	thiamine pyrophosphokinase [EC:2.7.6.2]	13956.2	12323.5	12617	11399.8	16392.8	18959.4	15127.2	15191.4	10871.6	16972.8	14378.4	22779.6	18806.3	17793.2	16067	17512	21868	14113.7	11538.4	13238	14783.9	15413.1	9540.8	13502.4	13539.8	15449.9	16273.6	11061	10956.2	10808.4	17097	11143.1	10924.7	10964.5	11250.4	13290.8	16930.3
K00950	2-amino-4-hydroxy-6-hydroxymethyldihydropteridine diphosphokinase [EC:2.7.6.3]	7446	9738.53	9426.55	10524.5	7035.02	3946.88	5534.87	6600.7	8823.4	6354.84	8455.01	5805.1	8265	5433.31	9274.49	9851.6	5102.02	9452.09	12823.9	11467.5	14014.7	9042.72	13198.3	11126.9	9081.08	10878.3	10649.1	10104.9	9723.67	9369.68	3461.53	10541.1	6806.29	10012.1	11575.6	5684.98	3685.03
K00951	GTP pyrophosphokinase [EC:2.7.6.5]	23036.5	22986.4	22382.9	32414.6	23875.4	24119.6	24617.8	25357	21323	23820.7	32244.7	32609	32852.5	27656.3	30853.9	36463.8	27886.7	24123.2	29209	27267.8	32063.7	27390.2	27002.3	29344.4	25496.9	27555.1	29832.2	25389.7	24587.3	23635.3	26632.8	23423.7	21726	24335.4	24968.3	23791.5	26395.9
K00952	nicotinamide-nucleotide adenylyltransferase [EC:2.7.7.1]	14.5	24.5	259	23	83	34.5	168.5	149	39.5	31	45	54.5	30	20	37	41	62.5	299.5	63	104	110	105.5	68.5	111.5	78.5	154.5	107.5	303	564	98.5	35.5	330.5	248	97	90.5	163	51
K00954	pantetheine-phosphate adenylyltransferase [EC:2.7.7.3]	20250.8	20057.3	18902.8	24054.8	21595.5	22623.6	22367.3	23374.3	17282.4	21232.7	25524.8	27920.7	25966.5	23989.2	24599.6	27149.2	25556.8	23142.5	24849	25271.2	25694.6	25541.3	25101.8	26375.7	23049	25920	27838.6	21257.4	22349.7	20505.2	25764.5	21212.3	20139.5	21939	22725.5	21421	25427
K00955	bifunctional enzyme CysN/CysC [EC:2.7.7.4 2.7.1.25]	20.5	103.7	63.2	23.2	61.5	37	47.5	39.7	13	38.5	9.14	10.07	26	40.14	65.14	31.64	10.14	89.43	39.41	29.5	7	11.5	9	34.5	13	18	58.5	20	21	33	32	62.5	41	15.2	20.5	31	54
K00956	sulfate adenylyltransferase subunit 1 [EC:2.7.7.4]	120.87	122.06	163.61	6391.61	120.93	107.88	757.19	99.22	172.5	234.58	120.76	131.89	376.36	217.61	80.43	270.88	205.13	235.9	1048.88	2767.34	2895.54	343.26	201.47	2519	1885.09	430.75	3596.63	56.52	71.12	67.29	62.3	234.58	35.37	28.33	54.11	88.98	19.12
K00957	sulfate adenylyltransferase subunit 2 [EC:2.7.7.4]	1013.37	455.76	336.48	6736.14	281.76	533.21	1197.69	758.92	343.5	942.08	733.23	444.96	981.02	940.08	1061.24	611.18	611.94	2294	2777.96	3865.17	3254.54	1184.09	275.47	3064.17	2036.42	817.75	4798.46	1659.19	313.12	687.62	875.97	698.75	414.37	1329.53	1276.28	1249.98	1182.45
K00958	sulfate adenylyltransferase [EC:2.7.7.4]	1646.81	3837.24	2296.2	483.9	2488.16	1003.77	1457.73	1764.6	539.07	948.65	12.2	0.5	6.7	2	5.7	42.5	17	7208.25	6541.5	6054.4	4361.5	5983	9940.25	5608.95	3314.5	7508	5596.5	3310.92	5129	3830.92	1590.92	5576.87	3514	5506.33	7160.45	1124.42	1398.25
K00960	DNA-directed RNA polymerase [EC:2.7.7.6]	0.5	1	0.011	0.011	0.011	0.5	0.011	0.011	0.011	0.011	0.011	0.011	0.011	0.011	1	0.011	0.011	3	4	0.011	0.011	0.011	1	1	0.011	0.011	15.5	0.011	0.011	0.011	5	0.011	4	0.011	0.011	4	0.011
K00962	polyribonucleotide nucleotidyltransferase [EC:2.7.7.8]	18293.1	13561.5	17535.7	22857.8	10715.1	19982.1	20785.5	20425.6	15831.7	12844.6	25500.8	27905.8	25941.1	23952.3	24586.4	27102.6	24784.5	19846.8	24619.9	25117	25502.5	25446.1	24859.2	25905	23017.8	25480.6	26858.6	21233.4	22305.5	20304.8	25727.6	21164.8	20103.8	21674.9	22704.9	21322	25398
K00963	UTP--glucose-1-phosphate uridylyltransferase [EC:2.7.7.9]	10033.8	20136.9	6350.71	5541.3	23226.8	10207.4	5572.79	6864.53	5155.14	23910.4	9430.24	16646.9	10351.2	12711.8	10110.5	13075.9	15118.1	15733.8	8298.46	8656.54	7731.31	8870.77	11824.2	10075.6	5101.52	10528.9	8545.08	7028.29	7635.27	7442.22	4508.43	12719.1	7510.58	7836.7	11477.3	4011.54	3526.15
K00965	UDPglucose--hexose-1-phosphate uridylyltransferase [EC:2.7.7.12]	14432.8	11121.6	10243.9	11781.3	15318.5	15458.3	15693	14306.3	9221.15	16303	12419.3	12492.6	10154.5	10532.6	7495.29	11556.6	12384.7	11562.8	12704.2	12625.4	12441.4	15752.6	10981.8	14844.3	14710.1	14426.9	15861.7	11179.7	12617.1	10173.2	20185.5	9941.5	9579.71	9674.34	10496.2	14537.6	18793.4
K00966	mannose-1-phosphate guanylyltransferase [EC:2.7.7.13]	5.4	8.8	44.67	13.63	38.83	5.73	14.5	4	12.2	67.5	366.83	81.5	164.66	448.83	860.17	29.16	328.17	63.17	19.67	19.83	11	11.83	10	9.67	3.33	18	0.83	8.67	5	76.83	33.17	238.67	15.5	5	11.67	12.5	172.83
K00968	choline-phosphate cytidylyltransferase [EC:2.7.7.15]	24.5	7.25	8.5	11.5	22.5	11	29.5	58	17.88	37.5	9.25	3	3.12	3.5	3.88	4.25	7.38	188.75	82.5	110.38	93.25	49.38	54.12	69.5	44.63	32.62	54.25	13	60.5	17.5	33.5	53	76	52	14	17.5	26.5
K00969	nicotinate-nucleotide adenylyltransferase [EC:2.7.7.18]	20360.3	20141.3	18973.8	24162.3	21656	23601.6	23335.3	23390.8	17404.4	21255.7	25681.8	28022.7	26014.5	24036.7	24626.1	27171.2	25676.8	23189	24962.5	25697.7	25937.1	25609.8	25332.3	26630.2	24268.5	26067.5	28198.1	22135.9	22738.7	21576.7	26027.5	21277.8	20259	22963	22870	21783	25552
K00970	poly(A) polymerase [EC:2.7.7.19]	4249.85	6952.82	5998.82	8477.03	4858.57	2787.28	4903.52	4587.8	4963.7	3684.91	7458.26	4987.88	6709.61	4002.7	7874.02	9152.03	2974.63	8525.99	9846.75	7851.75	8690.5	8067.34	11710	9262	5322.5	8562.25	6973.79	7506.44	6512.92	6538.79	2367.81	8307.92	5134.62	7680.36	8945.95	3180.73	2562.95
K00971	mannose-1-phosphate guanylyltransferase [EC:2.7.7.13]	8416.62	8773.34	8992.48	21646.8	6500.92	11948.9	11737.1	11169.4	8060.65	5825.19	14581.1	11448.3	12914	12747.2	13477.5	13007.6	11299.3	11078.4	19085.8	15450.5	22834.1	14609.2	17900.1	16396.2	16685.3	14355	16205.4	12784.1	15591.9	11892.1	13407.1	11646.3	10488.7	12678.1	14040.6	11906.2	15866
K00972	UDP-N-acetylglucosamine/UDP-N-acetylgalactosamine diphosphorylase [EC:2.7.7.23 2.7.7.83]	3263.5	1320.5	2090.5	5981	879.5	6662	7148	5520.5	2325	1338	4121	366	902.5	2518	915.5	1124	1091	827	6570	4028.5	4751	5970	4496	4296	5004.5	3417	3778	3556	7455.5	3819	13470	2979.5	4457.5	3818.5	4195.5	5857	13555
K00973	glucose-1-phosphate thymidylyltransferase [EC:2.7.7.24]	16430.3	10795.2	14700.9	18374	9058.85	17097.2	18007.8	16501.4	11920.5	11381.3	21387.6	18794.8	22658.5	18475.8	18417	23766.5	18236.4	19608.4	24723.2	25723.5	25175.9	24262.2	24008.8	27072.7	23975.4	24260.4	29663.7	20930.5	20999.1	18687.4	23061.5	19466.8	16703	18684.4	17788.8	17831.7	21354.1
K00974	tRNA nucleotidyltransferase (CCA-adding enzyme) [EC:2.7.7.72 3.1.3.- 3.1.4.-]	19717.9	20537.3	17587	16687.8	21878.7	22365.1	21863.9	23372.7	13820.5	19855.5	17375.4	22367	18061.5	19149.3	14947	17977.2	22131.8	29023.1	26280.8	27173.3	23119.2	29365.5	33034.4	27919.3	22680	30899.4	28993	20291.5	24337	20476.5	26241.7	24120.7	21866	24805.5	26955	19763	25475.5
K00975	glucose-1-phosphate adenylyltransferase [EC:2.7.7.27]	29134.1	18429.2	26574	30165.2	26599	35541.5	39815	39140.8	25363.1	23217.4	34725.8	43187.6	35074.3	37107.8	27297.5	35601.4	41591.6	26126.2	27857	30866.4	29526.2	34259.2	26530.8	34483.8	38032.7	33547.5	35588.2	27897.7	32541.5	26946.5	47498.5	25219.4	31703.9	29144.7	26578.6	40299.6	47612
K00978	glucose-1-phosphate cytidylyltransferase [EC:2.7.7.33]	8041	5721.51	8811.34	8931.16	4229.01	12083.6	12213	11247.5	4573.99	5131.65	5288.7	662.66	2868.7	3193.67	1252.2	2588.16	2231	10388.8	15879.7	15179.5	14169.5	18141.8	19529.2	17397.2	15022.2	18085.8	17811.3	8972.33	14256.7	8065.32	12535.6	9723.37	9867.02	10407.2	11816.3	9638.81	15962.7
K00979	3-deoxy-manno-octulosonate cytidylyltransferase (CMP-KDO synthetase) [EC:2.7.7.38]	6913.45	9785.8	10484.7	9075.92	6215.08	3650.88	5198.69	6634.87	5478.5	5249.08	7535.59	4749.39	7190.27	4345.36	7898.35	9294.87	2544.3	11857.1	16489.5	16613.9	14588.6	13743.8	18609	17516.2	10820.4	14030.2	19332	8631.11	9610.12	8621.29	3350.31	11373.9	6690.62	9292.56	13791	3859.73	3156.78
K00980	glycerol-3-phosphate cytidylyltransferase [EC:2.7.7.39]	1941.25	3980.75	179.25	1267	3668	2516.85	675	123.5	410.63	6256.5	208.95	143.25	499.82	282.5	367.83	233	1293.38	345.5	216.5	477.53	208.25	345.88	136.87	230.7	547.63	440.12	780	355.25	271.5	663.25	110.75	135.95	107.75	1308	134.2	963.25	249.75
K00981	phosphatidate cytidylyltransferase [EC:2.7.7.41]	20258.4	20084.2	18907.4	24056.4	21609.7	22629	22368.8	23373.9	17302.4	21234	25526.8	27924.8	25969.1	23991.5	24603.9	27166.8	25561.1	23144.7	25004.2	25291.2	25827.7	25592.9	25113.2	26464.5	23069	25961.7	27842.9	21289.4	22376.7	20538.5	25770.2	21248.3	20155	21956.2	22729.5	21495.9	25428.4
K00982	[glutamine synthetase] adenylyltransferase / [glutamine synthetase]-adenylyl-L-tyrosine phosphorylase [EC:2.7.7.42 2.7.7.89]	113.11	466.48	164.65	177.62	143.08	277.78	141.19	78.25	251.65	145.91	11.85	16.88	17.25	19.45	18.72	10.95	12.91	128.15	97.75	76.12	41.95	299.05	34.52	355.33	65.12	139.63	129.04	35.85	43.29	43.29	31.14	200.91	79.37	18.2	59.45	37.81	21.62
K00983	N-acylneuraminate cytidylyltransferase [EC:2.7.7.43]	5092.66	4874.26	4322.5	6785.83	2456.01	8068.68	7783.34	6627.84	2400.51	2164.01	4078.33	365.34	985.16	2440.66	956.83	1060.84	1165.01	8300.75	13360.5	11806.5	9400.09	11773.5	14437	11808.9	8409.1	11169	10562	5562.84	11551.7	6163.52	11423.2	6827.01	7012.49	6414.16	11518.5	6879.17	13900.5
K00984	streptomycin 3"-adenylyltransferase [EC:2.7.7.47]	109	79	300.17	139	260	108	906	121	501	284	108	108	33	55	17	77	106	213	44	277	76	518.67	116.17	1317	2856.17	605.67	119	89	695	585	85.17	190	481	1558	187	2850	197
K00986	RNA-directed DNA polymerase [EC:2.7.7.49]	99.49	21.88	34.13	27.12	46	75.17	66.17	120.13	44.71	82.83	1067.74	244.67	33.28	58.34	60.21	56.26	88.72	459.43	656.79	349.89	1109.42	693.04	532.44	743.83	319.64	523.79	442.09	39.33	167.99	327.67	95.99	309.84	234	279.46	226.99	202.67	76.83
K00989	ribonuclease PH [EC:2.7.7.56]	2805.51	2923.38	2908.52	4117.35	1346.41	3465.71	3099.09	4559.35	3854.05	1342.31	8053.02	13942	9188.61	10521.9	8855.23	7487.75	13387.2	2574.25	1339.13	2773.85	2306.45	2105.38	1730.52	2430.7	1015.45	2269.63	1182.87	3964.52	2448.29	3656.62	3754.81	3370.78	6035.37	5951.7	2901.32	3958.81	4844.95
K00990	[protein-PII] uridylyltransferase [EC:2.7.7.59]	141.11	784.48	51.15	343.62	988.08	337.28	112.19	92.25	303.15	189.41	11.85	15.88	16.25	19.45	18.72	9.95	12.91	118.15	102.75	81.12	33.95	225.05	20.52	362.33	65.12	129.63	88.04	28.85	43.29	26.29	84.14	158.91	30.37	17.2	59.45	30.81	19.62
K00991	2-C-methyl-D-erythritol 4-phosphate cytidylyltransferase [EC:2.7.7.60]	20267.1	11242.2	20602.2	28302	9313.93	26673.3	26982	24049.9	17909.7	14900.3	29911.4	28333.3	27806.8	26749.3	25824.3	28801.4	26222.8	15989.8	26850.4	26328.1	28798.8	27508.3	21696.2	29993.2	30411.3	24676.6	30656.3	22907.1	27388.6	22735.4	35011.1	19085	22492.5	21202.9	20809.5	29420.5	37743.2
K00992	N-acetyl-alpha-D-muramate 1-phosphate uridylyltransferase [EC:2.7.7.99]	27.33	159.53	69.53	27.2	59.5	116.33	66.5	817.4	65	111.33	83	8.5	10.33	58	27	7.5	22	95.17	40.53	36	42.03	29.33	17	324	50	17	117	110	13.2	36	18.33	171.33	32	9.53	51.33	25.5	10
K00995	CDP-diacylglycerol---glycerol-3-phosphate 3-phosphatidyltransferase [EC:2.7.8.5]	17587.9	17961.1	15454.7	17508.8	19670.4	22024.4	20775.3	20935.8	13573.6	18835.1	18732	23381.3	19456.9	20022.1	17599.5	17952.1	23299.6	20010.2	20803.3	21340.4	19299.2	23648.2	23219.8	22838.3	19460.7	24371.8	24019.9	17333.2	20512.3	17475.2	25382.3	18811.8	19279	21265.7	20709.3	20317.5	24847.6
K00996	undecaprenyl-phosphate galactose phosphotransferase [EC:2.7.8.6]	975.88	53.25	66.37	196.12	23.75	143.63	119.88	29.88	33.87	21.5	3.38	5.63	5.75	4.12	1.5	0.87	0.75	9.88	8.25	250.87	10.75	184.88	35.38	1.75	2.62	58	16.63	1.38	6.62	6.62	3	5	1	2	1.87	1.5	2.12
K00997	holo-[acyl-carrier protein] synthase [EC:2.7.8.7]	9935.34	11817.1	8655.89	3859.57	15307.9	10089.4	7408.49	9897.67	4376.44	13462	4650.36	7124.04	5632.11	7110.58	6029.23	4534.75	9655.47	18553.4	11440.2	12819.3	9432.95	13095.8	15275.5	14432.4	9026.7	13107.5	16126.1	7883.19	7713.79	8674.46	4094.65	11948.5	7415.29	8336.5	9814.99	5456.98	3833.7
K00998	CDP-diacylglycerol---serine O-phosphatidyltransferase [EC:2.7.8.8]	5.38	3.15	3.12	3.45	16.25	5.05	3.69	2.85	3.45	1.08	1.52	6.05	3.92	2.45	1.72	2.12	1.58	7.98	5.89	33.12	3.42	112.72	7.52	7.33	6.29	8.13	4.21	4.85	22.76	5.79	5.31	27.58	5.04	5.67	2.12	4.81	1.45
K00999	CDP-diacylglycerol--inositol 3-phosphatidyltransferase [EC:2.7.8.11]	0.011	1	0.5	0.5	0.011	0.5	0.011	0.5	0.011	0.011	0.011	0.011	0.011	0.011	0.011	0.011	0.011	1	0.011	0.5	0.5	0.5	0.011	1	0.011	0.5	0.5	0.011	0.011	0.011	0.5	0.011	2.5	0.011	0.011	1.5	0.011
K01000	phospho-N-acetylmuramoyl-pentapeptide-transferase [EC:2.7.8.13]	20267.3	20093.3	18941.8	24057.3	21627	23442.6	22602.3	23405.3	17300.9	21267.7	25551.3	28012.2	25983.5	24015.7	24620.6	27177.2	25645.3	23147	24853.5	25394.7	25695.1	25543.3	25113.8	26375.2	24220.5	26014.5	27972.1	21427.4	22422.2	21596.7	25795.5	21228.3	20286	22246	22758.5	21733	25471
K01002	phosphoglycerol transferase [EC:2.7.8.20]	127.88	134.22	433.37	117.95	196.25	79.8	280.83	278.49	80.7	205.33	198.16	162.3	48.42	101.45	69.61	224.87	174.58	504.41	159.03	286.37	250.92	293.22	149.16	177.08	125.29	280.42	172.96	372.99	716.4	258.29	142.45	431.83	406.58	268.17	154.87	327.95	123.45
K01003	oxaloacetate decarboxylase [EC:4.1.1.112]	0.011	0.2	0.2	0.2	0.011	0.011	0.011	0.2	0.011	0.011	0.011	0.011	0.011	0.011	0.011	0.011	0.011	0.011	0.2	0.011	0.011	0.011	0.011	0.011	0.011	0.011	0.011	0.011	0.011	0.011	0.011	0.011	0.011	0.2	0.011	0.011	0.011
K01004	phosphatidylcholine synthase [EC:2.7.8.24]	2	4.2	3.2	5.2	7	0.011	1	1.2	1	3	1	0.011	0.011	1	0.011	2	0.011	1	15.2	3	0.011	4	2	0.011	3	0.011	2	3	0.011	1	0.011	1	2	0.2	0.011	0.011	1
K01006	pyruvate, orthophosphate dikinase [EC:2.7.9.1]	15598.8	9274.22	15667	22169.2	8153.85	18599.6	19987.5	17860.1	15257.4	11816.2	25420.1	27918.8	25992.7	23989.2	24573.4	27093.5	24752.5	12580.8	18322.9	17060	20948.2	19135	14838.1	18817.5	18284.2	17903.4	17835.1	17830.4	17089.4	16459.8	24142.3	14807	16671.4	16239.3	15568.2	20225.1	24109.4
K01007	pyruvate, water dikinase [EC:2.7.9.2]	7566.85	16339.7	9377.65	3433.66	12280.7	4980.83	6811.52	8507.89	3438.64	4317.08	228.34	34.36	89.61	88.39	75.87	128.07	824.37	30925.5	26619.8	24732.4	18875.6	25705.9	40628.7	23416.4	13606.3	31661.8	24387.5	13384	18176.8	13765.5	6269.14	22585.5	14435.4	21782.8	27312.7	3553.99	5614.97
K01008	selenide, water dikinase [EC:2.7.9.3]	10420.5	7480.17	9897.76	7293.98	5097.93	9892.74	10215	11220.8	6469.25	6389.96	7393.7	10772.3	8632.76	6329.11	5615.72	6510.62	9407.51	14134.7	12613	14842.7	11595.8	16286.5	16735.6	14209.4	8675.56	17962.3	16905.6	9633.27	9762.76	9114.41	8003.71	10289.8	12536.1	13293.7	12021.2	8632.73	8908.99
K01011	thiosulfate/3-mercaptopyruvate sulfurtransferase [EC:2.8.1.1 2.8.1.2]	726.63	507.77	632.97	989.37	576.17	942.64	601.39	826.97	488.67	555.33	1560.38	3490.1	1084.34	662.4	1355.94	412.57	2873.5	1266.63	314.84	502.41	421.37	1160.1	416.87	690.15	395.42	685.42	1122.75	374.7	675.72	508.93	844.94	886.66	799.24	384.07	422.91	495.45	213.25
K01012	biotin synthase [EC:2.8.1.6]	21225.8	15068.8	20526.4	14999	12757.9	18886.3	21831.9	19872	13478.2	14790.3	17784.9	18058.5	21334.5	18306.7	16439.8	18090	19526.1	27761.2	34191.1	33307.5	34261	34142.7	36252.5	36016.2	28138.1	33931.1	39110.1	23305.7	26488.6	22428.7	32072.7	23130.3	21656.3	24207.7	29279.4	20486.5	26191.2
K01014	aryl sulfotransferase [EC:2.8.2.1]	14	49	56	5	48	12	29	12	6	16	0.011	0.011	0.011	0.011	0.011	0.011	0.011	0.011	9	3	7	0.011	9	12	0.011	10	40	7	0.011	17	10	41	17	0.011	0.011	7	1
K01023	arylsulfate sulfotransferase [EC:2.8.2.22]	3	1.5	4	4	3	5	50	29	5	11	6	0.011	6	2	1	37	9	46.5	175	53	1946.5	73	39	47.5	348.5	218	37	4	5	4	8	2	10	5	8	9	9
K01026	propionate CoA-transferase [EC:2.8.3.1]	2658.83	2718.44	3219.58	3657.33	1430.61	3495.58	3393.61	4504.76	3720.25	1315.52	10890	15742	9248.33	9406.56	7032.75	6743.75	12189.6	780.67	1238.94	2661.75	1290.64	2730.33	1035	901.75	517.61	1441.61	744.75	3489.5	1776.92	2321.72	3195.55	1994.8	4539.25	5477.33	2103.02	3742.5	4436
K01027	3-oxoacid CoA-transferase [EC:2.8.3.5]	14	27	294	35	27	38	85	15	41	28	6	17	38	50	10	2	10	4	182	86	2	4	9	2	1	20	1	8	13	11	19	19	67	43	34	66	61
K01028	3-oxoacid CoA-transferase subunit A [EC:2.8.3.5]	31.96	113.78	372.15	65.82	67.25	90.81	134.88	62.78	60.12	134.83	287.58	107.88	60.78	66.12	38.45	56.12	103.25	133.3	429.78	1510.52	793.28	243.21	67.63	1457.45	1397.62	161	3442.88	41.13	45.32	46.37	53.58	145.28	131.25	61.53	141.4	106.75	86.87
K01029	3-oxoacid CoA-transferase subunit B [EC:2.8.3.5]	376.29	848.11	1120.98	692.82	308.25	737.54	790.38	790.28	840.62	372.16	5668.38	6881.38	2908.41	4050.12	2535.75	2334.12	4935.25	230.97	819.11	3497.12	1202.61	1551.04	463.13	2431.25	1619.62	523	3564.88	917.63	432.82	568.37	668.91	751.91	1229.25	1248.86	471.03	876.75	857.87
K01031	3-oxoadipate CoA-transferase, alpha subunit [EC:2.8.3.6]	15.71	48.08	63.12	29.12	39.75	28.71	33.38	30.38	19.12	102.08	19.38	20.88	21.58	26.12	6.25	9.62	9.25	27.05	55.08	47.12	23.58	218.38	14.05	317	66.29	10.67	89.88	23.38	20.62	34.12	14.5	129.58	45.75	21.33	44.45	11	6.12
K01032	3-oxoadipate CoA-transferase, beta subunit [EC:2.8.3.6]	15.71	48.08	63.12	29.12	39.75	28.71	33.38	30.38	19.12	102.08	19.38	20.88	21.58	26.12	6.25	9.62	9.25	27.05	55.08	47.12	23.58	218.38	14.05	317	66.29	10.67	89.88	23.38	20.62	34.12	14.5	129.58	45.75	21.33	44.45	11	6.12
K01034	acetate CoA/acetoacetate CoA-transferase alpha subunit [EC:2.8.3.8 2.8.3.9]	1841.91	2672.66	3247.99	4028.58	903.68	3408.43	2933.5	4465.42	3688.92	1243	9314.86	13937.1	8189.69	7943.49	8295.53	5174.84	11175.2	823.75	1672.91	2993.82	1575.67	2297.58	1702	875.62	588.25	1625	741.75	2397.92	1980.33	2328.25	2771.41	2219.78	4136.08	4735.83	2618.11	3548.42	4172.67
K01035	acetate CoA/acetoacetate CoA-transferase beta subunit [EC:2.8.3.8 2.8.3.9]	2014.58	3038.33	3621.66	4338.58	1025.68	3734.5	3262.5	4829.42	4082.92	1360.67	12140.7	17363.1	9614.16	9935.49	9549.33	6335.84	13633.2	864.08	1837.58	3431.42	1775.34	2907.25	1879	976.42	662.25	1807	795.75	2838.92	2175.33	2594.25	3075.08	2521.25	4683.08	5329.5	2809.58	3936.42	4564.67
K01039	glutaconate CoA-transferase, subunit A [EC:2.8.3.12]	1075.67	306.54	2781.37	1558.04	328.01	921.01	826.84	890.37	563.34	462.34	280.34	56.5	165.67	139.33	90	112.5	163.34	293.5	1354.53	2691.17	1198.17	2145	2153	3814.66	1254.01	1637.83	5693.33	534	591.5	543.85	662.99	505.17	1069.66	1028.7	491.67	936.5	797.02
K01040	glutaconate CoA-transferase, subunit B [EC:2.8.3.12]	1075.67	306.54	2781.37	1558.04	328.01	921.01	826.84	890.37	563.34	462.34	280.34	56.5	165.67	139.33	90	112.5	163.34	293.5	1354.53	2691.17	1198.17	2145	2153	3814.66	1254.01	1637.83	5693.33	534	591.5	543.85	662.99	505.17	1069.66	1028.7	491.67	936.5	797.02
K01042	L-seryl-tRNA(Ser) seleniumtransferase [EC:2.9.1.1]	2475.65	4050.81	5738.71	816.59	3048	1755.6	2871.17	3100.52	972.36	1750.78	411.04	350.68	398.17	592.4	211.61	577.91	463.08	9643.79	8199.23	9306.49	6050.34	9002.52	12517.1	10448	4723.33	9800.09	11256.3	4054.04	6514.02	4704.08	2000.62	7085.25	4341.33	5984.7	7626.07	2117.79	1785.49
K01046	triacylglycerol lipase [EC:3.1.1.3]	2320.08	535.73	3792.73	1101.4	734.5	2620.93	2982.5	4741.4	1575.5	2397.58	346.04	84.17	200.7	129.83	127.03	249.33	260.83	1231.92	2424.73	4351.9	4115.83	5859.33	4447.25	5512.45	3710	6898	6952.5	1866.25	1380.5	1642.75	729.58	1100.53	845.5	1551.73	370.78	1063.75	799.25
K01048	lysophospholipase [EC:3.1.1.5]	1253.22	1003.99	278.96	1354.12	706.76	1109.66	2648.69	1952.55	1089.78	366.91	274.22	103.71	90.29	59.45	75.92	121.28	113.08	784.81	451.05	612.18	2566.96	2653.22	1175.35	525.35	640.46	4188.45	1240.36	285.68	767.79	339.29	4854.61	1048.95	935.21	565.67	511.81	376.13	1349.97
K01051	pectinesterase [EC:3.1.1.11]	998.21	511.32	172.12	911.29	330.09	544.38	1231.85	1494.02	960.29	147.25	285.66	272.45	865.25	551.59	200.53	556.43	391.89	362.24	1821.1	370.12	11112.4	1868.88	1069.52	1447.67	1717.12	4902.29	1048.88	217.02	92.26	109.12	108.97	644.25	34.54	87	52.45	323.81	141.29
K01053	gluconolactonase [EC:3.1.1.17]	4.66	40.66	6.66	13	7.5	15.66	3.5	22.7	8	27.66	12	13.5	13.66	17	13	7.5	10	92.84	24.66	33	4.36	5.66	9	9.5	13	2	15	6	9.2	17	9.66	22.66	10.5	13.66	6.66	14.5	3.5
K01055	3-oxoadipate enol-lactonase [EC:3.1.1.24]	16.37	49.14	66.01	29.52	39.75	29.37	33.38	31.28	19.12	102.74	19.38	20.88	22.24	26.12	6.25	9.62	9.25	28.39	56.14	47.12	25.24	200.37	13.88	317.5	66.12	10	89.88	23.38	20.62	34.12	14.99	132.24	47.25	22.39	45.11	12	6.62
K01056	peptidyl-tRNA hydrolase, PTH1 family [EC:3.1.1.29]	20254.2	20063.1	18939.3	24063.6	21613	22625.5	22366.8	23373.3	17292.6	21262.2	25524.8	27920.2	25967.5	23990.2	24602.6	27148.8	25559.8	23142	24846	25271.2	25694.1	25540.3	25104.8	26375.2	23049	25920	27838.6	21256.4	22349.7	20505.7	25764.5	21212.3	20135	21939	22725.5	21419.5	25427
K01057	6-phosphogluconolactonase [EC:3.1.1.31]	3840.97	6850.75	5859.19	2033.91	4776.33	2524.4	3431	3725.82	4375.75	3524	883.07	279.17	1000.19	1154.08	656.46	596.92	1211.38	8590.42	8452.02	8569.97	7695.7	7017.79	11359.5	8089.75	5384.13	8083.12	6113.75	5846.59	6460.19	5565.67	2315.33	7758.67	5106.91	7517.19	8814.16	2965.92	2353.17
K01058	phospholipase A1/A2 [EC:3.1.1.32 3.1.1.4]	2170.63	2867.23	3341.78	1492.86	2135.09	1251.05	1885.86	1910.27	3807.33	2358.25	752.43	169.39	660.45	865.36	539.18	343.54	1044.46	779.56	2195.72	1355.92	1364.59	889.35	1278.64	672.58	1627.42	1553.75	399.46	2511.77	2991.09	2752.29	992.81	2166.58	1563.62	2294.67	2509.62	2422.06	1007.45
K01060	cephalosporin-C deacetylase [EC:3.1.1.41]	1964.5	6380.5	1716.5	1324.5	10964.5	2740.1	1761.5	2993	1664	8265.5	51.84	135.07	72.2	225.64	107.34	66.64	267.64	3325.93	590.71	295.4	381	171	315.5	583.7	68.5	315.5	955	46	43	330	58.5	76.7	197.5	292.5	153.7	263.5	143.5
K01061	carboxymethylenebutenolidase [EC:3.1.1.45]	31.42	138.16	27.43	57.6	65	68.26	57.88	79.1	24.9	126.82	28.04	31.6	38.5	39.9	30.44	22.74	23.16	186.8	87.64	119.74	36.7	240.93	27.87	354.66	81.41	35.09	102.92	44.7	80.72	49.58	37.61	204.82	51.58	38.2	62.9	49.62	21.4
K01066	acetyl esterase [EC:3.1.1.-]	37.21	84.51	71.31	155.65	137.42	304.32	69.37	32.05	20.45	17.74	28.06	10.22	18.95	56.78	15.75	11.95	9.25	188.66	77.41	75.69	127.58	422.88	49.35	67.85	86.3	118.13	28.87	84.68	121.26	31.31	136.96	121.77	489.7	155.03	108.15	61.81	48.63
K01067	acetyl-CoA hydrolase [EC:3.1.2.1]	2	5	0.011	2	0.011	10	3	27	12	0.011	0.011	0.011	2	0.011	0.011	0.011	0.011	0.011	26	3.5	6	1.5	0.011	15.5	4.5	110	3	2	5	0.011	3	0.011	2	2	0.011	0.011	0.011
K01069	hydroxyacylglutathione hydrolase [EC:3.1.2.6]	32.54	121.51	125.98	158.65	75.25	61.21	69.69	69.25	223.45	112.74	13.52	21.05	45.58	16.45	15.72	16.12	13.58	112.32	68.75	70.12	49.28	220.38	30.52	335.33	56.29	29.63	140.71	113.85	33.96	41.79	23.97	200.24	68.04	14.53	55.78	34.31	14.45
K01070	S-formylglutathione hydrolase [EC:3.1.2.12]	31.71	118.88	72.85	30.85	75.25	45.38	66.69	43.25	18.45	111.41	10.52	13.05	13.25	14.45	13.72	7.12	9.58	98.65	42.62	58.12	31.75	135.05	21.52	330.33	56.29	24.13	119.21	28.85	33.76	41.79	22.64	196.91	34.04	14.4	52.45	29.81	11.45
K01071	medium-chain acyl-[acyl-carrier-protein] hydrolase [EC:3.1.2.21]	1958.67	6523.78	1371.67	1201	10882.4	2650.5	1589.28	2955.23	1454.67	8394.61	76.84	31.06	45	56.72	36	55.5	868.61	3317.17	541.11	184.17	289.61	109.67	391.67	970.17	82.61	546.94	1129	1945.5	1131.22	1471.39	222.39	1862.55	1427.67	3070.67	24.61	261	542.5
K01073	acyl-CoA hydrolase [EC:3.1.2.20]	264	2649.2	1359.2	448.2	7319	392	1219	2911.2	1432	2086	8	3	6	26	5	2	3	3289	217.2	127	129	34	209	444	21	165	954	10	27	191	15	4	21	252.2	4	83	11
K01075	4-hydroxybenzoyl-CoA thioesterase [EC:3.1.2.23]	1.33	11.53	1.53	4.2	3	6.33	3	14.2	4	8.33	8	5	7.33	10	3	3	4	2.67	6.53	7	0.33	1.33	1	5	6	5	6	4	4	7	5.33	11.33	0.011	6.53	1.33	2	1
K01077	alkaline phosphatase [EC:3.1.3.1]	5292.03	10238.1	9178.31	11418.9	11338.4	4430.14	6318.86	9359.47	7868.33	5903.66	11908.5	11719.9	9264.96	7112.7	10624	11161.2	7844.64	7872.83	9690.74	9989.66	9991.25	7081.83	7907.38	9003.7	6681.26	6140.25	9913.8	5848.69	5059.08	6035.37	2671.38	6552.62	5086.62	7034.02	7749.89	5051.31	4153.03
K01078	acid phosphatase [EC:3.1.3.2]	0.33	3.33	2.33	0.011	0.011	2.33	2	0.011	0.011	0.33	0.011	0.011	1.33	1	0.011	0.011	0.011	0.67	0.33	5	0.33	4.33	0.011	2	0.011	1	1	0.011	1	1	1.33	1.33	1	3.33	0.33	1	1
K01079	phosphoserine phosphatase [EC:3.1.3.3]	2314.69	3370.23	3555.15	1847.7	2273.08	1611.78	2042.19	2012	3868.53	2598.41	4514.93	3382.88	5218.45	3461.87	6339.85	7786.87	1989.96	1951.57	2370.58	1304.42	3011.45	1072.01	1523.47	1228.58	2004.92	1856.25	509.46	4023.1	2991.12	3300.79	1065.47	2356.58	1630.12	2293.53	2536.78	2602.56	1050.62
K01081	5'-nucleotidase [EC:3.1.3.5]	3973.74	6174.67	6146.83	2192.74	3841	2385.67	3571	3714.42	4392.67	3482.67	4696.99	3438.34	5499.74	3907.08	6360.58	7917.34	2165.67	8188	9030.66	10260.1	10089.9	6867.25	11729	8761.75	6954.84	8125.67	9481.17	7342.59	6605.16	6132.67	2322.17	10635.8	5215.08	7626.16	8846.33	3204.42	2457.5
K01082	3'(2'), 5'-bisphosphate nucleotidase [EC:3.1.3.7]	453.61	291.23	185.98	6423.44	98.09	224.45	69.36	852.92	258.03	92.75	6394.76	4523.39	6335.53	3428.78	6508.93	8842.21	1467.13	536.23	3618.75	1047.84	5877.04	1552.93	847.47	2140.83	874.59	1702.25	1159.13	1706.52	998.12	1658.29	181.14	340.25	78.37	470.7	767.45	651.31	117.45
K01083	3-phytase [EC:3.1.3.8]	2	31	4	4	1	9	3	6	0.011	11	0.011	2.5	2	2	9	2	4	76	5	14	1	3	2	5	1	0.011	2	1	2	4	0.011	5	7	2	6	12	4
K01085	glucose-1-phosphatase [EC:3.1.3.10]	5.38	3.15	3.12	3.45	16.25	5.05	3.69	2.85	3.45	1.08	1.52	6.05	3.92	2.45	1.72	2.12	1.58	7.98	5.89	30.12	3.42	110.72	7.52	7.33	6.29	7.13	3.21	4.85	22.76	5.79	4.31	27.58	5.04	4.67	2.12	4.81	1.45
K01086	fructose-1,6-bisphosphatase I / sedoheptulose-1,7-bisphosphatase [EC:3.1.3.11 3.1.3.37]	0.011	0.011	0.011	0.011	0.011	0.011	0.011	0.5	0.011	0.011	0.011	0.011	0.011	0.011	0.011	0.011	0.011	0.011	0.011	0.011	1	0.011	0.011	0.011	0.011	0.011	0.011	0.011	0.011	0.011	0.011	0.011	0.011	0.011	0.011	0.011	0.5
K01087	trehalose 6-phosphate phosphatase [EC:3.1.3.12]	22.11	76.28	105.28	30.75	49.75	38.78	42.19	32.05	154.65	116.91	3.52	9.55	11.25	8.45	14.72	8.62	9.58	112.15	45.22	52.62	27.95	203.88	21.35	321.83	50.12	13.96	77.71	23.85	34.96	19.29	15.97	150.91	60.04	11	53.45	24.81	12.95
K01089	imidazoleglycerol-phosphate dehydratase / histidinol-phosphatase [EC:4.2.1.19 3.1.3.15]	2148.96	2725.23	3388.28	1803.19	2141.09	1281.05	1885.86	1932.27	3810.33	2374.25	4499.26	3399.89	5385.78	3785.53	6299.18	7792.21	2099.63	876.23	2389.05	3545.09	3465.09	895.18	1708.47	1710.58	3367.59	1088.75	3493.63	3994.77	2175.92	2747.29	878.64	2162.75	1561.62	2194	2060.45	2252.06	989.45
K01090	protein phosphatase [EC:3.1.3.16]	17291.9	14839.9	14665.7	18383	17248.9	22444.7	19954.8	22329.4	14713.4	18123.6	20328.1	26968.8	20432.8	20950.5	19269.3	19031.3	26096.7	15050.5	14341.9	16574.6	15051.5	18136.5	14166.3	17452.9	17886.7	17532.9	18320.9	14338	15729.4	15622.2	24192.4	14054.3	16734.3	15810.7	14373.2	19552.7	25658.9
K01091	phosphoglycolate phosphatase [EC:3.1.3.18]	44657.4	29719.3	42236.6	55248.5	24651.1	52220.1	54560.7	52959.3	37858.4	32665.7	54437.9	55402.7	54392.2	50910.4	48541.4	60591.6	48576.2	40391.4	56767	55465.2	57292.9	60998.8	59079	58256.9	56418.8	61834.4	59031.7	49242.9	54931.3	46633.6	70042.9	43711.8	46827.8	50219.1	54164.8	54278.3	69518.7
K01092	myo-inositol-1(or 4)-monophosphatase [EC:3.1.3.25]	6687.6	10564.3	11454.7	4205.57	13292.9	6942.55	7727.57	11929.2	7948.65	7527.28	8500.36	5283.44	8603.97	4705.46	8156.36	9663.75	4391.39	14158.2	13245.7	14159.9	15831.3	14040.9	16099.8	17486.5	12283.8	16791.2	18370.9	8608.12	8748.31	8162.02	3350.61	10418.8	7074.28	9636.53	9933.42	6439.48	3932.96
K01093	4-phytase / acid phosphatase [EC:3.1.3.26 3.1.3.2]	1561.04	3313.92	2293.12	319.45	1598.91	929.72	1415.88	1734.71	519.12	870.08	9.38	6.05	5.92	4.45	4.58	6.12	12.58	7206.55	6046.75	6026.12	4190.42	5860.72	9926.38	5593.33	3302.29	6692.84	5572.21	3313.38	4324.62	3287.46	1373.84	5606.25	3491.75	5357	6663.12	788.34	1362.45
K01095	phosphatidylglycerophosphatase A [EC:3.1.3.27]	1687.7	3985.45	2370.65	697.98	2553.91	1221.05	1478.88	2635.91	844	1053.41	147.96	123.55	340.7	247.62	79.96	211.04	174.13	7291.89	7053.11	6203.17	6374.25	6146.76	10007.3	6246.08	3598.34	7861.96	5861.63	3612.38	5189.95	3894.46	1622.5	5806.25	3528.75	5526.86	7207.78	1197.34	1405.45
K01096	phosphatidylglycerophosphatase B [EC:3.1.3.27 3.1.3.81 3.1.3.4 3.6.1.27]	5.38	3.15	3.12	3.45	16.25	5.05	3.69	2.85	3.45	1.08	1.52	6.05	3.92	2.45	1.72	2.12	1.58	7.98	5.89	30.12	3.42	110.72	7.52	7.33	6.29	7.13	3.21	4.85	22.76	5.79	4.31	27.58	5.04	4.67	2.12	4.81	1.45
K01101	4-nitrophenyl phosphatase [EC:3.1.3.41]	1964.67	6553.78	1435.92	1202	10904.9	2749.85	1589.78	2953.23	1453.42	8412.86	40.2	21.14	27.03	43.89	27.62	57.92	46.78	3323.17	252.11	389.32	239.11	251.67	293.67	472.12	67.61	302.94	1016.25	23	115.22	301.39	51.89	2805.5	119.92	292.67	114.56	134	37.5
K01104	protein-tyrosine phosphatase [EC:3.1.3.48]	41796.9	44691.2	36551.4	40403.4	54974.2	48887.2	45058	47367.3	32272.2	62581.8	42647.6	43723.5	40875.7	41507.3	35185.8	39512.8	45616.4	33916.4	34558.4	38524.8	39468.1	43458.2	33237.6	43329.1	41971.8	43829.2	46030.5	34699.4	34955.5	31677.6	47889.2	27321.7	31563.2	34141.2	27991.3	42759.8	46086.2
K01113	alkaline phosphatase D [EC:3.1.3.1]	15.33	76.53	56.53	27.2	33	36.33	40	57.7	26.5	125.33	4	3	8.33	8	14	5	9	82.67	26.53	21	23.33	25.33	8	317	43	10	69	20	13	14.5	9.33	118.33	24	6.53	51.33	22	11.5
K01114	phospholipase C [EC:3.1.4.3]	7.24	36.79	8.46	22.65	16.5	23.99	12.9	41.25	32.55	36.29	29	23.25	38.49	63.5	64	33.5	15.25	19.76	41.14	31.75	20.99	28.91	32.77	40.75	30.42	18.67	65.75	26.25	25.5	67.25	26.41	75.74	5.75	37.89	16.74	13.25	53
K01117	sphingomyelin phosphodiesterase [EC:3.1.4.12]	0.5	0.011	0.011	0.011	0.011	0.5	0.011	0.011	0.011	0.011	0.011	0.011	0.011	0.011	0.011	0.011	0.011	3	4	0.011	0.011	0.011	0.011	0.011	0.011	0.011	14.5	0.011	0.011	0.011	0.011	0.011	0.011	0.011	0.011	0.011	0.011
K01118	FMN-dependent NADH-azoreductase [EC:1.7.1.17]	4052.26	5118.06	4109.41	4344.41	8453	4063.98	4072.47	6801.43	5342.31	3209.57	6012.54	9960.76	5908.59	5612.45	4881.52	4814.95	7884.97	5975.24	1557.08	2729.18	1569.86	2240.69	1764.89	2123.68	840.99	2102.26	2641.35	2966.88	2005.96	3729.9	3306.03	5759.42	5053.08	5573.76	2591.82	4998.2	4761.06
K01119	2',3'-cyclic-nucleotide 2'-phosphodiesterase / 3'-nucleotidase [EC:3.1.4.16 3.1.3.6]	2799.71	4709.16	1515.35	8564.61	4133.21	3650.39	2125.71	2250.85	1838.09	6480.66	3167.35	3647.61	2153.41	2861.17	1396.05	1532.46	2857.2	4461.15	5236.82	2524.63	4993.7	3886.55	1515.62	1470.99	984.75	4530.74	3107.21	848.02	810.64	716.86	1000.35	3476.47	1658.03	1582.33	825.39	1149.81	1148.47
K01120	3',5'-cyclic-nucleotide phosphodiesterase [EC:3.1.4.17]	1	2	4.17	4	2	3	50	31	5	4	6	0.011	5	1	1	37	8	1	0.011	13	56	74.67	14.17	7	2.17	38.67	14	4	4	4	11.17	2	7	6	8	7	7
K01126	glycerophosphoryl diester phosphodiesterase [EC:3.1.4.46]	18169.9	21288.7	20682.6	18091.9	28594.5	20224.1	21164.7	24247.8	17884	23169.2	24460.3	22858.2	30937	22130.3	33589.4	36006.7	20071.1	19325.7	20863.1	19862.4	26154.5	23956.8	19006.1	22792.5	22790	28414.1	25411.6	19693.5	15906.4	14575.7	16173.4	16257.7	11712.8	11840.5	14449.8	15731.5	14930.6
K01129	dGTPase [EC:3.1.5.1]	17972.5	10130.1	15686	21843.9	8908.01	18635.3	17542.8	19190.7	15298.9	10533.4	19307.6	23729.7	20187.2	21473.1	18229.4	18983.9	23759	18421	18667.8	19471	19339.9	19036.5	18395.5	19609.6	19178	21217.1	21190.3	18137.3	20503.7	18706.7	24122.8	14406	19395	19155.7	17693.2	23368.2	23693.1
K01130	arylsulfatase [EC:3.1.6.1]	16.38	66.03	13.99	26.48	41.58	49.88	17.55	59.81	33.45	21.08	6309.71	4565.55	6439.58	4278.78	7180.25	12080.8	2266.25	192.47	619.12	220.45	2062.07	207.05	366.88	463.75	287.37	298.84	71.54	2963.38	53.52	1131.12	92.84	301.75	39.25	100.87	52.29	282.17	139.78
K01133	choline-sulfatase [EC:3.1.6.6]	1048.66	705.2	23.2	2058.86	451	602	1002	63.2	171	278	78.16	95.5	296.66	222.84	77	199.34	154.84	36.34	199.86	132.34	222	76.66	20.66	178	209.34	144	2679.34	147	39.66	39	67.66	37.34	2	57.86	7.66	72	99
K01134	arylsulfatase A [EC:3.1.6.8]	2	1	0.67	0.33	14.33	0.33	0.011	0.011	0.011	0.011	349.33	26	131.66	353.33	795.67	12.66	129.67	4.67	6.67	9.33	7	2.33	2	3.67	4.33	3	1.33	2.67	1	63.33	37.67	227.67	1	15	0.67	1	116.33
K01135	arylsulfatase B [EC:3.1.6.12]	2	0.011	0.67	0.33	12.33	0.33	0.011	0.011	0.011	0.011	335.33	14	114.66	339.33	794.67	8.66	91.67	2.67	4.67	7.33	1	0.33	1	0.67	0.33	0.011	0.33	0.67	0.011	63.33	23.67	225.67	0.011	0.011	0.67	1	115.33
K01137	N-acetylglucosamine-6-sulfatase [EC:3.1.6.14]	1	0.011	0.011	0.011	0.011	2	0.011	24	12	0.011	0.011	0.011	0.011	0.011	0.011	0.011	0.011	0.011	0.011	0.011	0.011	0.011	0.011	0.011	0.011	0.011	0.011	0.011	0.011	0.011	0.011	0.011	0.011	0.011	0.011	0.011	0.011
K01138	uncharacterized sulfatase [EC:3.1.6.-]	3119.66	1511.34	514	5525.16	834	1970.35	5091.01	5105.83	2479.17	734	4316	317.34	902.5	2812.99	1537.83	772.83	1066.34	732.18	3587.33	2328.17	4042.51	3708.5	4943.49	3610.49	3193.01	5146.17	2243.99	2875.5	4354.33	2762.19	6449.66	2122.34	4535.16	3427.5	2182.17	4771.51	6168.51
K01139	GTP diphosphokinase / guanosine-3',5'-bis(diphosphate) 3'-diphosphatase [EC:2.7.6.5 3.1.7.2]	52.38	167.15	9.12	29.45	16.25	13.05	12.69	3.85	8.45	10.08	2.52	7.05	4.92	3.45	1.72	2.12	1.58	13.98	476.89	87.12	134.42	283.72	14.52	27.33	25.29	797.13	116.21	6.85	849.76	550.79	146.31	57.58	16.04	153.67	496.12	335.81	33.45
K01141	exodeoxyribonuclease I [EC:3.1.11.1]	19.71	55.68	61.65	8.65	64.25	19.38	34.69	15.05	22.45	18.41	1.52	6.05	5.25	3.45	1.72	2.12	1.58	11.65	16.42	46.12	11.75	119.05	19.52	21.33	6.29	18.13	45.21	11.85	25.76	23.79	15.64	69.91	23.04	8.2	2.45	12.81	3.45
K01142	exodeoxyribonuclease III [EC:3.1.11.2]	20130.7	20293.2	18983.2	24408.5	21737	21883.3	22393.4	23175.8	17232.8	21419	19332.6	23570.7	20203.6	21238.2	18180.9	18646.8	24455.8	23109.2	23314.2	24900.2	23237.3	24672.6	24490	26252	21602.7	25323	27715.1	19427.2	22265.4	18609.9	25707.6	21168	20071	21529.8	22598.9	21124.8	25039.3
K01443	exodeoxyribonuclease (lambda-induced) [EC:3.1.11.3]	0.011	0.57	0.011	0.011	0.011	0.011	0.14	0.14	0.011	0.011	0.14	0.011	0.011	0.011	0.14	0.011	0.011	0.43	0.14	0.011	0.011	0.011	0.14	0.011	0.011	0.29	0.011	0.14	0.14	0.011	0.14	0.011	0.29	0.011	0.011	0.14	0.011
K01144	exodeoxyribonuclease V [EC:3.1.11.5]	2509.08	2731.58	3464.16	7816.74	2161.84	1330.5	1910.67	1934.62	3990.38	2389.67	7003.74	4628.84	6717.36	3821.58	6991.96	9126.09	2308.05	992.75	4401.16	4076.97	6536.87	1856.96	1932.45	3417.75	3712.3	1588.12	4372.42	4088.92	2218.36	3173.5	873.33	2321.67	1572.58	2373.83	2190.83	2359.25	1052
K01146	protein Xni	5.38	3.15	3.12	3.45	16.25	5.05	3.69	2.85	3.45	1.08	1.52	6.05	3.92	2.45	1.72	2.12	1.58	7.98	5.89	30.12	3.42	110.72	7.52	7.33	6.29	7.13	3.21	4.85	22.76	5.79	4.31	27.58	5.04	4.67	2.12	4.81	1.45
K01147	exoribonuclease II [EC:3.1.13.1]	1625.37	3753.82	2359.95	513.45	2552.91	1024.05	2170.52	1756.85	579.12	1038.41	13.52	11.05	11.25	10.45	5.72	7.12	14.58	7214.65	6089.22	6034.12	4217.75	5888.05	9938.52	5923.33	3349.29	6701.13	5686.21	3330.52	4333.76	3319.46	1453.31	5758.58	3514.04	5363.33	6705.45	799.48	1366.45
K01150	deoxyribonuclease I [EC:3.1.21.1]	1561.04	3307.22	2292.85	319.85	1584.58	926.72	1411.02	1727.25	517.45	870.08	7.52	6.05	4.92	2.45	3.72	5.12	11.58	7206.98	6047.29	6024.12	4190.42	5860.72	9926.52	5590.33	3302.29	6689.13	5572.21	3290.85	4324.43	3282.46	1369.98	5600.58	3476.37	5357.4	6661.12	773.81	1361.45
K01151	deoxyribonuclease IV [EC:3.1.21.2]	17941.2	14731.9	18277.1	16404.8	16591.4	17628.2	20939.2	20917.7	16381.9	14381.3	23981.4	26647.1	24779.1	23112.5	21708.6	25859.2	23908.7	19310.7	21883.3	20653	22953.9	22860.3	19300.2	23787.5	18886.8	21182.6	22085.1	18421.8	18589.8	17469.6	24542.1	17948.8	17749.8	17367	19629.6	19945.4	23817.5
K01153	type I restriction enzyme, R subunit [EC:3.1.21.3]	19775.2	20447.2	21729.3	27189.3	20993.2	19988.1	24841.2	24012.2	23206.1	15704.5	34255.9	40150.1	42754	40988.4	42061	40867.7	31405.6	20332.6	23307.6	23260.3	22685.1	20379.8	25857.1	21663.6	24899.7	20966.1	20593.2	25864	25800.4	25265.2	27523.1	24524.8	24066.9	28002.2	26265.7	27760.4	29561.2
K01154	type I restriction enzyme, S subunit [EC:3.1.21.3]	25897.1	24170	31457.5	31036.2	18620.4	25813.6	29083.5	28215.8	30207.8	22132.6	36434.9	39925.6	41483.6	40419.4	41172	41474.9	35274.3	21751.7	31261	30971.8	32026.8	28664.5	32395.8	30783.6	33874.7	30060.4	28587.7	32251	34358.6	32133.4	31374.2	31046.8	28951.9	33328.4	32481.2	36330.4	33339.9
K01155	type II restriction enzyme [EC:3.1.21.4]	72.66	175.33	55.83	349	6.33	41.33	714.5	19	5	31.33	51.16	100.83	292.66	188.17	95	192	143.5	95.34	1011.99	151.67	2142.33	242.66	88.33	304	399	1062	163	23	835.66	570	154.66	45	13.33	155.66	509.66	398	79.67
K01156	type III restriction enzyme [EC:3.1.21.5]	3794.9	6521.8	3694.16	6328.47	15800	2222.56	7375.33	9588.33	5212.91	5651.83	4549.92	1315.5	2530.12	5035.33	2430.88	1447.07	1518.37	7379.83	4405.33	2793.21	5048.17	2845.71	5034.45	4715.25	3642.04	2349.12	3850.91	2859	4246	3922.83	6413.66	2157.17	4487.34	4166.67	2458.17	5460.16	6403.83
K01158	deoxyribonuclease II [EC:3.1.22.1]	0.011	0.011	1	1	0.011	0.011	0.011	3	0.011	0.011	0.011	1	0.011	0.011	0.011	1	0.011	5	4	0.011	1	1	4	0.011	0.011	0.011	1	0.011	0.011	0.011	3	1	0.011	1	0.011	0.011	0.011
K01159	crossover junction endodeoxyribonuclease RuvC [EC:3.1.22.4]	8658.5	10854.8	10177.7	14123.8	8266.41	7611.28	8318.59	9606.52	10980.4	6774.98	19491.4	26728.7	20728.3	20593.8	22618.5	23791	21641.8	13779.2	12868.5	14255.2	14851.1	11198.1	14981	12747	10662.5	12589.8	12446	13317.4	11080	13519	7758.06	12391.2	11977.7	14711.4	15810.7	9173.98	8147.45
K01160	crossover junction endodeoxyribonuclease RusA [EC:3.1.22.4]	4	3.33	3.5	1.33	0.011	3.67	3.67	0.33	1.33	0.33	1	0.67	2.67	2.33	1.33	1	1.33	0.67	1	3	0.67	21.34	1.5	2.33	2.17	1.34	1.33	1.33	20	2.67	1.17	27.33	4	3.67	1	3.67	2.33
K01163	uncharacterized protein	18077.3	12722.8	17093.5	22354.5	10319.7	18831.7	19612	20181.7	15135.6	12579	21945.9	25898.7	23580.5	22239.5	21960.6	25066.7	23092.4	14851.3	20719.5	20818.9	20933.5	22671.2	24259.8	21115.8	19282.9	24250.4	21182	19525.2	21544.7	18304.9	20899	16363.3	18134.2	20846.2	21954.1	20590	24371.8
K01166	ribonuclease T2 [EC:4.6.1.19]	16	83	61	13	49	21	33	27.2	7	29	3	2	2	3	10	3	5	84	9	15	1.2	1	2	5	3	4	42	12	1.2	20	12	55	23	0.011	7	19	5
K01167	ribonuclease T1 [EC:3.1.27.3]	9.33	23.33	7.33	10	7	13.33	27	7	4	73.33	0.011	0.011	0.33	0.011	0.011	0.011	0.011	5.67	12.33	0.011	20.33	18.33	2	301	41	1	67	10	5	8	2.33	107.33	5	0.33	43.33	4	4
K01169	ribonuclease I (enterobacter ribonuclease) [EC:4.6.1.21]	1.38	2.82	0.62	2.12	16.25	3.38	2.02	2.52	2.12	0.75	0.52	5.38	2.25	1.12	0.39	1.12	0.25	7.31	4.89	29.12	2.75	91.38	6.02	7	4.12	5.79	1.88	3.52	3.76	4.12	3.14	0.25	2.04	3	1.12	2.14	0.12
K01173	endonuclease G, mitochondrial	4655.66	5461.28	6840.53	15537	4278.34	2578.5	3797.17	3837.57	7898.38	4861.17	7741.07	4880.84	7423.44	4461	7576.71	9580.26	3355.72	1555.42	5924.19	3858.89	6847.62	2445.71	3016.45	3286	4101.14	2297.79	1228.59	6595.17	4322.69	5305	1750.33	4406.34	3107.83	4453.36	4123.66	4547.5	2023
K01174	micrococcal nuclease [EC:3.1.31.1]	16.25	13.9	110.4	2.5	34	15.6	19.9	16.6	15.8	21.05	51.84	41.57	54.2	214.64	63.84	186.14	59.64	941.68	29.71	120.4	68.5	426	77.35	95.95	17.5	114	123.5	35.75	4	185.25	21.75	104.2	76	16.5	55.45	68.75	12.75
K01175	esterase [EC:3.1.-.-]	5.38	3.15	3.12	3.45	16.25	5.05	3.69	2.85	3.45	1.08	1.52	6.05	3.92	2.45	1.72	2.12	1.58	7.98	5.89	30.12	3.42	110.72	7.52	7.33	6.29	7.13	3.21	4.85	22.76	5.79	4.31	27.58	5.04	4.67	2.12	4.81	1.45
K01176	alpha-amylase [EC:3.2.1.1]	581.09	4044.38	1444.15	6474.56	7542.67	1378.85	1568.05	2975.87	1570.65	4320.58	147.86	117.02	879.33	479.73	151.52	449.66	325.16	3454.71	526.27	605.83	284.76	748.77	375.87	560.66	92.33	369.26	1073.17	42.37	103.01	231.08	60.45	84.08	59.49	269.17	35.82	117.12	48.07
K01178	glucoamylase [EC:3.2.1.3]	14	49	56	5	48.5	12	29.5	13	6	16	0.011	0.5	0.011	0.011	0.011	0.5	0.011	0.5	3	0.011	0.5	1	0.011	0.011	0.011	0.011	40	8	0.011	17	10	41	20	0.011	0.011	7.5	1
K05349	endoglucanase [EC:3.2.1.4]	11083.9	10289.5	12972.9	14358.7	7996.66	18573.2	14114.5	20028.4	17972.9	7311.66	26596.5	42465.5	30160	35259.4	27144.7	33376.6	32849.1	7061.27	7519.55	12075.3	11199	10537.6	10138.5	11304	21904.6	13564.9	11685.2	12081.4	8749.55	21767.2	14792.8	12222	15332.6	16935.5	12878.3	17068.1	15520.2
K01181	endo-1,4-beta-xylanase [EC:3.2.1.8]	465.66	758	378	1080.34	891.18	224.6	527.16	4660	1853.34	204	602.06	289.93	547.71	580.99	439.53	1149.67	478.83	2052.08	2367.26	833.4	2148.84	689	168	587.04	1718	1036.5	1974	643	1159	1125	957.66	225.2	593.5	1628	349.86	896.34	852.34
K01182	oligo-1,6-glucosidase [EC:3.2.1.10]	9495.18	3496.18	5156.34	9422.51	3077.52	12803	14364.7	11387.5	6018.84	5825.51	5917.83	800.5	2828.83	2935.32	1641.5	3077.33	2518.84	9264.83	12605.6	8944.17	11415.2	14956.7	8843.5	11068.1	14436.5	15516.5	11550.8	6601.5	12306	6341.02	12078.5	8021.17	9056.16	6196.67	5731.33	12599.8	15932.2
K01183	chitinase [EC:3.2.1.14]	292.54	224.29	18.16	659.65	248.76	437.89	318.72	30.75	64.96	79.59	94.35	56.45	48.41	145.1	101.39	77.27	227.24	185.82	273.48	169.3	2026.42	371.54	79.54	140.66	491.31	348	765.22	110.88	103.61	29.97	166.65	72.43	447.41	164.69	114.78	50.5	118.64
K01185	lysozyme [EC:3.2.1.17]	276.42	2668.44	1374.07	465.57	7371.83	413.09	1376.99	3003.85	1470.12	2101.49	60.07	18.93	32.28	99.57	29.44	140.82	40.21	3312.49	386.22	244.12	402.53	456.64	282.44	565.58	58.29	337.62	992.84	66.32	67.33	244.91	51.39	53.16	63.33	279.33	33.9	182.9	31.57
K01186	sialidase-1 [EC:3.2.1.18]	4358.63	5454.35	7035.34	2944.09	4282.16	2586.46	3825.5	3807.5	7636.28	4804	6670.24	2585.5	2895.27	2780.83	3679.22	9334.74	3645.89	1357.26	4475.67	2525.71	7045.25	2452.37	2534.95	2848.34	3741.46	2685.62	1077.08	7950.84	4190.33	5810.66	1807.67	4985.01	3178.5	4547.83	4113.17	4836	2274.16
K01187	alpha-glucosidase [EC:3.2.1.20]	24813.5	20627	20485.3	27935.8	22842.8	29103.8	29646.4	27122.2	18231.9	31112.8	33628.2	18249.2	24059.4	17236.6	21479	39962.3	16277.8	14784.2	28739	24486.4	37209.6	29379.4	22522.8	29268.9	32222.4	28232.3	27778.4	28026.3	27064.4	20334.9	31694.2	18856.8	18203.9	16876.6	16346.7	28791.2	34124.7
K01190	beta-galactosidase [EC:3.2.1.23]	42519.7	32901.1	36773	60460.8	33368.2	46310.8	47073.5	41405	36112.3	40654.6	57981.9	37693.3	50481.8	37032.1	53146.2	56785.8	33691	28823.9	57264.8	41450.8	67431.8	47633.1	36142.9	46995.9	52184.3	44665.3	51619.3	41168.9	44180.3	38726.8	51591.1	32716.2	31552.1	31033	29095.3	47261.4	53714.5
K01191	alpha-mannosidase [EC:3.2.1.24]	4200.33	1801.24	2834.74	4019.17	1525.68	7557.51	6546.73	6240.1	3578.3	1497.13	4643.49	3343.49	5028.33	3048.67	6060	7867.5	1381.67	1535.67	4417.15	2794	7706.51	8988.16	3825.59	4082.49	5603.34	14493.3	5213.82	3472.33	4751.32	2170.5	4397.29	1846.51	1875.5	1323.66	2917.48	3745.99	7318.86
K01192	beta-mannosidase [EC:3.2.1.25]	3421.05	1684.67	2328.62	3475.11	1194.77	7230.39	5181.55	4406.05	2445.95	1824.75	3906.04	1713.55	1646.41	1230.45	910.58	4985.79	1615.59	2111.96	5899.74	3415.62	9817.51	8178.71	3359.54	4812.57	3050.38	11344.8	5035.87	3241.88	3902.28	2207.62	4280.63	1174.09	1445.92	1137.33	2855.94	1784.82	7123.97
K01193	beta-fructofuranosidase [EC:3.2.1.26]	16468.3	16847.3	13268	16836.5	24675.3	24767.2	23223.5	22377.5	9770	24787.5	10980.9	2033.39	7892.2	6230.64	3251.92	6103.15	5364.1	16033.7	19236.4	16137	15743.6	20917.1	15076.6	20546.6	22075.8	18082.9	20318.3	14134.9	20481.8	11675.4	28663.7	9212.17	12973.7	14033.5	11553.1	19826.5	30996.9
K01194	alpha,alpha-trehalase [EC:3.2.1.28]	6.76	15.17	4.27	5.77	34.5	16.43	7.71	18.57	10.57	1.83	3704.04	3142.93	4443.17	2737.57	5709.11	7208.24	916.83	21.29	31.98	83.74	36.67	195.93	310.87	19.33	25.74	59.25	15.59	1478.37	28.02	521.91	25.78	42.33	12.08	44.87	43.74	103.95	13.57
K01195	beta-glucuronidase [EC:3.2.1.31]	3024.82	3158.33	3451.33	2230.25	2407.51	1659.67	2849.33	3327.08	4677.67	2470.08	900.49	165.5	457.58	518.08	552.58	360.51	990.5	643.76	1557.99	1137.59	2614.76	2080.08	1944.74	926.17	1775.67	4485.67	1026.5	2552.83	2149.99	2124.42	993.07	2106.67	1551.08	2176.83	1957.57	2162.51	1063.09
K01197	hyaluronoglucosaminidase [EC:3.2.1.35]	4348.66	5454	6709.67	2972.49	4291.33	2505.83	3748.5	3817.5	7585.38	4767.5	1954.24	327.5	1205.44	1440.17	1901.05	779.25	1973.89	1204.01	2831.83	2278.05	3905.5	1589.87	2299.78	1676.42	3424.05	1928.62	717.42	4964.17	4178.66	4403.33	1742.33	4498.51	3072.5	4286.16	3968.83	4198.5	2079.33
K01198	xylan 1,4-beta-xylosidase [EC:3.2.1.37]	1095.54	928.5	670.62	846.46	505.37	721.98	2776.43	1673.72	1250.96	442.69	560.33	56.5	61.45	78.98	64.37	427.93	945.33	774.17	392.68	376.02	1867.2	1842.88	1038.66	2039.54	3160.06	4782.19	1123.21	441.16	1343.95	834.34	276.16	1118.67	700.16	2859.5	220.92	4013.12	346.13
K01200	pullulanase [EC:3.2.1.41]	2432.58	3852.75	3478.25	1856.58	2348	2815.25	3072	1919.25	3826.25	2581.25	960.83	274.75	941.58	793.42	695	710.42	1104.67	721.92	1751.33	1637.67	2709.5	1055.08	1239.83	965.75	3089.92	1098.5	423.92	2897.25	2233.33	3127.5	904.33	4898.92	1645.5	2318.83	2007.58	2362.25	1012.5
K01201	glucosylceramidase [EC:3.2.1.45]	3183.58	3511.75	3490	2321.08	2469	1948	3155	3372.75	4748	2486.5	1004.33	352.5	1242.08	1021.92	686.75	907.67	1296.67	703.42	1950.33	2209.92	4644.5	2226.08	2006.83	1137	3335.42	4775.5	4202.17	2579.25	2126.33	2596.5	972.83	2082.67	1797.25	3254.83	2229.33	3173.75	1071.5
K01205	alpha-N-acetylglucosaminidase [EC:3.2.1.50]	2182.75	2715.5	3346.34	1476.41	2138.16	1274.16	1867	1897.75	3796.26	2372	1691.16	389.5	1488.81	1680.41	2262.35	831.32	1467.1	729.34	2250.84	1249.67	5232.25	1175.67	1282.24	1452.09	2137.42	1487.74	566.66	2508.59	2084	2438.16	913.84	2686.84	1540.25	2253	2038.84	2262.25	1222.16
K01206	alpha-L-fucosidase [EC:3.2.1.51]	7800.75	8992.33	10760.2	18483.5	7320.18	4862.5	7908.52	7702.43	13215.8	7725.85	5358.22	1602.52	5527.4	5014.06	5019.39	2530.91	5471.33	4218.34	9332.49	8671.4	23503.3	5525.04	5874.02	8827	14144.5	9525.69	9711.41	8210.27	7892.65	7654.84	3140.83	8078.02	5992.9	7992.16	6659.51	7181.08	4186.34
K01207	beta-N-acetylhexosaminidase [EC:3.2.1.52]	21094.4	19056.6	13079.7	21093.5	15457.6	22701.2	22881.9	21693.1	13294.2	21065.5	20939.7	21981.4	18337.8	21225.4	15637.6	16665.4	21005	15387.5	22188.4	20556.6	21152.8	24114.5	25752	23281.9	18639.4	26147	22662.8	18639.4	21871.3	17683.4	30288.2	16358.5	22022.5	21671.5	21694.2	22502.5	29405.6
K01208	cyclomaltodextrinase / maltogenic alpha-amylase / neopullulanase [EC:3.2.1.54 3.2.1.133 3.2.1.135]	0.011	0.011	0.011	0.011	0.5	0.011	0.5	1	0.011	0.011	0.011	0.5	0.011	0.011	0.011	0.5	0.011	0.5	3	0.011	0.5	1	0.011	0.011	0.011	0.011	0.011	1	0.011	0.011	0.011	0.011	3	0.011	0.011	0.5	0.011
K01209	alpha-L-arabinofuranosidase [EC:3.2.1.55]	4616.41	4441.42	4225.83	3983.59	3394.68	4691.61	7843.34	6430.59	6722.39	3301.01	1797.52	582.54	2633.56	1040.83	998.08	1224.34	2282.47	5874.71	6934.44	3471.71	12984.5	5848.29	3328.78	4901.28	9234.97	10486.5	4949.41	3650.42	4181.48	6120.85	6172.48	4545.21	3025.73	9515.66	2605.36	9586.42	3137.2
K01210	glucan 1,3-beta-glucosidase [EC:3.2.1.58]	2	3	1	2.67	2.33	2	1	2	6	1	0.33	2.33	0.011	3	2	0.33	0.33	1200	5.33	20.5	1	5	1	4	4.33	3	1.33	1	1.33	2	3	30.5	1.33	3	2	3	5.67
K01212	levanase [EC:3.2.1.65]	0.011	0.011	0.011	0.011	0.011	0.011	0.011	0.011	0.011	0.011	0.011	0.011	0.011	0.011	0.011	0.011	0.011	5	0.011	11	0.011	0.011	1	0.011	0.011	0.011	0.011	0.011	0.011	0.011	0.011	0.011	0.011	0.011	0.011	0.011	0.011
K01215	glucan 1,6-alpha-glucosidase [EC:3.2.1.70]	2597.67	4225.84	172.17	1757.84	3889.51	3038.01	1622.34	1533.67	986.84	6170.84	206.84	14	33.17	24.83	43.5	68.5	45.34	180	266.83	114.17	1841.67	1809	956	707.16	314.01	4018.33	922.33	148	162	54.85	239.49	667.67	443.66	219.5	138.17	164	145.52
K01216	licheninase [EC:3.2.1.73]	2	0.011	1	0.011	0.011	1	0.011	0.011	0.011	1	0.011	0.011	0.011	1	0.011	0.011	0.011	36	162	34	1787	18	25	27	192	179	24	0.011	0.011	0.011	0.011	0.011	2	0.011	1	1	1
K01218	mannan endo-1,4-beta-mannosidase [EC:3.2.1.78]	2266.91	3084.5	3382.5	1791.41	2504	4533	2815	3913.75	5209	2450.5	5045.96	3608.15	6166.42	3743.86	6716.02	8325.61	2297.61	2562.7	3141.58	2204.09	972.75	1095.91	1431.66	1135.75	7510.34	1091	1733.34	5026.25	2574.16	7726.5	1249.66	2155.84	2040.75	4666.16	2239.16	4195.75	1548.5
K01220	6-phospho-beta-galactosidase [EC:3.2.1.85]	271.5	2710.5	1429.25	457	7332	401.25	1221	2909	1431.75	2115.25	17.5	14.25	20.5	34.5	14.25	10.75	27.5	3296.5	246	143.75	132.5	43	240	813.75	29.5	265	998.75	15.5	91	199.5	26.5	609.75	23.75	254	8.75	176	21
K01222	6-phospho-beta-glucosidase [EC:3.2.1.86]	1697.62	1338.67	136.58	3783.93	1335.53	2409.16	1804.51	139.35	342.48	503.25	172.3	48.01	99.05	65.4	85.59	83.98	58.7	504.19	206.29	670.24	617.34	1781.6	252.34	648.74	649.13	767.78	4177.66	538.9	420.88	151.99	671.94	949.8	2111.34	797.5	505.05	227.13	337.33
K01223	6-phospho-beta-glucosidase [EC:3.2.1.86]	28263	38962.1	17845.8	26842.7	64171.6	30048.8	36200	47491.3	22763.2	45728.6	11239.8	1409.79	5165.71	6375.89	2828.07	4838.1	9161.04	27807	16327.6	16403.6	28506.7	33808.5	23562.9	24367	16993.3	52606.8	27303.5	10730.5	15769.9	10004.3	25101	15237	12939.5	12208.5	9516.26	16890	22812.9
K01224	arabinogalactan endo-1,4-beta-galactosidase [EC:3.2.1.89]	3637.05	4129.92	3476.96	12709.3	8232.25	7102.98	9213.21	8234.88	3811.78	4261.41	4206.88	414.95	1143.61	2667.43	1038.26	1329.93	1192.56	4247.98	7341.79	4778.85	6925.92	5828.38	4810.71	6343.53	5499.62	4015.32	5052.54	4226.21	7665.45	4230.94	10461.3	3139.45	4754.1	4117	4502.14	6376.32	13257.5
K01226	trehalose-6-phosphate hydrolase [EC:3.2.1.93]	4169.8	4345.49	3798.29	2388.79	4324.76	4460.16	3418.53	4127.52	1520.29	8480.17	335.56	98.05	189.79	117.28	135.92	156.62	982.92	1340.73	2468.22	4329.69	4372.09	6258.72	4528.77	5921.94	2665.8	7279.46	7576.04	1684.1	1384.76	703.89	769.05	1757.45	1126.2	1300.17	479.74	918.06	888.22
K01227	mannosyl-glycoprotein endo-beta-N-acetylglucosaminidase [EC:3.2.1.96]	1	5	5	8	3	4.6	49	33	6	9	6.2	0.011	5.2	1	1.2	37	8	1	3	11.4	43	55	15	4.2	2	38	10	6	4	5	11	2.2	7	6	9.2	8	7
K01232	maltose-6'-phosphate glucosidase [EC:3.2.1.122]	4229.29	4854.17	1861.42	4831.25	9110.85	3554.31	5617.75	8703.55	5081.09	2655.19	724.07	65.43	65.35	76.07	91.44	82.56	57.53	5208.96	1203.93	656.75	7281	7599.43	3896.37	1854.62	1311.45	15777.9	5158.91	1193.87	563.19	397.98	1022.75	939.85	1756.39	1886.17	509.1	452.77	576.81
K01233	chitosanase [EC:3.2.1.132]	282.84	210.34	9.67	651.67	223.67	427.01	301.51	19.17	54.67	69.34	22.34	2	2.17	1	4.5	2.33	2.34	88.5	34.33	22.17	114	228.5	26.5	31.99	114.01	110.83	683.33	99.5	66.5	15.85	127.66	51.67	426.66	148.5	95.84	25.33	60.35
K01235	alpha-glucuronidase [EC:3.2.1.139]	926.17	500.34	126.17	937.34	407.01	726.51	1031.34	1445.17	903.84	123.84	239.48	138.07	310.17	290.47	103.14	241.64	369.48	237.43	836.54	126.17	3859.17	1862.5	950.5	611.66	685.01	4112.33	883.33	154.5	91	92.85	211.49	79.17	435.66	212.5	128.67	184.5	123.52
K01236	maltooligosyltrehalose trehalohydrolase [EC:3.2.1.141]	3.33	19.53	63.53	11.7	14.5	11.33	6.5	22.4	4.5	20.83	10	6.5	11.33	60	5	7.5	5	18.17	37.53	13.5	10.53	89.83	17	22.5	8	16.5	10.5	8	9.2	8	11.83	12.33	43	9.53	1.33	5	3.5
K01239	purine nucleosidase [EC:3.2.2.1]	7526.54	14554.8	8231.71	4608.69	23414.4	10558.8	8056.73	12138.9	5216.86	20692.6	1475.37	1551.19	2976.7	1864.78	1286.37	1399.5	5755.31	11404.2	3544.33	5477.99	6225.39	8026.09	5697.09	9283.53	6521.48	10033.5	11045.4	2711.5	3676.27	2168.96	1232.77	2969.39	2485.41	2323.37	1015.92	3599.5	2021.94
K01240	uridine nucleosidase [EC:3.2.2.3]	0.5	0.011	0.011	0.011	0.011	0.5	0.011	0.011	0.011	0.011	0.011	0.011	0.011	0.011	0.011	0.011	0.011	3	4	0.011	0.011	0.011	0.011	0.011	0.011	0.011	14.5	0.011	0.011	0.011	0.011	0.011	0.011	0.011	0.011	0.011	0.011
K01241	AMP nucleosidase [EC:3.2.2.4]	2164.29	2783.76	3426.31	7792.39	2163.09	1299.38	1911.86	1954.67	3936.83	2487.58	808.26	274.89	958.11	1064.53	608.18	593.21	1196.63	973.9	2558.58	3887.59	3938.12	926.01	1411.97	3111.58	3442.09	1136.75	3770.13	2527.77	2183.62	2195.79	870.47	2243.58	1565.62	2162.53	2070.28	2155.06	985.45
K01243	adenosylhomocysteine nucleosidase [EC:3.2.2.9]	16407	14241.6	16592.8	20133.2	17947	18523.6	18773.5	18266.8	14019.5	19611.8	14117.5	13360.2	12905	14276.6	8995.06	13211.5	12829.9	12670.2	16591.9	17119.1	17192.6	18516.4	15257	20161	17229.7	17812.9	22007.7	13458.1	15891.8	12497.2	22039.5	12778.2	13319.5	12519.8	13435.7	19571.9	20685.7
K01246	DNA-3-methyladenine glycosylase I [EC:3.2.2.20]	9898.03	15574.2	5345.32	8492.28	17994.2	8642.62	9996.98	10639.3	5164.04	16833.3	12549.4	8463.68	9242.52	7285.47	9548.91	10354	6940.39	8650.42	11614.2	10477.5	13031.6	10083.3	11160.4	13394.1	11036.4	11350	12248.6	5919.44	8263.17	6132.61	8088.27	9500.47	7013.03	6044.2	7395.98	7853.56	7197.22
K01247	DNA-3-methyladenine glycosylase II [EC:3.2.2.21]	868.37	718.09	626.88	835.49	714.92	990.99	661.76	1012.22	285.76	485.88	1523.06	3108.05	675.95	630.78	1311.42	295.62	2815.92	4269.82	2094.08	2465.69	2019.65	2642.21	5621.45	1783.69	1047.13	3921.29	2638.54	3331.02	2775.16	2403.31	1589.46	3359.78	2736.2	5151.36	2715.15	1273.98	1109.97
K01250	pyrimidine-specific ribonucleoside hydrolase [EC:3.2.-.-]	2121.55	3194.1	4263.46	984.79	7848.52	1298.38	2746.8	5535.75	2588.29	2994.86	246.85	29.1	144.58	71.01	63.56	85.62	85.36	3979.98	1799.33	2840.79	2918.86	3874.22	3284.86	4646.67	1440.73	5610.4	6235.21	284.52	685.81	547.01	281.2	409.8	434.54	431.17	140.73	687.64	283.29
K01251	adenosylhomocysteinase [EC:3.3.1.1]	6421.17	7352.07	5352.86	8874.35	5017.4	5333.94	8026.61	8732.88	5480.77	3525.98	16046.3	16033.3	13499	13523.4	14847.6	20147.7	12618.4	11190.1	12687.7	12776.2	12322	10823.9	15690.2	13823.8	9982.91	10663.3	12296.6	10203.4	10179.1	10865.5	9867.01	10668.6	11207.6	11579.9	13544.8	8987.67	10724.5
K01252	bifunctional isochorismate lyase / aryl carrier protein [EC:3.3.2.1 6.3.2.14]	5.88	8.15	5.12	11.45	16.25	11.55	10.69	7.85	4.45	3.08	2.52	6.05	7.92	2.45	1.72	2.12	1.58	10.98	17.89	33.12	3.42	110.72	7.52	15.33	10.29	9.13	17.71	10.85	32.76	5.79	10.31	28.58	9.04	8.67	2.12	4.81	1.45
K01253	microsomal epoxide hydrolase [EC:3.3.2.9]	0.011	0.011	0.011	0.011	3	0.011	0.011	0.011	0.011	1	0.011	0.011	0.011	0.011	0.011	0.011	0.011	0.011	1	0.011	0.011	0.011	1	0.011	0.011	0.011	0.011	1	0.011	1	0.011	0.011	0.011	0.011	0.011	0.011	0.011
K01255	leucyl aminopeptidase [EC:3.4.11.1]	1757.52	4152.29	2678.05	757.45	2717.91	1339.05	1589.56	2745.69	886.12	1383.46	409.86	472.05	290.45	392.45	189.06	108.12	969.58	9900.83	8523.06	8293.52	5652.65	7253.55	10158	8273.28	4810.29	8174.92	10414.2	3489.41	5300.8	3998.21	1666.2	8659.28	3708.33	5559.53	7416.4	1234.37	1494.2
K01256	aminopeptidase N [EC:3.4.11.2]	2087.11	6968.67	1638.81	1454.28	11059.4	2993.61	1750.14	3101.65	1721.2	8720.02	177.26	91.61	354.69	572.5	97.1	109.04	992.57	4200.07	1497.02	3387.34	4062.81	1080.93	665.31	4694.5	1996.86	1317.69	4922.79	73.52	152.84	334.68	70.36	205.79	149.37	374.7	295.89	148.31	55.62
K01258	tripeptide aminopeptidase [EC:3.4.11.4]	17984.3	16560.5	14080.2	20623.8	20570.1	19908.5	18443.2	16459.3	11514.1	23659.8	18679.5	14575.7	19956	17817.9	16476.6	17806.4	15204.6	13786.2	18048.2	17128.6	19826.9	18161.8	13648.8	18506.6	17567.5	16711.3	21412.8	14513.2	15451.1	12779.8	20247.4	13293	13468.9	12657.2	10331.1	18496.3	19521.8
K01259	proline iminopeptidase [EC:3.4.11.5]	3361.58	7675.64	397.7	1540.45	7158.94	4568.66	902.28	268.68	122.92	12597.3	79.5	80.14	69.49	53.39	69.67	130.67	858.53	372.26	384.72	587.42	884.77	383.25	181.34	1609.42	182.53	551.11	563.25	313.25	366.22	128.64	121.97	473.46	266.92	160.03	177.02	184.75	97.5
K01261	glutamyl aminopeptidase [EC:3.4.11.7]	3.25	53.61	6.5	20.83	36.61	110	23.61	10.06	4	17.19	23.5	15.22	64.5	13.06	38	27	33.11	17.75	38.61	238	6.11	163.5	70.25	371.25	7.11	162.61	67	94.75	92.22	26.47	7.97	617.22	2	13.5	24.69	94.75	4.75
K01262	Xaa-Pro aminopeptidase [EC:3.4.11.9]	20374.2	20090.5	19241.7	30449.2	21658.2	22791.2	22527.8	23611.8	17486.1	21404.1	26073.3	28258.4	26636.2	24704.2	24758.3	27466	25449.8	23900.5	26859.1	26442.5	31431.2	26378	25664.4	28442.7	24047.2	26891.9	28688.5	21610.9	22878.8	21103.7	25864.5	24555.5	20479.9	22427.4	23194.8	21859.2	25573.5
K01263	cytosol alanyl aminopeptidase [EC:3.4.11.14]	1593	3680	3	725	3468	2229	293	4	8	6019	5	9	8	8	6	7	5	5	7	15	5	4	7	5	8	6	11	3	5	5	10	4	2	7	4	3	8
K01265	methionyl aminopeptidase [EC:3.4.11.18]	29921.5	22815.7	26712.2	38937	24181.2	35137.9	34258.2	34115.9	22301.8	27943.1	32727	32959.8	31508.2	29673.4	28403.5	30531.1	31571.9	32819.7	37772.1	36594.5	38536.7	40553.4	35398.5	39737	34954.4	39383.5	42578.7	29297.2	33360.8	27769.9	39650.8	26604.4	29691.9	28947.4	29631.2	33496.1	41424.9
K01266	D-aminopeptidase [EC:3.4.11.19]	920.17	502.37	124.37	936.87	410.67	726.34	1028.51	1451.37	904.67	127.67	179.34	6	15.5	17	19.5	18.33	8.34	165.17	232.86	54.17	1757.33	1767.5	901.67	253.49	326.18	3837	847.33	126.5	92.5	119.85	210.16	91	515.16	209.03	207.17	91.83	121.35
K01267	aspartyl aminopeptidase [EC:3.4.11.21]	12265.1	6856.91	10760.9	9812.41	5277.18	13893.3	14567.9	13026.7	5926.5	7294.05	9353.83	5646.67	7914.33	7587.16	3892.08	5082.25	6387.92	15065.4	19020.1	18183.3	15928.5	21084.2	20499.4	19073.3	16530.1	20018.8	20322.8	12604.9	15967.8	10924.4	19990.7	14381.3	13835.7	13358.5	13928.5	13402.2	19276.8
K01269	aminopeptidase [EC:3.4.11.-]	0.011	2	0.011	2	0.011	3	3	2	0.011	0.011	0.011	0.011	2	0.011	0.011	0.011	0.011	0.011	2	1	0.011	0.011	0.011	4	1	1	0.011	2	5	0.011	3	0.011	2	2	0.011	0.011	0.011
K01270	dipeptidase D [EC:3.4.13.-]	17599.5	13536.3	18422.3	29008	14982.2	18646.6	20609.4	21530.8	18171.1	14383.2	26223.3	19730.3	23541.1	17190.8	22562.5	24377.3	16689.5	12083.2	22347.1	20139.1	25369.5	19745.1	15594	20529.9	19652.6	18747.6	21936.1	19955.3	18700.3	16950.9	23671.1	15198.9	16850	19059.5	14792.8	21452.2	24559.6
K01271	Xaa-Pro dipeptidase [EC:3.4.13.9]	4783.95	13689.5	4749.19	2996.8	22554.7	6495.15	5618.87	7757.63	3957.27	17599.3	6122.22	9781.69	5882.95	6759.84	5189.59	3624.29	10732.6	10015.6	1595.45	2234.94	2138.03	2253.14	1527.94	3706.7	4164.65	2564.07	3034.46	2292.85	2350.48	2490.68	1468.2	2240.08	1851.96	2526.54	1064.43	3673.81	1162.2
K01273	membrane dipeptidase [EC:3.4.13.19]	10282.9	5862.19	10797.8	13325	4869.93	13323.1	14601.8	14065.4	9518.85	8108.23	15095.2	18012.8	14480.8	17449.8	12000.3	16695.7	16526.3	7961.39	12702.2	13767.3	13068.1	15435.3	11783.9	15702.3	13123.9	14428	14517.7	11203.5	13483.6	9797.37	16662.7	10276.9	13293.1	12508.2	11670.6	15063.6	19770.5
K01274	D-alanyl-D-alanine dipeptidase [EC:3.4.13.-]	1	4.61	12.5	10.33	6.11	7.5	48.11	32.56	6.5	20.94	8	0.22	5	1.56	5.5	37	8.11	3.5	9.61	14	44.61	55	15.5	5	2.61	38.11	12	4	3.22	4.22	10.22	38.22	6	5.5	9.44	6	6.5
K01277	dipeptidyl-peptidase III [EC:3.4.14.4]	2509.08	2729.58	3462.16	7805.74	2159.84	1330.5	1918.67	1933.42	3988.38	2435.67	7002.74	4628.84	6717.36	3821.58	6997.96	9125.09	2308.05	988.75	4393.16	3079.97	6385.67	1852.96	1910.45	3414.75	2431.3	1585.12	1241.42	4084.92	2218.16	3173.5	872.33	2320.67	1571.58	2372.83	2190.83	2359.25	1051
K01278	dipeptidyl-peptidase 4 [EC:3.4.14.5]	2614.41	3094.41	3520.82	14148.4	2217.01	1607.5	2015.84	1995.59	4126.14	2517.34	7130.06	4779.51	7280.59	4436.91	7078.05	9422.76	2630.31	1428.75	6040.15	6983.07	13424.3	2259.05	2325.02	5747.25	6143.06	2407.36	7926.92	4122.59	2291.15	3275.5	890.66	2369.34	1600.74	2467.66	2291.66	2439.75	1069.67
K01281	X-Pro dipeptidyl-peptidase [EC:3.4.14.11]	2145.17	6898.78	2043.17	1546	11030.9	3015	2002.28	3336.73	1887.67	8541.11	2860	3460.39	1489.33	2078.89	1287.17	1212.17	3261.28	3350.17	599.11	682.17	394.61	710.17	444.67	585.67	107.11	662.44	1053.5	476	253.22	479.39	376.89	371.55	657.67	903.17	249.61	559.5	485
K01283	peptidyl-dipeptidase A [EC:3.4.15.1]	2	36	4	4	1	11	5	14	0.011	11	2	2	3	4	10	3	5	76	5	16	1	3	2	7	1	4	2	3	2	4	2	8	7	2	7	13	5
K01284	peptidyl-dipeptidase Dcp [EC:3.4.15.5]	5034.94	5512.36	7027.94	15647.7	4364.93	2684.95	3840.03	3889.39	7992.91	4872.92	14085	9394.23	13982.6	8007.61	14097.6	18572.3	4825.68	2132.73	8966.71	6940.06	15965.2	3916.64	3887.42	5794.58	6648.14	3441.87	5451.05	8182.69	4462.28	6359.79	1756.97	4678.92	3195.2	4759.33	4393.78	4739.31	2114.95
K01286	D-alanyl-D-alanine carboxypeptidase [EC:3.4.16.4]	15750.8	6435.72	18107.7	12724.3	6524.53	22166.6	17972.2	21856.5	12300.2	13262.4	13294.3	19861.6	16080.9	13621.6	11255.3	16802.1	15493.4	7621.11	13415.7	20120.7	19828.4	25491.2	17557.8	24786.9	21572.3	28813	29292.7	11391.2	12837.4	11056.8	13316.7	11556.5	11333.7	11800.5	11205.5	15973.8	16925.1
K01295	glutamate carboxypeptidase [EC:3.4.17.11]	912.98	2838.54	4142.86	614.2	7541.82	1015	1710.16	4018.2	1729.34	2737.66	119	62.5	178.66	111	66	74.5	97	3725.84	1648.86	2902	1303.16	2240.66	2520	4795	1244	1841	6099	281.34	503	518.34	150	399	277	371.52	162.66	515.84	151
K01297	muramoyltetrapeptide carboxypeptidase [EC:3.4.17.13]	2705.04	2954.91	3884.54	2303.14	2562.09	1614.48	2128.76	2275.32	4303.5	2557.38	3165.71	1713.64	2151.19	2066.53	1799.5	5084.96	2256.5	1154.4	2425.83	4130.36	2348.17	1030.71	1520.78	3179.03	3156.04	1120.46	3983.63	4250.52	2508.92	3087.54	1286.55	2547.03	2161.87	2812.53	2433.23	2732.31	1452.45
K01299	carboxypeptidase Taq [EC:3.4.17.19]	2803.55	928.27	4719.71	1973.29	1168.37	4368.24	4183.97	4788.45	1963.21	2874.78	582.56	110.35	401.12	263.51	200.34	256.37	229.7	3537.81	2953.33	5068.94	4829.73	6752.05	4868.19	7499.61	6085.41	8093.9	8518.96	1423.52	2547.18	1312.19	837.52	5195.09	1823.95	2230.5	663.18	3949.64	1413.64
K01303	acylaminoacyl-peptidase [EC:3.4.19.1]	7.5	52.11	65.75	2.33	22.61	101.25	6.11	2.06	4.75	20.19	3	5.47	4.5	4.56	1.25	0.75	1.61	10	6.61	211.75	12.11	154.5	31.5	2.75	2.61	57.61	15.75	1	5.22	6.72	3.22	4.97	1.25	2	2.19	2.5	3
K01304	pyroglutamyl-peptidase [EC:3.4.19.3]	1700.54	4153.98	105.7	758.04	3592.08	2567.79	521.02	29.47	32.62	6124.91	257.35	92.21	289.41	249.12	150.64	231.2	96.33	106.15	66.63	392.62	135.61	350.96	81.44	540.75	42.37	226.46	122.71	384.52	364.79	338.62	63.47	3456.91	35.87	1294.16	84.03	1004.64	50.54
K01305	beta-aspartyl-dipeptidase (metallo-type) [EC:3.4.19.-]	747	185.4	3352.4	218.5	320.5	708	733.9	1190.1	360.3	685.8	107.64	61.07	230	165.64	131.14	92.14	105.64	651.93	1764.71	3018	1125.5	2387	2243.6	4272.5	1220.5	1846	5191.5	255.5	674	347.5	182.5	1065	481.5	218	171	637	334
K01308	g-D-glutamyl-meso-diaminopimelate peptidase [EC:3.4.19.11]	4032	1477.5	4893.5	2698.5	1995.5	4351.1	4206.5	5373	3161.5	4909.5	1884.34	2771.07	1547.53	2253.14	1109.01	5967.47	1383.14	2599.93	2855.21	5013.9	5851	6705.5	5158.5	6677.2	3419.5	8264	8011	1841.5	1780	1310	1300.5	1559.7	1094.5	639.5	3379.7	1824.5	1849
K01318	glutamyl endopeptidase [EC:3.4.21.19]	0.25	1.5	1	0.5	0.011	1	0.5	2	0.011	1.25	0.011	0.011	0.5	0.011	1.5	0.011	0.011	0.75	2.5	0.011	0.011	0.011	0.25	0.25	0.5	0.011	0.011	0.25	0.011	0.25	0.25	0.011	0.5	0.011	0.25	0.25	0.25
K01322	prolyl oligopeptidase [EC:3.4.21.26]	371.9	61.3	140.17	61.3	47	80.4	41.5	28	76.2	27.5	6247.5	4466	6064.5	2954	6468.5	8725	1272.5	245.5	2431	1695	3602	1268.17	604.17	1984	1699.67	620.67	4073	1600	75.5	1033.5	27.17	248	70	237.5	183	304.5	83.5
K01338	ATP-dependent Lon protease [EC:3.4.21.53]	24139.8	18459.7	21560.5	26257	15394.6	25311.5	27226.6	28905.1	18856.2	16449	26170	28199.2	26182.3	23646.3	24043.5	28483.8	25261.4	25815.2	32548.6	33397.6	35878.3	36953.4	38483.4	33631.5	29797.2	41943.9	35931	25948.2	28799.1	24055.7	32653.5	27919.9	25056.4	28067.5	30127.5	23039	28895.3
K01342	subtilisin [EC:3.4.21.62]	0.011	0.011	1	0.011	0.011	0.6	0.011	0.011	0.011	0.011	0.2	0.011	0.2	0.011	0.2	0.011	0.011	0.011	0.011	0.4	0.011	0.011	0.011	0.2	0.011	0.011	0.011	0.011	0.011	0.011	0.011	0.2	0.011	0.011	0.2	0.011	0.011
K01354	oligopeptidase B [EC:3.4.21.83]	86.78	383.15	100.32	36.62	78.08	232.45	81.19	27.75	20.65	47.58	5.85	12.38	10.92	10.45	16.72	7.95	9.91	153.48	291.42	2533.62	781.62	397.22	100.52	1918.83	1427.62	138.63	3383.04	13.85	32.29	10.29	15.81	38.58	55.37	11.87	13.12	22.81	15.12
K01356	repressor LexA [EC:3.4.21.88]	20894.8	22019.7	14523.9	18529.5	24754.8	25942.8	22236.8	21495	14764.2	31493.4	22162.1	28591.6	24831	25454.7	19831.4	20404.8	26966.5	15894.2	14912.9	16544.1	17160.5	20710.8	15310.3	19364.9	19587.4	21930.7	19235.7	15381.1	16890.6	14712	24257.8	13976.7	16648.3	16685.9	14049.1	20865.6	24394.3
K01358	ATP-dependent Clp protease, protease subunit [EC:3.4.21.92]	31928.9	23838.2	28065.8	38418.9	24479.2	39293.3	39640.1	37019.3	23884.9	27417.8	36683.4	32485.7	30841.5	30326	28273.8	31110	31799	28838.8	41458.4	38521.8	39127.6	43389.5	38939.6	42634.2	39666.7	41051.6	43723.2	31224	40042.6	30833.6	47474	28247.5	32375.6	32044.7	32546.3	38727.6	52591.4
K01361	lactocepin [EC:3.4.21.96]	0.011	4.5	3	3	1	5	5	3	2	6	11	14	6	4	9.5	6	19	17.5	11.5	4	3.5	2	15.5	23	2.5	49	1	0.011	4	215	7	3	4	1111.5	1	865	1.5
K01372	bleomycin hydrolase [EC:3.4.22.40]	4627.75	9928.27	4858.15	9109.4	13156.6	4465	3666.29	4949.99	5480.43	10894.6	7228.97	4754.07	7279.13	4721.29	7075.67	9401.51	3477.37	6031.83	6244.59	5141.86	10226.4	2376.51	2627.74	5663.92	4331.7	2578.68	5843.83	4247.76	2455.7	3561.39	940.72	3071.72	1635.57	2814.5	2405.44	2638.25	1108.84
K01387	microbial collagenase [EC:3.4.24.3]	1.5	0.011	0.011	0.011	0.011	1.5	0.011	0.011	0.011	0.011	1	0.011	0.011	0.011	1	0.011	0.011	9	12	1	0.011	1	1	0.011	1	0.011	44.5	0.011	0.011	0.011	0.011	24	0.011	0.011	0.011	0.011	2
K01389	neprilysin [EC:3.4.24.11]	0.011	2.5	0.011	2	0.011	3	3	2	0.011	0.011	0.011	0.011	2	0.011	0.011	0.011	0.011	0.011	2	1	0.011	0.011	0.011	4	1	1.5	0.011	2	5	0.011	3	0.011	4	2	0.011	1.5	0.011
K01390	IgA-specific metalloendopeptidase [EC:3.4.24.13]	0.011	0.011	2	3	1	2	0.011	2	1	5	0.011	0.011	0.011	0.011	0.011	0.011	0.011	0.011	3	0.011	0.011	0.011	1	0.011	0.011	0.011	0.011	0.011	0.011	0.011	1	0.011	0.011	0.011	1	0.011	0.011
K01392	thimet oligopeptidase [EC:3.4.24.15]	0.011	2	0.011	0.011	0.011	1	3	0.011	0.011	0.011	0.011	0.011	0.011	0.011	0.011	0.011	0.011	0.011	0.011	0.011	0.011	0.011	0.011	1	0.011	0.011	0.011	2	0.011	0.011	0.011	2	0.011	0.011	1	0.011	0.011
K01399	pseudolysin [EC:3.4.24.26]	0.011	0.2	0.2	0.2	0.011	0.011	0.011	0.2	0.011	0.011	0.011	0.011	0.011	0.011	0.011	0.011	0.011	0.011	0.2	3	0.011	2	0.011	0.011	0.011	1	1	0.011	0.011	0.011	1	0.011	0.011	1.2	0.011	0.011	0.011
K01400	bacillolysin [EC:3.4.24.28]	0.011	1	0.011	0.011	0.5	0.011	0.5	1	0.011	0.011	0.011	0.5	0.011	0.011	1	0.5	0.011	0.5	3	0.011	0.5	1	1	1	0.011	0.011	1	1	0.011	0.011	5	0.011	7	0.011	0.011	4.5	0.011
K01401	aureolysin [EC:3.4.24.29]	0.25	1.5	1	0.5	0.011	1	0.5	2	0.011	1.25	1	0.011	0.5	0.011	2.5	0.011	0.011	0.75	2.5	1	0.011	1	1.25	0.25	1.5	0.011	1	0.25	0.011	0.25	0.25	24	0.5	0.011	0.25	0.25	2.25
K01406	serralysin [EC:3.4.24.40]	14	49.2	56.37	5.2	48	12	29	12.4	6	16	0.011	0.011	0.011	0.011	0.011	0.011	0.011	1	0.2	0.011	0.2	18.67	0.17	0.011	0.17	0.67	40	7	0.2	17	10.17	41	17	0.2	0.011	7	1
K01407	protease III [EC:3.4.24.55]	5.38	3.15	3.12	3.45	16.25	5.05	3.69	2.85	3.45	1.08	1.52	6.05	3.92	2.45	1.72	2.12	1.58	7.98	5.89	30.12	3.42	110.72	7.52	7.33	6.29	7.13	3.21	4.85	22.76	5.79	4.31	27.58	5.04	4.67	2.12	4.81	1.45
K01409	N6-L-threonylcarbamoyladenine synthase [EC:2.3.1.234]	23292	23320.3	22118.3	28948.6	24489	26627.1	25637.8	27713.1	22428.2	23831.7	35160.6	45218.1	37362	37188.6	36089.6	40043.4	40256.4	24075.8	25978.2	27864.9	28565.6	27401.5	27280.3	27999.9	25662.2	27934	29274.4	25314.7	24906.7	25150.4	29079.2	23995.6	24604.7	26641.5	27878.2	25446.8	29620
K01414	oligopeptidase A [EC:3.4.24.70]	35.71	94.68	68.99	23.31	98.91	47.04	67.69	61.05	42.45	99.41	680.18	39.05	241.57	692.11	1594.06	22.44	188.92	23.99	67.76	70.28	39.75	140.21	24.52	341.17	57.45	133.13	121.87	29.19	34.76	165.45	69.98	639.25	28.04	14.2	48.79	20.81	239.11
K01416	snapalysin [EC:3.4.24.77]	0.011	0.011	0.011	0.011	1	0.011	1	2	0.011	0.011	0.011	1	0.011	0.011	0.011	1	0.011	1	6	0.011	1	2	0.011	1	0.011	0.011	0.011	2	0.011	0.011	0.011	0.011	9	0.011	0.011	3	0.011
K01419	ATP-dependent HslUV protease, peptidase subunit HslV [EC:3.4.25.2]	4550.52	10438.9	3958.85	2103.55	13606.4	3993.65	3946.42	5649.35	2325.52	9284.06	1851.22	2922.55	2643.95	2663.95	4667.42	1260.62	6709.58	10887.9	6978.92	6368.02	5396.95	6367.05	10384.3	6947.78	3596.29	8209.13	6987.71	4225.27	5558.46	4468.21	1806.56	6630.78	3772.04	6016.03	7515.9	1404.73	1610.7
K01420	CRP/FNR family transcriptional regulator, anaerobic regulatory protein	14087.6	9340.47	13670.7	10510.9	7378.92	16873.3	12918	14331.9	9383.39	9120.72	11606	19489.1	16460.6	14424.8	12318.9	10102.5	19723	18931.9	19723.5	23200.9	18726.7	22888.1	24141.7	23665.1	15904.1	26948.6	26144.1	15819.4	18746.2	14756.8	14186.5	19084.3	16450.3	19794.7	18052.4	14032.4	17204.5
K01421	putative membrane protein	11730.2	8381.76	8364.6	12250.5	12857.6	12871.8	17354.3	14518.2	10469.8	10019	12320.8	10086.4	12147.9	13425.9	8595.26	12440.7	10241.4	16182.8	9820.3	8471.64	12751.3	14750.2	8999.33	11301.3	15005.6	16261.6	10006.2	10103.7	11773	10661.4	29150.5	8127.84	12211.4	10576.7	11228	14761.6	19940.9
K01424	L-asparaginase [EC:3.5.1.1]	17134.3	15980.4	15501.4	22607.2	19117.3	17486.2	17789.4	17794.2	15579.6	18086.3	23878.5	26173	24782	21968.7	21865.3	25904.7	21171.5	13448.5	19146.2	17435.1	21069.9	16909.4	13535	18946.3	16707.6	16849	19539.1	17933	17890.8	16278.5	23808.2	15303	17302.7	18671.7	15497	19842.5	23025
K01425	glutaminase [EC:3.5.1.2]	3135.38	3190.43	6257.48	1936.13	2482.92	1864.25	2477.04	2846.26	4397.25	3274.09	7613.48	4776.99	7327.16	4751.18	7941.75	9252.55	2779.89	1529.66	6169.33	5717.65	9178.63	4136.1	4236.47	6547.57	3822.34	3302.08	6251.21	4559.19	2959.28	3860.38	1478.23	3787.23	2353.54	3334.04	2651.44	3403.48	1953.11
K01426	amidase [EC:3.5.1.4]	1563.41	802.42	1614.8	1122.39	1084.61	1439.61	2119.78	2662.98	1363.26	1044.11	500.37	256.3	331.2	1003.89	228.7	745.33	443.03	5364.92	600.15	723.32	2132.81	3552.08	1289	2717.61	3329.2	5167.94	1629.91	503.92	1061.25	1009.49	437.46	1670.34	1310.74	978.46	585.39	2399.92	400.69
K01428	urease subunit alpha [EC:3.5.1.5]	327.96	2743.68	1492.81	506.48	7400.09	463.21	1294.69	2983.49	1452.12	2222.5	114.52	71.39	290.41	466.11	72.55	57.62	261.58	3536.56	783.25	396.29	640.35	314.21	449.77	836.75	141.12	237.29	1135.38	49.44	109.19	295.87	51.22	214.08	106.37	336.53	147.2	118.39	67.87
K01429	urease subunit beta [EC:3.5.1.5]	285.96	2728.68	1487.81	503.48	7390.09	455.21	1284.69	2980.09	1450.12	2191.5	65.18	58.72	274.74	444.78	59.22	50.29	184.25	3524.56	780.25	394.29	631.95	311.21	449.77	833.75	140.12	237.29	1129.38	46.44	106.79	293.87	44.22	206.08	103.37	332.53	147.2	115.39	64.87
K01430	urease subunit gamma [EC:3.5.1.5]	327.96	2742.68	1491.81	505.48	7403.09	462.21	1294.69	2982.09	1452.12	2223.5	67.18	58.72	276.74	447.78	60.22	50.29	186.25	3525.56	784.25	395.29	638.95	313.21	450.77	834.75	141.12	237.29	1134.38	50.44	108.79	296.87	50.22	209.08	105.37	336.53	147.2	118.39	67.87
K01432	arylformamidase [EC:3.5.1.9]	1	7	2.17	8	3	4	2	7	5	10	7	5	6	8	2	2	3	2	10	6	0.011	19.67	1.17	3	8.17	1.67	6	4	4	7	3.17	8	0.011	6	0.011	1	0.011
K01433	formyltetrahydrofolate deformylase [EC:3.5.1.10]	2231.54	3313.88	3411.85	1669.43	3046.25	1337.98	1912.19	1961	3862.45	2527.16	749.05	240.05	733.03	653.37	592.17	505.79	1020.25	750.57	2250.95	2362.44	2825	1067.13	1171.6	1973.03	2034.96	1743.13	442.38	2522.35	2955.09	2669.54	1093.72	2253.78	1608.79	2235.23	2481.23	2486.81	1022.2
K01434	penicillin G amidase [EC:3.5.1.11]	24.83	82.73	64.73	19.4	58	31.83	59	25.4	14	97.33	8	7	12.33	10	3	2	3	11.67	35.73	1023	213.33	26.33	34	319.5	1333	13	3262.5	19	10	33	22.33	155.33	28.5	9.73	43.33	18	6
K01436	amidohydrolase [EC:3.5.1.-]	1071.75	187.94	5778.66	495.24	337.95	1071.1	1018.28	1987.48	699.25	1043.11	274.86	105.31	386.86	215.72	176.03	241.17	233.36	708.58	3084.19	5441.82	2248.78	4198.75	4272	7623.45	2334.36	3169.61	10158.8	598.92	794.55	813.47	780.47	716.67	2339.08	778	510.39	1188.25	805
K01438	acetylornithine deacetylase [EC:3.5.1.16]	3072.34	3014.88	3713.13	2560.88	2509.01	2134.7	2351.75	2561.92	3998.62	2703.5	7057.18	4658.77	6752.56	3862.15	7008.63	9140.66	2351.22	1249.45	4342.19	3905.28	6103.2	2511.72	2025.35	2448.77	3843.72	1761.58	4970.34	4208.65	2400.24	3238.26	1040.46	2453.03	2054.03	2562.06	2301.77	2414.39	1121.92
K01439	succinyl-diaminopimelate desuccinylase [EC:3.5.1.18]	16130	14122.4	18367.8	12681	17239.6	18464.1	18356.5	24320.1	14144.4	15008.9	14401.6	22659.3	16073.1	16990.5	15702.4	16794.6	23339.7	21704.9	15290.1	21296.7	20622	26676.6	24531.3	25033.1	20936.7	33077.2	28439.7	13014.3	14817.6	14155.1	9426.81	17178.4	16031.9	15754.5	15450.3	14692.9	10777.3
K01442	choloylglycine hydrolase [EC:3.5.1.24]	12787.7	15805.1	13523.4	14929.4	17277.2	15151.3	16187.3	16629.8	14504.4	15987.7	14500.6	9065.17	11069.9	8345.33	10512.1	12178.8	9232.14	8946.42	13551.4	9293.22	15718.5	11504.5	9880.53	10224.7	12291.9	12084.8	7633.74	11862	13906	10899.2	13628.6	12483.3	10908.2	11342.3	10401.6	14686.8	18459.8
K01143	N-acetylglucosamine-6-phosphate deacetylase [EC:3.5.1.25]	21043.3	16702.6	15111.6	22427.4	24399.2	23185.7	26214	29330.8	16241.9	19031.5	18726.7	16623.6	17836.9	19986	13713.6	13050.4	19573	17851.2	18902.1	17651.4	25097	24618.1	19694.9	21008.2	19630.2	29441.1	22012.5	15524.4	18103.5	15028.2	27574	13944.5	18820.9	15731.9	11840.8	20948.6	27537.6
K01444	N4-(beta-N-acetylglucosaminyl)-L-asparaginase [EC:3.5.1.26]	559.34	299.34	254.42	693.67	341.17	792.26	435.51	575.67	112.42	309.09	31.34	7.25	11.67	9	9.75	4.08	29.84	265.5	145.83	2529.92	349	763	189	913.24	1524.51	349.33	3920.08	105.5	139.5	35.35	141.66	106.42	437.41	160.5	106.59	42.83	72.35
K01446	peptidoglycan recognition protein	2	2	1	1	4	0.011	1	1	5	1	5	2	5	1	0.011	0.011	751	0.011	1	1	1	2	12	15	0.011	229	1	3	5	0.011	1	1	0.011	0.011	0.011	1	0.011
K01447	N-acetylmuramoyl-L-alanine amidase [EC:3.5.1.28]	2141.75	4370.51	204.68	1772.83	3839.5	3210.87	1067.01	1173.54	762.39	6419.76	1048.45	346.24	900.5	1335.3	1854.93	554.72	1642.21	334.03	1022.54	685.02	2517.37	422.87	245.7	707.57	563.39	834.78	1032.08	1367.09	543.86	813.93	1312.41	921.58	975.83	2595.33	839.49	1112.25	1355.43
K01448	N-acetylmuramoyl-L-alanine amidase [EC:3.5.1.28]	46206.8	25253.3	37886.9	43141.7	26670.9	42497.4	47381.8	47285.5	34331.1	29056.6	48175.2	56548.3	51706.4	49611.8	41188	49773.5	53806.1	33731.1	48891.6	52639.5	55282.8	56363.5	47100.3	55673.6	49931.3	59849.3	64915.4	41074.4	41658.2	40689.7	58920.9	36846.3	43049.2	46269.7	38881.3	52156.9	54070.8
K01449	N-acetylmuramoyl-L-alanine amidase [EC:3.5.1.28]	13368.3	7858.04	12280.9	16126.5	6260.18	16950.8	15976.2	16461	12436.8	7844.53	24075.9	34064.9	21160.1	24941.1	18498	22957.1	30543.5	4486.94	11841	13620.6	13507.8	15553.8	12370.8	13331.7	11285.6	14450.8	13837.6	11802.1	13423.5	13004.2	17868	11883.5	16472.6	13406.5	12528.3	15926.6	22233.8
K01451	hippurate hydrolase [EC:3.5.1.32]	777.74	653.01	943.44	844.5	595.34	1319.33	832.53	1545.15	1339.09	732.9	1005.68	1434.45	1724.82	2250.3	1107.24	1238.9	3810.16	1932.37	986.05	1655.9	1448.73	1233.35	640.35	1028.91	417.15	642.51	571.43	1545.35	1419.21	1440.32	1828.49	4590.23	1456.08	2954.06	1361.55	1929.84	1882.14
K01452	chitin deacetylase [EC:3.5.1.41]	0.5	0.011	0.011	0.011	0.011	0.5	0.011	0.011	0.011	0.011	0.011	0.011	0.011	0.011	0.011	0.011	0.011	3	4	0.011	0.011	0.011	0.011	0.011	0.011	0.011	14.5	0.011	0.011	0.011	0.011	0.011	0.011	0.011	0.011	0.011	0.011
K01453	6-aminohexanoate-oligomer exohydrolase [EC:3.5.1.46]	0.83	1.83	3.33	4	0.011	0.83	1	1	1	2.33	2	0.011	0.33	0.011	1	0.011	0.011	3.67	8.33	5	0.33	3.33	1	0.011	3	1.5	16.5	2	0.011	0.011	1.33	26.33	2	1.33	0.33	1.5	2
K01455	formamidase [EC:3.5.1.49]	1.5	9.5	106	10	9	7.5	5	11.9	5	14	7	7	10	8	2	2	3	25	28	9	1.4	165	10	19	9	2.5	27.5	8	9.4	9	6	8	68	8	0.011	2.5	2.5
K01457	allophanate hydrolase [EC:3.5.1.54]	15.38	59.75	56.79	13.12	51.25	22.38	36.88	23.28	10.12	24.75	6.38	5.38	10.25	8.12	2.25	2.12	3.25	5.88	19.75	10.12	9.15	21.05	11.05	23	8.29	14.67	46.88	13.38	15.02	24.12	19.17	48.25	23.75	10	0.12	9.5	1.62
K01458	N-formylglutamate deformylase [EC:3.5.1.68]	1	6	0.011	4	3	4	1	6	4	8	6	5	6	8	2	2	3	2	6	8	0.011	3	1	3	6	2	7	2	4	7	4	7	0.011	7	0.011	1	0.011
K01460	glutathionylspermidine amidase/synthetase [EC:3.5.1.78 6.3.1.8]	5.38	3.15	2.95	3.45	16.25	5.05	3.69	2.85	3.45	1.08	1.52	6.05	3.92	2.45	1.72	2.12	1.58	7.98	5.89	30.12	3.42	92.05	7.35	7.33	6.12	6.46	3.21	4.85	22.76	5.79	4.14	27.58	5.04	4.67	2.12	4.81	1.45
K01461	N-acyl-D-glutamate deacylase [EC:3.5.1.82]	1	11	1	6	3	9	6	8	4	8	6	5	9	9	2	2	3	2	8	8	0.011	3	1	9	7	2	6	4	10	8	6	7	3	10	0.011	2	1
K01462	peptide deformylase [EC:3.5.1.88]	31564.8	32355.5	27631.6	33495.4	36706.7	34659.4	32538.3	37766.2	27983.1	35345.6	36752.8	43373.6	38925.3	34590.8	33195.9	43037.8	38460.2	34763.9	30907.3	33006.9	34718.8	35272.5	32555.2	36038.3	30173.7	40319.2	40132.9	29209.6	27267.7	28059.4	38481.7	26616.2	29241.3	32115.7	31155.3	32485	34387.3
K01464	dihydropyrimidinase [EC:3.5.2.2]	4862.75	3212.37	6367.2	5434.79	1616.51	5188.84	5372.34	8103.12	4835.09	3491.67	6658.34	9808.75	7290	5322.83	4495.5	5510	7951.09	1989.92	2997.11	6179.92	4880.5	6467.58	4642	6914.41	3094.76	8292.33	7279.08	3958.75	2850.5	3095.6	4889.57	2562.75	4913.91	6009.53	3849.25	5190.25	5291.02
K01465	dihydroorotase [EC:3.5.2.3]	19394.2	17033.5	19938.1	23832.2	18442.6	21351.2	23479.4	24349.4	18384.7	15880.8	26116.1	28026.6	26225.2	24560.2	25466.2	27293	25799.7	23647.4	26041.3	27438.6	26302.3	26436.5	25544.2	29651.6	26153.1	27796	28438.3	21756.4	24712.6	22071.9	26994.6	22843.6	21246.5	24183.8	24117.9	24945.9	26813.8
K01466	allantoinase [EC:3.5.2.5]	575.25	93	667.5	106	298	562.5	444	1300.5	160.5	490.75	57.5	51.5	37.5	32	41	48.5	122.5	808.25	266	409.5	250	758	265.25	326.25	221	483.5	314	324.25	758.5	222.25	87.25	413.5	468.5	156.5	206.25	242.25	86.75
K01467	beta-lactamase class C [EC:3.5.2.6]	5	17.6	6.7	9.53	4	12.67	8.81	11.87	7.33	14.33	9.14	7.67	9.67	10.33	7.97	5	24.33	10.6	17.84	15	4.37	26.34	17.14	14.33	8.67	27.63	9.33	5.47	25.34	10.67	9.31	36.33	5.29	12.37	3	6.81	4.83
K01468	imidazolonepropionase [EC:3.5.2.7]	839.54	151.93	3001.48	6701.06	235.09	639.81	1307.69	953.64	738.25	578.5	7388.96	5656.47	7608.39	4179.45	9491.8	8993.21	3207.05	878.23	4580.33	5778.49	7027	3607.34	3092.89	6663.2	3396.34	2434.58	9271.05	2146.69	912.42	1668.62	628.97	872.7	864.62	1262.86	718.98	1233.14	964.87
K01469	5-oxoprolinase (ATP-hydrolysing) [EC:3.5.2.9]	3	39	3	8	4	13	4	20	4	19	8	7	8	11	12	5	8	85	11	19	1	2	3	8	7	5	8	5	5	10	5	20	6	6	7	13	4
K01470	creatinine amidohydrolase [EC:3.5.2.10]	801.96	286.75	1783.62	319.87	563.58	684.88	2099.88	1353.73	799.37	1683.75	493.04	309.46	1729.58	411.29	179.25	444.12	498.5	2568.3	814.66	783.04	2258.35	1277.46	411.21	3480.25	6086.87	2325	817.63	1090.63	1809.38	1104.87	564.58	712.17	1364.33	2315.33	606.2	4307.25	751.79
K01473	N-methylhydantoinase A [EC:3.5.2.14]	634	92.5	2801	155	182	514	454	1095	221	574	92	22	136	38	57	68	81	417	1360	2574	1058	2227	2114	3839	1158	1599.5	5044	193	267	283	114	221	234	87	88	366.5	128
K01474	N-methylhydantoinase B [EC:3.5.2.14]	634	92.5	2801	155	182	514	454	1095	221	574	92	22	136	38	57	68	81	417	1360	2574	1058	2227	2114	3839	1158	1599.5	5044	193	267	283	114	221	234	87	88	366.5	128
K01476	arginase [EC:3.5.3.1]	18.99	69.07	307.73	63.25	52.66	53.1	100.23	34.55	68.1	52.38	22.95	27.25	52.65	59.5	21.08	8.25	14.63	27.67	213.58	115.03	121.03	18.46	43.47	61.45	33.13	40.12	141.5	37.17	30.7	26.17	44	105.45	102.75	74.16	35.03	92.17	70.75
K01477	allantoicase [EC:3.5.3.4]	2.33	6.03	2.53	3.2	7.5	3.33	3.5	3.7	0.011	1.33	0.011	0.5	2.33	1	0.011	2.5	0.011	2.17	16.53	3	1.83	5.33	2	4	2	1.5	2	4	5	1	3.33	1.33	9	2.53	0.33	2	1.5
K01478	arginine deiminase [EC:3.5.3.6]	646.17	512.38	1241.03	538.36	671.78	925	686.59	1020.74	792.67	951.78	1412.94	1374.3	1692.49	1973.19	3192.28	968.98	3104.42	6244.86	1027.49	1407.84	1460.78	1403.67	692.81	2050.17	295.11	1249.73	793.5	820.81	834.19	1323.39	1118.03	1960.05	1071.29	2076.87	1222.61	1219.14	1209.5
K01479	formiminoglutamase [EC:3.5.3.8]	6.79	21.88	38.85	25.02	34.25	17.14	9.52	14.92	17.62	33.66	9.72	10.38	13.61	11.12	12.59	4.12	7.25	40.9	92.95	2164.52	199.91	205.71	72.94	789.45	1376.29	26.46	3169.38	9.77	13.76	12.87	17.22	16.11	9.54	15.56	2.23	8.39	1.87
K01480	agmatinase [EC:3.5.3.11]	9359.19	6361.72	9495.48	6029.26	4951.25	6898.32	6900.09	8248.37	6446.27	5240.15	11333.4	14707.9	15832.3	11805.1	13383.4	15123.1	11804.8	12133.5	13675.2	16237.4	12744.6	13294.5	16199.5	16621.8	12776	13039.6	18428.5	8991.44	8920.59	10616.2	5338.23	9925.2	11267.1	11064.5	10054.6	8696.23	6849.95
K01482	dimethylargininase [EC:3.5.3.18]	133.5	36.2	396.2	137.2	353.5	124.5	204	86.2	209.5	216.5	99	177.5	128	439	97.5	353	188	2308.5	45.7	226	143	576.5	163.5	191.5	41.5	284.5	168.5	133	9	415.5	50	357	254	133.7	256	157.5	59.5
K01483	ureidoglycolate lyase [EC:4.3.2.3]	328.33	78.86	210.86	68.53	106	398	157.67	556.73	148.33	255.66	26	37.67	44	63.33	4.33	7	31.33	189.34	196.53	350	234.2	341	444.33	365.33	82	294.67	165.33	38.33	396.2	35.67	24.33	116.66	40	19.2	45.33	49.67	22.33
K01484	succinylarginine dihydrolase [EC:3.5.3.23]	8.76	38.6	6.94	9.77	33.5	17.43	8.57	19.43	5.57	12.83	3.9	13.43	8.17	6.57	11.97	6.24	6.83	90.86	15.84	73.24	7.17	203.1	15.4	19.33	11.41	16.63	7.09	11.23	27.38	12.91	9.31	35.83	12.79	7.87	10.24	18.81	5.57
K01485	cytosine/creatinine deaminase [EC:3.5.4.1 3.5.4.21]	120.06	214.2	70.8	51.98	161.02	52.64	63.46	37.26	32.58	372.16	19.61	35.61	27.58	15.75	6.06	13.86	756.61	73.99	76.28	132.28	53.56	408.23	90.22	387.92	66.22	259.4	108.22	30.53	38.25	32	30.95	184.55	57.79	24.87	50.22	25.39	22.03
K01486	adenine deaminase [EC:3.5.4.2]	8382.87	7030.18	9081.47	5882.44	6583.05	6464.7	8585.65	11116.1	6824.17	5509.16	5521.46	7060.11	4301.32	4816.33	4541.23	8450.7	6807.46	14654.6	9845.93	12106.6	14131.7	16553.3	16579.8	15648.5	10748.5	23819.8	15384.7	7167.8	8908.87	6873.48	5033.78	11806.9	7541.06	10652.5	11888.1	7198.42	4052.84
K01487	guanine deaminase [EC:3.5.4.3]	2068.63	1221.07	2245.69	1859.61	1111.76	2031.22	3481.22	4147.9	2546.09	1971.92	1065.97	350.63	1647.37	416.95	308.63	718.87	1601.72	1813.05	1081.56	1342.42	2425.2	3160.01	1474.17	2974.91	3542.18	6146.12	1673.21	1476.13	2642.82	1589.22	1735.24	1307	2308.66	4335.23	1332.87	4393.25	2065.14
K01488	adenosine deaminase [EC:3.5.4.4]	1787.28	3744.32	2542.49	1701.54	8146.76	1885.29	5704.03	5342.47	3043.24	2961	1200.36	420.3	1557.42	273.28	276.72	1442.62	1720.67	4328.15	765.5	706.04	2314.92	2853.97	1405.94	2748.99	4324.22	5264.63	2304.29	874.85	1971.76	833.14	650.3	990.33	1500.45	1493.2	508.12	2454.81	912.22
K01489	cytidine deaminase [EC:3.5.4.5]	19585.4	10635.5	15467.9	27644.3	8679.44	20322.1	24238.7	22872.1	17379	11731.9	28785.5	27986.7	26180.8	25441	24312.5	27175.2	24742.4	9388.49	21609.7	21017.1	24568.1	22258.4	19475.7	22384.6	22771.7	22383.9	22842.5	19750.6	21208.6	18875.6	29981.6	16592.5	21092.9	18661	17499	24907.2	29649.9
K01491	methylenetetrahydrofolate dehydrogenase (NADP+) / methenyltetrahydrofolate cyclohydrolase [EC:1.5.1.5 3.5.4.9]	20266.8	20091.3	19198.8	24096.8	21632	22667.6	22456.8	23401.2	17328.4	21261.7	25533.8	27940.2	26010.5	24047.2	24613.6	27152.8	25572.8	23142	25035	25362.2	25693.9	25543.3	25117.8	26387.7	23056	25947	27845.6	21271.4	22370.5	20521.2	25795.5	21237.3	20205.5	21987	22763.5	21490.5	25493
K01492	phosphoribosylglycinamide/phosphoribosylaminoimidazolecarboxamide formyltransferase [EC:2.1.2.2 2.1.2.3]	647.33	181.25	469.5	788.33	437	309	143.5	85.5	312.38	593	308.58	453.5	865.95	730.17	768.88	496.92	481.55	257.92	586.33	444.55	2278.75	170.71	293.45	604	463.8	488.62	322.42	94.5	328.83	253	118.33	85.17	241	111.33	220.83	267	89
K01493	dCMP deaminase [EC:3.5.4.12]	20073.7	19362.4	18954.8	23856.2	21415	22164.9	22259.2	22461.5	17030	20930	25367.1	27571.9	25879.2	23814.9	24529	27093.9	24837	22583.3	24428.9	25165.5	25197.1	24743.7	24968.7	25251.4	22956.3	24743.4	27441.6	21144.6	21482.4	19894.9	25593.4	20997.4	20112.6	21809.8	22081	21110.7	25428.4
K01494	dCTP deaminase [EC:3.5.4.13]	1408.95	1436.82	633.82	2595.29	800.75	1300.79	1755.2	1656.92	876.82	706.25	653.19	650.38	818.92	469.45	217.72	339.28	955.25	830.65	687.08	369.79	659.95	1066.55	185.52	2429.32	3114.63	1944.46	2650.37	1091.85	1857.29	939.14	676.8	525.08	989.53	1813.7	973.79	2511.14	447.97
K01495	GTP cyclohydrolase IA [EC:3.5.4.16]	10521.2	5233.94	7612.55	15215.4	4392.53	10611.4	11134.2	9525.28	8241.84	6621.08	13465.1	8501.43	15152.3	12373.6	11817.5	13141.5	7540.79	7770.58	13170.7	10584.9	15089.4	10588.4	8052.97	11997.9	14593.6	8986.68	10345.2	12253.4	13257.7	11807.6	18709.4	7156.58	10407	8568.9	9657.66	13442.6	17313.5
K01496	phosphoribosyl-AMP cyclohydrolase [EC:3.5.4.19]	2358.89	4466.17	3301.95	1563	3347.32	2592.98	2052.83	2865.9	1585.12	1777.08	918.5	549.75	1207.49	1508.16	1775.42	924.4	765.33	11023.3	6380.03	6827.58	4667.53	6738.16	10425.5	6355.92	5073.16	7624	6360.41	3844.84	4703.03	5139	1763.17	6425.92	4020.08	6023.86	7066.75	1367.17	2081
K01497	GTP cyclohydrolase II [EC:3.5.4.25]	57.38	200.35	62.32	29.65	18.25	24.05	16.69	21.05	10.45	22.08	3.52	10.05	7.92	6.45	11.72	7.12	6.58	104.98	487.09	97.12	136.42	366.72	17.52	32.83	24.29	800.13	118.21	9.85	850.76	553.79	147.31	69.58	61.54	152.87	503.12	349.81	42.45
K01499	methenyltetrahydromethanopterin cyclohydrolase [EC:3.5.4.27]	0.011	0.011	0.011	0.011	0.011	0.011	0.011	0.2	0.011	0.011	0.011	0.011	0.011	0.011	0.011	0.011	0.011	1	0.011	0.011	0.2	0.011	0.011	0.011	0.011	0.011	0.011	0.011	0.2	0.011	0.011	0.011	0.011	0.011	0.011	0.011	0.011
K01501	nitrilase [EC:3.5.5.1]	26.33	85.53	135.53	26.2	64	35.33	68	28.2	29	119.33	118	84	83.33	68	189	78	468	121.67	62.53	17	31.33	66.33	22	325	71	19	117	23	16	32	18.33	158.33	28	8.53	44.33	12	5
K01502	aliphatic nitrilase [EC:3.5.5.7]	1	11	0.011	4	3	6	3	14.2	4	8	8	5	7	10	3	3	4	3	6	7	0.2	1	1	5	6	5	6	4	4.2	7	5	10	0.011	6	1	2	1
K01505	1-aminocyclopropane-1-carboxylate deaminase [EC:3.5.99.7]	1.33	6.53	53.53	4.2	3.5	4.33	1.5	8.7	4	9.33	6	5.5	7.33	8	2	2.5	3	10.17	11.53	5	1.83	84.33	2	3	6	1	7	3	4	7	3.33	8.33	35	6.53	0.33	1.5	1.5
K01507	inorganic pyrophosphatase [EC:3.6.1.1]	3090.99	3921.13	3367.18	4954.9	2569.67	4411.91	4028.88	4403.44	5447.02	2705.58	8162.87	13653.5	8056.33	9093.56	6510.02	10866.8	9521.49	1195.79	2640.97	5777.66	4194.87	2990.43	2029.04	5392.08	6692.74	3688.92	5396.17	3371.54	3492.38	4935.41	3011.28	5020.91	4412.99	5894.7	5553.32	6863.45	3794.74
K01512	acylphosphatase [EC:3.6.1.7]	9991.87	9656.1	9148.91	7666.62	15379.2	14855.1	11742	11303.5	6585.9	15068.9	4436.56	7219.02	5066.95	3781.67	3493.34	7432.36	6519.69	8868.4	7220.19	9968.6	10437.4	11915.2	6690.27	12513	11612.6	13168.9	17341.6	5841.93	7594.51	5092.43	12733.1	4652.08	3525.63	2984.37	7758.75	6597.88	10917.2
K01515	ADP-ribose pyrophosphatase [EC:3.6.1.13]	17290.6	13727.6	13450.2	16596.2	17208.5	22710	19202.3	20807.5	13204.5	18738	18893.1	23676.1	20063.6	20641.8	18179.5	18603.6	24619	15187.4	14674.9	16269.5	16103.5	18705.8	13920.8	17997.7	17027.2	18018	19164.4	15749.1	16314.1	13970.8	24328.1	14003.9	15811.1	14403.7	14594.8	18588.9	25329.5
K01517	manganese-dependent ADP-ribose/CDP-alcohol diphosphatase [EC:3.6.1.13 3.6.1.16 3.6.1.53]	0.011	0.25	0.011	0.011	0.011	0.011	0.011	0.011	0.011	0.011	0.011	0.011	0.011	0.011	0.011	0.011	0.011	0.25	0.5	1	1.25	0.011	0.011	2.75	3.25	0.5	0.011	0.011	0.011	0.011	0.011	0.011	0.011	0.011	0.011	0.011	0.011
K01520	dUTP pyrophosphatase [EC:3.6.1.23]	20255	20043.8	18912.7	24040	21579.7	22603.2	22386.3	23340.3	17258.4	21252.5	21566.2	24768.7	21369.1	20899.9	18067.2	20082.1	24521.1	23121.6	24780.8	25231.9	25614.6	25519.4	24773.1	26364.1	23046.6	25857	27804.3	19762.5	22332.2	19905.6	25741.1	20985	20208.5	21876	22767.9	21362.3	25296.5
K01521	CDP-diacylglycerol pyrophosphatase [EC:3.6.1.26]	5.38	3.15	3.12	3.45	16.25	5.05	3.69	2.85	3.45	1.08	1.52	6.05	3.92	2.45	1.72	2.12	1.58	7.98	5.89	30.12	3.42	110.72	7.52	7.33	6.29	7.13	3.21	4.85	22.76	5.79	4.31	27.58	5.04	4.67	2.12	4.81	1.45
K01523	phosphoribosyl-ATP pyrophosphohydrolase [EC:3.6.1.31]	717.73	770.33	1006.28	818.67	850.83	1435.48	634.5	821.4	463.95	815.58	581.17	568.75	786.33	1099.83	854.25	907.74	687.66	3776.67	277.36	740.75	381.53	961.83	416.5	758.25	1287.33	800	804.08	1124.5	419.53	1450	382.83	625.08	496.58	1454.03	336.58	556.5	146.67
K01524	exopolyphosphatase / guanosine-5'-triphosphate,3'-diphosphate pyrophosphatase [EC:3.6.1.11 3.6.1.40]	15759.6	17257.3	13722.6	13144.3	20398.9	18731.8	17024	16297.7	10338.3	23031	12147.9	9157.63	10902.4	8996.75	7819.2	7928.57	12974.6	18165.5	16677.3	16535.9	17657	18747.6	17150.6	18660.4	16963.4	20294.8	20405.5	13141.8	17616.8	13373.5	20343.5	12361.7	12907.4	14476.2	11844.1	14969.9	18694.7
K01525	bis(5'-nucleosyl)-tetraphosphatase (symmetrical) [EC:3.6.1.41]	234.71	94.68	67.65	27.65	77.25	42.38	68.69	34.05	37.45	108.41	13.52	16.05	17.25	19.45	5.72	6.12	7.58	21.65	44.42	67.12	32.75	139.05	24.52	337.33	73.29	26.13	127.21	29.85	67.76	53.79	51.64	199.91	55.04	22.2	57.45	101.81	34.45
K01531	P-type Mg2+ transporter [EC:7.2.2.14]	3653.54	5060.36	1401.99	2630.49	4506.42	3657.56	2665.36	3201.72	1971.96	6425.25	404.86	145.55	430.42	368.78	131.72	221.62	914.42	5276.15	3021.75	2454.79	5325.92	5291.72	7091.19	2144.49	1251.97	11329.1	3184.04	2609.52	2543.76	2196.31	1023.97	3605.75	2752.7	4448.53	2594.62	1216.48	1301.47
K01533	P-type Cu2+ transporter [EC:7.2.2.9]	9038.15	10666.1	14308.9	12842	14026.8	12194.8	11901.8	13133.7	9608.04	9778.51	9587.9	6154.39	12081.4	5865.48	10088.5	12588.6	5851.66	18384.3	17578.2	16840.6	18186.6	17606	16719.4	18267.7	15666.4	19810.7	21351.6	12896.2	13845.7	10541.8	14526.3	11768.4	8110.76	11753.5	14132.8	9057.49	13738.6
K01534	Zn2+/Cd2+-exporting ATPase [EC:7.2.2.12 7.2.2.21]	17134.8	13457.3	16573	22425.4	16288.9	19813.3	21779.4	22586.6	13631.8	14590.2	19115.6	23705.6	21156.9	21073.7	17966.1	19137.1	23942.4	23300.5	22583.5	24425.8	23376.9	25776.5	25095.8	25604.3	22559	26426.9	28652.8	19311.2	22160.6	18070.5	25924.1	22698.3	19678.4	20998	21064.1	20363.5	25808
K01535	H+-transporting ATPase [EC:7.1.2.1]	0.011	2.5	0.5	2.5	0.011	3.5	3	2.5	0.011	0.011	0.011	0.011	2	0.011	0.011	0.011	0.011	1	2	1.5	0.5	0.5	0.011	5	1	1	0.5	2	5	0.011	3.5	0.011	2.5	2	0.011	0.011	0.011
K01537	P-type Ca2+ transporter type 2C [EC:7.2.2.10]	32591	31428	29944.3	34416.3	38600.2	33854.2	32480.9	36234.3	27529.3	42544.7	39719.9	54138.4	40867.4	38545.8	37968.2	40891.9	44236.2	21518.6	26160.2	30763.2	33973.4	33600.7	27157.3	35385.3	31241.7	36840.6	40370.7	24224.8	25259.2	26121.5	26262.7	20402.7	26276.9	25286.5	22602	32451.7	29223.2
K01545	potassium-transporting ATPase KdpF subunit	0.011	0.011	0.011	0.011	0.011	0.011	0.011	0.2	0.011	0.011	0.011	0.011	0.011	0.011	0.011	0.011	0.011	1	0.011	0.011	0.2	0.011	0.011	0.011	0.011	0.011	0.011	0.011	0.2	0.011	0.011	0.011	0.011	0.011	0.011	0.011	0.011
K01546	potassium-transporting ATPase potassium-binding subunit	9432.87	8425.11	8061.24	4913.65	7320.75	5299.14	6138.36	6842.92	8294.34	5950	10817.3	10816	8578.11	7548.03	10689.4	15604.3	6655.39	11226	11309	9127.42	13352.1	11104.1	13618	9279.91	6676.18	14016.1	9185.79	9606.19	8155.29	9309.39	4523.55	9652.59	7463.45	10996.9	12789.1	7294.48	3885.8
K01547	potassium-transporting ATPase ATP-binding subunit [EC:7.2.2.6]	9444.87	8448.11	8348.24	4805.65	7403.75	5148.14	6917.36	6703.92	8359.34	6147	11102.3	10920	9911.11	7548.03	10727.4	15671.3	6849.39	11386	11303	9045.42	13427.1	11289.1	13595	10607.9	9538.18	14607.1	9327.79	9621.19	8646.29	9577.39	4379.55	9670.59	7697.45	11309.9	12789.1	8999.48	3811.8
K01548	potassium-transporting ATPase KdpC subunit	9412.87	8404.11	8020.24	4772.65	7315.75	5116.14	6107.36	6608.92	8049.34	5952	10933.3	10823	8577.11	7516.03	10692.4	15743.3	6664.39	11214	11272	8946.42	13305.1	11097.1	13557	9266.91	6654.18	13976.1	9156.79	9403.19	7854.29	9150.39	4192.55	9447.59	7116.45	10464.9	12587.1	6947.48	3464.8
K01551	arsenite/tail-anchored protein-transporting ATPase [EC:7.3.2.7 7.3.-.-]	1074.17	307.34	297.17	1882.34	357.01	551.01	378.34	78.17	126.84	114.34	307.34	63	69.17	128.33	53.5	30.5	171.34	157.5	233.33	172.67	1935.67	569	95.5	126.16	338.01	353.33	787.33	179.5	102	73.85	180.49	100.67	483.66	193.5	210.17	74	95.02
K01555	fumarylacetoacetase [EC:3.7.1.2]	12.33	35.03	9.03	24.7	17.5	20.83	31.5	17.2	9	83.33	6	5.5	8.33	9	2	5.5	3	53.17	287.53	1479.5	611.33	150.83	67	2201.5	177	124	316.5	16	14	16	8.83	114.33	14	9.53	43.33	6.5	5.5
K01556	kynureninase [EC:3.7.1.3]	3.83	16.53	57.53	11.2	10.5	9.83	7.5	11.7	5	12.33	7	5.5	10.33	10	3	4.5	3	15.17	36.53	1024	187.83	95.33	26	10.5	1296	3	3158.5	8	10	9	13.33	9.33	45.5	11.53	0.33	7.5	3.5
K01560	2-haloacid dehalogenase [EC:3.8.1.2]	5344.75	8264.48	6387.95	3600.87	12355.6	6065.59	6567.45	7670.13	4419.59	11311.6	6634.84	5305.47	2942.5	3296.39	2681.25	6015.75	4542.95	5024.92	3223.47	5836.42	4889.31	7226.33	5555.25	8360.16	5706.62	8587.44	8883.58	3323.25	2513.92	2790.82	1647.79	2608.47	2575.41	4067.03	1487.44	5040.75	2090.77
K01561	haloacetate dehalogenase [EC:3.8.1.3]	1.33	6.53	1.53	4.2	6	4.33	1	6.9	4	9.33	6	5	6.33	8	2	2	3	10.67	7.53	5	1.53	1.33	2	3	6	1	6	3	4.2	8	3.33	13.33	0.011	6.53	0.33	1	0.5
K01563	haloalkane dehalogenase [EC:3.8.1.5]	4.33	11.83	3.33	3	7	11.33	5	27.5	12	1.33	0.011	0.011	3.33	2	0.011	2	0.011	1.67	13.33	5	1.33	6.33	2	6.5	2	1.5	2	3	6	2	3.33	1.33	8.5	4.33	0.33	3.5	2.5
K01567	peptidoglycan-N-acetylmuramic acid deacetylase [EC:3.5.1.-]	11252	4028.64	8093.44	10470.6	4428.18	12585.6	13124.3	11537.5	8279.78	7189.03	8742.85	8439.82	11171.5	10859.5	6658.17	11965.3	6446.39	6046.01	11902.8	11081.8	10847.8	13540.2	10393.4	13397.3	12778.1	13174.8	14059.6	10292.6	12327	10147.2	16152.5	6340.12	10432.1	10584.5	10881.4	14679.6	18223.8
K01569	oxalate decarboxylase [EC:4.1.1.2]	0.011	2	2.17	2	0.011	4.2	3	2	0.011	0.011	0.4	0.011	2.4	0.011	0.4	0.011	0.011	0.011	2	3.8	3	18.67	0.17	8.4	1.17	5.67	0.011	2	5	0.011	6.17	0.4	2	6	0.4	0.011	0.011
K01571	oxaloacetate decarboxylase (Na+ extruding) subunit alpha [EC:7.2.4.2]	12974.7	4801.89	9546.61	11745.2	5404.51	15430.8	15624.8	13107.2	9241.41	8478.53	15368.2	17711.1	16372	17879.3	12294.7	16802	17484.2	10769.7	13415.7	13317.9	14644.1	16216.7	11897	15559	15222.8	14941.4	16169.4	12153	13583.5	12070.3	22400	8611.34	13322.8	12271.5	12057.2	16425.8	20665.2
K01573	oxaloacetate decarboxylase (Na+ extruding) subunit gamma	26.33	17.25	49.5	327.33	22	33	706.5	19	5.88	27	55.58	105	294.45	189.17	57.38	192.92	141.55	86.92	519.33	137.55	2111.75	165.21	84.95	296	393.8	273.62	45.42	20	12.33	30	13.33	13.67	5	11.33	5.33	66	3
K01574	acetoacetate decarboxylase [EC:4.1.1.4]	2.41	2.83	4.33	4.67	2.34	3.33	52.33	31.5	5.17	5.58	8	0.011	5.83	1.33	2.5	37.17	7	2.42	3.83	12	44.5	55.33	14.25	4.92	2.5	38	11	4.25	3.5	4.25	8.91	39.33	6.5	7.33	9.91	6.42	6.92
K01575	acetolactate decarboxylase [EC:4.1.1.5]	373.2	2860.01	1411.96	493.75	7458.8	430.88	1298.91	2963.31	1463.99	2408.55	26.22	17.99	30.28	39.07	24.76	43.29	792.64	3307.23	263.61	185.69	195.47	213.72	276.11	842.62	36.51	540.51	1049.38	29.27	105.2	209.48	50.17	649.22	33.21	270.67	22.62	190.39	27.87
K01576	benzoylformate decarboxylase [EC:4.1.1.7]	0.011	0.2	0.2	0.2	0.011	0.011	0.011	0.4	0.011	0.011	0.011	0.011	0.011	0.011	0.011	0.011	0.011	1	0.2	0.011	0.2	0.011	0.011	0.5	0.011	0.011	0.011	0.011	0.2	0.011	0.011	0.011	1.5	0.2	0.011	1	0.011
K01577	oxalyl-CoA decarboxylase [EC:4.1.1.8]	176.67	492	4.5	28	126.83	227.17	89.84	3.7	8	176	3	3.84	6	7.66	4.5	2.17	6.5	11.84	12	9.17	6.37	69.84	9	9.5	7	11	11.33	6.33	24.2	6.84	10.67	32.66	4.17	5.84	7.17	6.17	9.33
K01578	malonyl-CoA decarboxylase [EC:4.1.1.9]	4	7	0.011	4	3	6	2	7.2	7	10	6	5	6	8	2	3	3	10	7	5	0.2	1	1	3	6	1	6	2	4.2	7	3	12	0.011	6	0.011	1	4
K01579	aspartate 1-decarboxylase [EC:4.1.1.11]	6567.27	3811	4369.85	8964.28	3227.25	2947.98	3903.75	3922.9	5836.89	4433.72	9644.1	8069.46	11305.6	8826.5	13447	11244.2	6027.1	6502.08	7767.46	7278.81	9867.09	5512.34	8273.05	6183.86	5573.75	7015.74	7059.95	8562.69	6695.92	7978.69	7711.37	6845.12	6733.3	7487.36	6627.72	5477.3	5316.36
K01580	glutamate decarboxylase [EC:4.1.1.15]	2512.58	2735.74	3538.99	1529.23	2204.67	1330.17	1981.01	1965.08	3885.04	2392.33	7406.57	4695.18	6907.86	4442.57	7845.79	9293.25	2506.88	2002.76	4059.83	1722.3	5917.51	2221.13	1888.61	1598.08	2320.63	1580.46	1142.41	4166.25	2270.16	3440.17	934	2772	1679.08	2427.67	2269.5	2457.59	1191.99
K01581	ornithine decarboxylase [EC:4.1.1.17]	2841.38	6416.92	1428.99	1385.65	10850.2	2688.05	2362.33	2977.09	1480.45	8133.08	15.66	17.05	15.92	39.45	22.86	10.12	14.58	3385.41	259.23	189.12	141.82	171.39	237.83	472.33	40.46	190.09	1008.21	33.99	58.3	221.79	40.62	91.58	55.33	260.87	17.12	110.95	22.95
K01582	lysine decarboxylase [EC:4.1.1.18]	24.26	41.73	52.24	65.4	52.5	846.1	325.74	38.56	414.4	18.16	40.9	42.1	44.34	91.4	27.3	32.74	36.16	42.53	91.14	202.74	16.84	225.44	22.9	38.66	1595.08	59.47	167.92	332.56	77.88	1627.08	57.48	96.16	192.79	1560.34	146.24	1296.98	338.9
K01583	arginine decarboxylase [EC:4.1.1.19]	1.5	25	25.5	8.5	11	17.5	18	2	15	12.5	105.14	182.57	650	210.14	150.14	136.14	96.14	7.93	44.21	34	28	0.011	14	22	5	24	137	640	73	36	164.5	46.5	40	816	76.5	74.5	126
K01584	arginine decarboxylase [EC:4.1.1.19]	14.33	34.86	10.86	15.53	10	22	34.67	13.53	9.33	81.66	7	5.67	9	10.33	3.33	3	4.33	8.34	19.53	8	21	22	4.33	307.33	49	2.67	74.33	15.33	29	17.67	6.33	143.66	9	10.2	45.33	8.67	6.33
K01585	arginine decarboxylase [EC:4.1.1.19]	4139.12	6267.02	5820.65	8162.72	3819.08	2284.65	3368.69	3698.97	4524	3331.25	7353.93	4662.46	6877.14	4192	7821.69	9171.01	2417.94	8204.58	10934.1	10184.3	10895.8	7890.51	11868	9031.7	7033.67	9077.75	10121.5	7400.61	7385.92	7091.79	2446.98	8296.79	5092.12	7884.53	9352.32	3492.73	2572.28
K01586	diaminopimelate decarboxylase [EC:4.1.1.20]	22036.3	21454	19971.7	26110.8	23304.9	23918.8	25100.6	25072.5	18863.9	23318.5	25552.1	27233.6	26695.1	23737.4	23296.2	27512.2	24632.1	24286.3	25773.5	25902.3	27962.6	28633.8	26298.7	28652	26590.3	31150.8	30493.9	21871.9	23538.9	21249.3	26708	21582.2	21629.8	23243.9	23185.5	23943	26910.4
K01588	5-(carboxyamino)imidazole ribonucleotide mutase [EC:5.4.99.18]	18656.8	16331.9	18898.4	23313.8	18127	20319.6	22072.4	22588.8	17229.6	15212.9	25445.8	27910.2	25956.5	23931.2	24577.6	27139.8	25531.8	23137	24839	25259.2	25666.1	25538.3	25071.2	26362.2	23041	25915	27827.6	21076.4	22340.7	20500.2	25755.5	21208.3	20131	21933	22718.5	21412.5	25416
K01589	5-(carboxyamino)imidazole ribonucleotide synthase [EC:6.3.4.18]	880.2	6176.54	2980.99	1050.12	15040.5	1160.88	2780.25	6024.21	2964.99	5073.88	3883.55	3177.66	4606.61	3014.73	5826.26	7320.29	2513.47	7170.24	698.47	2570.86	885.67	936.89	1008.61	3180.62	1507.34	1448.01	5438.04	1563.6	261.23	1091.32	119.17	3660.71	149.71	607.04	261.62	428.56	88.37
K01590	histidine decarboxylase [EC:4.1.1.22]	14	49	56	6	50.5	12	30.5	13	6	16	1	0.5	3	0.011	33	2.5	0.011	1.5	9	1	2.5	2	2	3	1	0.011	41	8	0.011	17	11	66	20	0.011	11	11.5	48
K01591	orotidine-5'-phosphate decarboxylase [EC:4.1.1.23]	18738.8	16707.9	18901.4	23326.5	18182.4	20607.6	22143.4	23369.8	17276.6	15220.9	25525.1	27918.5	25964.5	23990.2	24598.6	27148.1	25557.1	23141	24846.3	25272.2	25687.1	25609.3	25073.2	26363.2	23049.3	25923	27832.9	21166.4	22350	20505.2	25765.5	21212.3	20137.3	21940	22728.5	21421.5	25433.7
K01593	aromatic-L-amino-acid/L-tryptophan decarboxylase [EC:4.1.1.28 4.1.1.105]	2	3	1	1	7	0.011	0.011	0.5	0.011	1	0.011	0.011	0.011	1	0.011	2	0.011	1	11	2	1	4	2	0.5	1	0.011	2	1	0.011	1	0.011	0.011	3.5	0.011	0.011	1	1.5
K01595	phosphoenolpyruvate carboxylase [EC:4.1.1.31]	163.11	630.98	121.65	82.62	157.08	281.78	152.19	83.45	193.15	158.91	18.85	31.38	52.25	76.45	27.22	24.95	38.91	1344.65	635.25	2265.12	376.65	480.55	118.02	1152.83	1445.12	868.63	3400.04	36.85	870.49	595.79	188.14	270.41	57.37	170.7	561.45	382.81	59.12
K01596	phosphoenolpyruvate carboxykinase (GTP) [EC:4.1.1.32]	2943.23	3218.13	3394.5	4712.13	2582.83	3030.56	3673.5	4301.5	4938.7	2056.33	8183.47	14441.6	8076.32	9631.97	7796.48	11433.6	9145.81	822.77	1390.21	2551.83	2231.33	1724.66	1716.5	1762.17	1385.33	2078	1160.83	2214.17	2104.5	3365.83	2644	2790	4102	3266.33	4823	3638	3848.83
K01597	diphosphomevalonate decarboxylase [EC:4.1.1.33]	1958.92	6525.28	1373.67	1202.5	10882.4	2651.5	1587.78	2960.23	1454.67	8395.86	29.5	19.39	31.83	38.39	25.17	49.17	793.28	3333.92	454.61	517.17	771.61	140.67	299.92	1954.42	87.11	639.94	1262	26.75	105.22	203.64	45.64	650.55	33.17	268.67	22.86	189.25	32.75
K01598	phosphopantothenoylcysteine decarboxylase [EC:4.1.1.36]	387.5	43	106.17	607.83	22.83	53.83	22.5	24	32.5	13	509.97	44.07	157.49	494.97	865.48	52.13	209.81	18.6	38.88	25.33	18	34.33	41.5	386.67	13.83	128.5	69.33	32.67	63.5	84.33	44.67	832.67	15.5	16.5	59.67	112	135.83
K01599	uroporphyrinogen decarboxylase [EC:4.1.1.37]	3792.35	2117.97	7534.02	2406.27	3495.42	5520.39	7402.1	7650.77	3751.47	5340.4	5701.56	7947.8	11602.6	9214.95	6139.42	6731.45	17839.7	5054.9	5164.5	9052.44	11355.7	9279.8	6144.27	13764.8	16102.8	12323	12801.8	6697.85	6886.46	5125.14	3355.3	3440.03	4295.45	4587.2	3057.49	8442.64	3709.55
K01601	ribulose-bisphosphate carboxylase large chain [EC:4.1.1.39]	38	127	118	24	106	41	86	37.5	20	113	6	5	6	8	2	2	3	14	27	8	28	19	12	316	47	12	153	26	9	49	25	200	39	6	43	19	6.5
K01602	ribulose-bisphosphate carboxylase small chain [EC:4.1.1.39]	28	98	112	10	96	24	58	24.5	12	32	0.011	0.011	0.011	0.011	0.011	0.011	0.011	0.011	9	3	8	0.011	9	12	0.011	10	80	14	0.011	34	20	82	34	0.011	0.011	14	2.5
K01607	4-carboxymuconolactone decarboxylase [EC:4.1.1.44]	15361.5	14008.5	13958.7	12356.7	11243.9	16153.6	16326.5	14315.5	10645.2	16978.9	19086.7	13628.4	14865.6	14001.9	12567	23789.1	9893.74	12904.2	20179.2	18302.7	20775.4	22066	21956	19224.4	16129.4	21169.7	18969.4	18083.5	17719.3	15155.2	20827	14249.9	13326.4	15402.9	18925.3	15561.4	19217.6
K01608	tartronate-semialdehyde synthase [EC:4.1.1.47]	13.33	25.86	61.86	11.53	7	16	31.67	9.03	5.33	74.66	1	0.67	3	1.33	1.33	1	1.33	13.34	15.53	1	22	101	4.33	302.33	43	1.67	69.33	13.33	24	9.67	3.33	136.66	40	2.2	45.33	6.67	6.83
K01609	indole-3-glycerol phosphate synthase [EC:4.1.1.48]	17137.5	11855	15892.4	15681.5	8975.51	18543.8	18542.9	18718.4	13753	11142	16351.9	19724.4	17862.7	17257.4	14375	12032.4	20210.9	15359.1	21484.4	22519.9	20393	22826.1	23225	22438.7	21632.5	23683.4	24980.6	16459.8	20452.9	17436.2	23431	16269.7	18756.9	18288.2	18483.3	18793	23297.9
K01610	phosphoenolpyruvate carboxykinase (ATP) [EC:4.1.1.49]	14823.9	11766.5	12248.6	18051	15504.5	17265	16275.7	15793	10628.3	17210.1	13609.4	7125.77	13697.1	10308	12236	13346.5	6463.88	11765.2	16504.8	15024.8	17432.4	16327.2	12513.6	17054.3	17337.7	14720.2	19912.8	12196.7	13447.2	11094.7	19143.9	8512.37	11338.2	8920.2	9185.01	14114.6	18494.2
K01611	S-adenosylmethionine decarboxylase [EC:4.1.1.50]	4311.86	1608.68	4224.45	2138	2411.75	2076.98	2694.99	2065.2	3095.4	1981.11	6115.06	12234.5	9146.45	8386.28	6759.92	10909.3	10802.2	3291.9	3741.87	4615.27	3673.75	3565.3	3005.62	6883.78	7091.04	3379.63	7317.46	3851.6	2759.76	4409.04	2813.39	2250.86	2363.29	3239.4	3932.4	4646.06	2062.95
K01613	phosphatidylserine decarboxylase [EC:4.1.1.65]	9093.85	7695.83	7178.68	10074.3	5861.75	5259.71	6341.75	7268.1	6549.89	6023.3	10299.9	7839.96	13785.3	8255.5	13067.8	12327.7	6146.1	9893.5	12646.8	11942.9	12691.1	10141.2	13225.8	11927.9	12888.2	12303.2	12023	10328.4	10819.6	11295.4	10491	9972.25	9151.8	11344.7	12172.1	9356.05	6335.11
K01615	glutaconyl-CoA decarboxylase subunit alpha [EC:7.2.4.5]	3905	1971	4659.5	4617	665	2901	2740.5	4685.5	3350.5	1063	2198	3768.5	1491.5	1704	1777.5	1271	3469	350	1805	4329	1716	2474.5	3103.5	4258	1396	2607	5389	1797.5	1749.5	2074	2692	1764.5	3366	4398	2294.5	3555	3897
K01616	2-oxoglutarate decarboxylase [EC:4.1.1.71]	5.4	11.8	38	12.3	25	5.4	3	3	10.2	30.5	0.011	0.011	3	2	3	2	3	2	13	3.5	1.5	4.5	5	5	2	1.5	2.5	3	5	1.5	3.5	0.011	6.5	2	0.011	1.5	1.5
K01617	2-oxo-3-hexenedioate decarboxylase [EC:4.1.1.77]	0.83	2.83	1.83	2.5	0.011	4.33	3	2.5	0.011	0.33	0.011	0.011	2.33	0.011	0.011	0.011	0.011	4.67	6.33	1.5	0.83	0.83	0.011	5	1	1	15	2	5	0.011	3.83	1.33	2.5	2.33	0.33	0.011	0.011
K01619	deoxyribose-phosphate aldolase [EC:4.1.2.4]	21185.4	13732.6	17250.4	25594.4	16701.3	21335.5	24116.2	27338.7	19866.9	14445.4	25414.6	27666	25493.2	23166	23551.5	26492.7	24719.4	14259.6	19113.5	19514.7	27324.5	25705.5	18664.5	21160.9	19060.4	33331.7	24260.1	16977.3	17513.6	15018.4	19604.2	14472.8	17311	15339.2	15280.1	19861	22793.4
K01620	threonine aldolase [EC:4.1.2.48]	14714.1	9226.3	13419.3	14213.6	6825.93	17000	17137.4	16181.1	9649.16	8563.16	19283.2	21169.1	19773.2	18078.8	17003.5	12787.9	21420.7	15142.6	20750.1	21319.8	21762.4	22527.3	17698.3	22827.3	18762.8	19643.1	24364.6	13857.8	15961.1	12672.4	22935.7	14566.4	15932	14562.2	14739.9	16606.9	22290.8
K01621	xylulose-5-phosphate/fructose-6-phosphate phosphoketolase [EC:4.1.2.9 4.1.2.22]	3227.67	8737.78	3708.17	4539.17	11471.3	5289	3909.78	6159.63	4263.67	9262.61	2078.83	3777.22	1450.33	1763.39	1780.67	1143	4145.61	5091.67	999.44	2008.17	1108.01	1205.17	1348.67	2108.67	320.94	1983.44	1580.83	1355.5	1234.95	1889.39	2181.89	2037.05	2911	3882.67	2152.61	3021	3449.67
K01623	fructose-bisphosphate aldolase, class I [EC:4.1.2.13]	276.25	114.5	424.5	49	133	385.5	814.5	568	343	377.25	82	7	9.5	6	11.5	7	38	408.75	86.5	416.5	43.5	418.5	121.25	1327.25	2861.5	681.5	188.5	66.25	746	288.25	63.75	172	387	436	95.25	1956.75	178.75
K01624	fructose-bisphosphate aldolase, class II [EC:4.1.2.13]	35552	25096.2	33290.9	42528.8	26232.3	45602.6	45311.4	45467.9	26150.8	31998	35222.2	29048	28456.3	29251.4	26906.1	30653.7	30335.5	33544.3	44155.8	44598.1	45695.9	53866.2	45078.7	51347.2	45638.5	54637.2	54499.5	33224.8	42575.3	30231.6	47957	30604.1	33933.8	32548.2	33017.1	39405.5	53634.9
K01625	2-dehydro-3-deoxyphosphogluconate aldolase / (4S)-4-hydroxy-2-oxoglutarate aldolase [EC:4.1.2.14 4.1.3.42]	14983.1	8588.58	19424.9	13137.3	6614.54	21098	19319.8	20379.8	14801.7	12356.2	17540	22543.8	16074	16665.4	12697.5	10913.3	23132.4	11835.3	15368.6	21701.5	20372.4	24021.7	15773	22281.6	23358.7	27115.3	25773	15071.9	15171.5	11454.5	18514.7	14094.2	13846.6	15430.2	10357.9	19495.9	19356.3
K01626	3-deoxy-7-phosphoheptulonate synthase [EC:2.5.1.54]	9731.54	3604.75	7504.28	9058.32	2846.92	12866.3	12649.6	12291.8	5629.63	6190.48	6169.22	1080.89	5086.25	3603.68	2602.08	3400.26	2974.24	5731.78	10830	10200.6	10721	14442.1	9909.89	12817.7	12859.2	13735.2	13642.2	8113.55	12522.6	7644.2	18354.6	6109.49	8415.87	7481.17	7425.93	12460.8	17546.4
K01627	2-dehydro-3-deoxyphosphooctonate aldolase (KDO 8-P synthase) [EC:2.5.1.55]	4984.79	6407.26	5574.48	8654.72	4506.42	2479.21	3442.36	4372.67	4806.83	3493.08	7440.59	4733.39	6929.27	4257.36	7832.35	9173.87	2455.3	4489.07	9172.25	8242.92	9374.62	6115.84	6652.97	8231.25	6422.42	6352.25	8853.96	5141.44	5741.12	5293.62	1880.64	5632.25	3309.62	3864.03	7112.95	4600.06	1676.78
K01628	L-fuculose-phosphate aldolase [EC:4.1.2.17]	14764.5	10130.5	10839	14674.2	7256.09	17213.9	17110.5	17065.2	11188.4	7139.66	16420.7	20962.5	14090.1	16241.9	14104.4	15190.1	19464.4	14210.1	16602.8	15755.6	17408.8	20150.5	19626.2	17006.8	17502	24645.2	16052.2	13616.9	19473.7	14519.2	17567.3	13529.3	18314.4	18044.5	18379.3	19060.7	21321.2
K01629	rhamnulose-1-phosphate aldolase [EC:4.1.2.19]	1153.88	699.24	876.12	1261.62	686.26	973.56	2207.03	1723.52	1339.67	503.42	2728.94	1371.55	1362.54	1143.45	941.1	4926.04	2183.47	3224.9	1362.05	745.84	4328.84	3306.26	1354.8	2992.49	3772.93	5593.41	2025.96	1908.85	1015.09	1585.14	685.96	1296.92	1328.7	2092	612.62	3547.31	952.47
K01630	2-dehydro-3-deoxyglucarate aldolase [EC:4.1.2.20]	2107.04	3649.49	5083.12	810.45	1780.91	1805.72	2200.02	2631.85	1400.12	1381.08	249.52	85.05	226.92	217.45	93.72	175.12	150.58	7427.98	7534.89	9115.12	5508.42	7856.72	12093.5	9787.83	4491.29	8482.13	10711.2	3948.52	5268.76	4250.46	2422.98	6263.25	4331.54	7046	7545.12	2086.48	2456.45
K01631	2-dehydro-3-deoxyphosphogalactonate aldolase [EC:4.1.2.21]	3.33	15.9	1.33	8	35	12.33	5.14	18.14	8	8.33	8.14	15	11.33	12	3.14	5	4	20.1	14.47	68	4.33	183.33	11.14	19	14	16.29	9	10.14	10.14	15	12.47	16.33	2.29	13.33	3.33	6.14	1
K01633	7,8-dihydroneopterin aldolase/epimerase/oxygenase [EC:4.1.2.25 5.1.99.8 1.13.11.81]	3709.76	3318.24	3706.68	8383.84	2367.53	1836.88	2280.04	3182.75	4575.85	2818.34	7284.46	4841.03	6984.14	4302.42	7826.55	9312.38	3279.16	2342.07	5011.44	4443.41	6895.23	2348.93	2101.89	3896.45	3879.45	2765.69	4699.88	4428.27	3433.34	3952.18	1510.36	2891.58	2111.04	3098.2	3065.09	3135.06	1644.7
K01635	tagatose 1,6-diphosphate aldolase [EC:4.1.2.40]	274	2678	1370.5	462	7340.5	406	1228	2924.5	1447	2104.5	22.5	16	25	34.5	18.5	10	779	3298	254	179	144	72.5	253	829	29.5	493.5	1019	17.5	95	198	31.5	610	23.5	261.5	10	176.5	20.5
K01637	isocitrate lyase [EC:4.1.3.1]	18.54	77.01	78.48	31.65	30.75	39.71	41.19	36.05	12.95	107.24	10.52	13.55	16.58	14.45	14.72	7.62	9.58	104.82	44.75	57.12	26.58	219.38	14.52	325.83	57.29	16.13	96.71	24.85	38.76	24.79	21.97	152.24	64.54	16.53	52.78	31.31	11.45
K01638	malate synthase [EC:2.3.3.9]	64.21	447.01	134.98	208.48	934.25	108.55	46.36	43.38	60.28	180.24	11.52	14.72	18.92	16.78	16.05	11.12	10.91	119.32	76.42	61.62	27.92	314.22	18.85	342.16	60.29	16.3	101.54	30.18	57.76	27.46	88.14	185.24	102.04	17.87	54.45	32.98	15.28
K01639	N-acetylneuraminate lyase [EC:4.1.3.3]	9525.46	9243.55	13617.2	12104.4	11758.1	12331.9	15785.6	17243.8	11596.5	9175.12	12997.8	9128.13	6519.28	7141.7	6061.52	9146.7	10725.4	7411.15	11044.6	10828.5	11155	12556.1	10656	15211.3	17994.6	14112.1	12216.2	9953.6	13847.6	9408.77	12889.8	7190.67	10459.7	10047	8421.77	16761.5	17722.5
K01640	hydroxymethylglutaryl-CoA lyase [EC:4.1.3.4]	485.16	528.86	1206.36	451.7	291.5	704.26	663.5	976.7	544	493.66	2859.2	3477.5	1526.86	2120	1291.2	1176.5	2516	373.84	1087.86	3577.9	1615.66	1153.16	380	3522.7	1646	602.5	3837	484	315	335	386.16	488.86	761	707.86	317.86	565	529
K01641	hydroxymethylglutaryl-CoA synthase [EC:2.3.3.10]	1958.92	6525.28	1373.67	1202.5	10882.4	2651.5	1587.78	2960.23	1454.67	8395.86	29.5	19.39	31.83	38.39	25.17	49.17	793.28	3306.92	260.61	160.17	191.61	103.67	277.92	834.42	35.11	536.94	1034	26.75	105.22	203.64	45.64	650.55	33.17	268.67	22.86	189.25	32.75
K01643	citrate lyase subunit alpha / citrate CoA-transferase [EC:2.8.3.10]	3081.83	4369.92	3374.01	1822.68	4218.84	5441.18	1512.81	2344.48	521.35	7318.01	133.48	33.17	139.5	39.99	65.81	111.84	129.51	4788.1	2489.47	5287.34	3687.84	4954.34	7310.48	5772	2212.18	5701.12	7567.33	908.31	1733.64	1201.69	805.97	2116.67	1495.62	1791	2612.67	1421.98	979.69
K01644	citrate lyase subunit beta / citryl-CoA lyase [EC:4.1.3.34]	3153.22	4721.89	3720.34	1878.48	4357.5	5546.08	2330.64	2482.18	558.72	7485.84	151.48	48.67	166.83	63.99	89.81	124.84	145.51	8640.77	3204.8	7260.34	4958.37	6960.67	12132.5	6571	2601.18	9027.62	8576.33	1394.98	3017.84	2016.36	1294.97	3807.67	2291.62	3032.66	4974	2151.15	1389.19
K01646	citrate lyase subunit gamma (acyl carrier protein)	2792.99	4307.58	3194.34	1650.01	4017.17	4904.17	1339.3	1797.31	456.68	7107.67	109.14	33.17	137.33	38.99	65.31	110.51	104.17	4520.6	2220.14	4823.17	2966.84	4437.84	7194.98	4543.51	2046.17	5357.29	7247	838.81	1606.14	1175.84	680.31	2056	1061.46	1647.5	2509.83	1384.65	939.34
K01647	citrate synthase [EC:2.3.3.1]	15031.8	8855.72	10568.2	16452.3	8032.02	19417.2	19402.5	19643.2	13565.5	9965.88	24886.6	30319.4	21594.7	22413	18427	21967.4	24100.7	11582.8	17126.5	16659.9	20896.3	20289.6	12821.3	15444.2	18699.5	21219.9	17967.1	13993.3	16394.7	15077	25233.7	10715.4	16653.5	16096.2	14537.8	19379.7	24487.5
K01649	2-isopropylmalate synthase [EC:2.3.3.13]	22186.5	17513.9	20471.5	17809.6	13959.7	21980.2	23113.5	21506.6	17091.7	14301.3	27707.8	33171.5	27790.5	27090.4	26151	29623.2	31439.8	26038.7	29857.9	29289.7	28639	30469.5	29828.2	30526.9	26220.7	30719	31809.1	23213.4	25950.2	24495	27973.7	22432.8	24174.6	23859.9	28194.8	23490.4	26518.5
K01652	acetolactate synthase I/II/III large subunit [EC:2.2.1.6]	38896.1	30186.2	35946.6	37597.2	28741.9	44242.1	45891.5	44974.9	28063.5	27390.5	39746.9	38988.3	34723.7	33648.3	30578.2	38659.2	36478.7	46416.2	55996.7	53562.4	50107.4	58683.7	60548	55534.9	48715.4	57518.7	58833.8	40853.1	50656.8	39844.4	58135.8	38784.6	43247.3	43645.5	50769.2	42899.4	60108.7
K01653	acetolactate synthase I/III small subunit [EC:2.2.1.6]	24497.3	15719.2	23775.3	24908.1	13419.5	29617.2	31005.3	28079.5	19180	16549.3	30200.6	28193.9	29715.6	26268.5	24103.7	30076	26365.7	22584.9	33182.5	32296.3	33263.1	35956.6	32593.4	35139.3	33742.2	36164.7	37689.1	27682.4	31603.2	25180	42383	21836.6	26281.8	26798	28354.1	30965.9	41083.3
K01654	N-acetylneuraminate synthase [EC:2.5.1.56]	4326.32	7071.93	4838.67	1324	4230.32	3980.84	3196.66	4354.5	1210.84	1996	14	30	25.5	1	43.5	16.5	60.5	15257.2	12232.5	12448.5	9101.75	11936.2	20145.7	11479.8	7236.42	14029.7	12098.5	4946.34	8082.5	5413.84	2851.01	10394.3	5870	8067.16	13386	1727.84	2911
K01657	anthranilate synthase component I [EC:4.1.3.27]	16201.3	10606.8	14291.7	12804.8	8571.09	16872.4	16841.1	15850.5	11652.9	10609.1	14515.8	16111.3	16688.6	15894.8	12908.7	10992.8	17440.3	15077.6	21236.8	21259	19781.5	22529.3	22311	21914.5	21362.6	22711.1	24561.6	15289.7	19261	16303.5	22235.9	15037.8	16405.3	16320.1	17142.9	16810.8	20932
K01658	anthranilate synthase component II [EC:4.1.3.27]	13569.3	6554.85	11311.8	17684.7	6041.35	14565.6	14903.6	14776.6	10398.3	9687.98	18114.2	15153.9	17902	15059.4	15434.3	15503.4	13274.9	7653.6	16836.1	15572.5	18082	17232.3	12695.2	17615	17024.6	15391.1	19328.1	12529.2	13519.4	11305.6	20277.5	8608.84	11813.9	10301.6	9864.07	15328.8	19303.4
K01659	2-methylcitrate synthase [EC:2.3.3.5]	13.33	37.53	97.03	22.2	28	20.83	30	14.2	17.5	111.83	6	5	9.33	10	2	2	3	14.67	29.53	13	27.33	105.33	13	318	47	13	75	12	10	16	6.33	114.33	38	9.53	43.33	6	6
K01661	naphthoate synthase [EC:4.1.3.36]	2293.95	2917.31	3821.62	7818.99	2455.86	1350.88	1958.64	1991	3980.7	2826.61	1230.46	391.28	1198.14	1833.08	1478.22	937.37	1457.91	3210.65	2592.5	4033.32	4029.7	1488.85	1512.06	2964.37	3407.86	1357.19	3897.29	2635.69	2183.31	2563.26	940.12	2700	1748.79	2298.34	2184.35	2261.81	1136.03
K01662	1-deoxy-D-xylulose-5-phosphate synthase [EC:2.2.1.7]	20167.6	17577.2	17671.8	23959.6	14572.9	23115.6	22556.7	21335.7	16377.6	19375	25931.9	28199.4	26845.5	24461.7	24819.9	27849.2	25183.4	21923.2	26785	26033.1	28247.2	26250.8	25003.4	26553.7	25168.3	25895.4	28071	21594.4	22689	21808.5	30421.1	21905	20358.2	22304.4	23046.4	21918	26535.8
K01664	para-aminobenzoate synthetase component II [EC:2.6.1.85]	213.38	402.65	333.12	183.87	122.08	250.15	287.69	143.8	41.7	771.83	12.05	27.63	25.12	7.95	32.42	18.95	22.16	651.98	121.97	131.77	80.12	579.47	131.77	494.03	70.37	606.63	340.79	107.35	129.79	139.29	57.81	113.03	196.62	102.17	69.82	54.31	93.37
K01665	para-aminobenzoate synthetase component I [EC:2.6.1.85]	530.21	98.93	409.65	6542.72	140.42	153.98	268.86	190.17	232.08	864	2970.29	1423.64	2041.39	996.11	1727.3	1661.87	646.05	1080.4	3331.17	3171.82	5880.54	1753.01	679.22	3329.7	2255.17	1551.75	4396.21	241.69	265.12	746.62	87.81	552.87	185.62	384.7	336.82	251.31	446.03
K01666	4-hydroxy 2-oxovalerate aldolase [EC:4.1.3.39]	1353.21	528.62	7953.82	507.48	566.25	1720.55	2009.37	2554.91	1181.61	2212.24	469.35	126.28	1062.25	353.43	363.39	626.09	537.22	4404.14	5791.66	9727.11	4867.92	7692.88	11477.2	12548.2	5631.95	7913.99	16768.4	3423.71	3446.79	4275.94	1516.98	3444.75	2973.76	4815.53	2786.94	2368.32	2329.95
K01667	tryptophanase [EC:4.1.99.1]	703.17	290.17	129.33	796.16	305.01	720.01	413.68	95.84	261.17	147.01	6496.97	4592.41	6469.66	3585.97	6605.47	8878.81	1597.65	485.93	3035.2	1164.01	4302.17	1576.83	1181.83	2288.49	660.68	949.33	1947.5	2389.17	619.66	1185.85	342.99	437.84	522.99	1267.83	445.17	414.83	231.85
K01668	tyrosine phenol-lyase [EC:4.1.99.2]	282.84	210.34	9.67	651.67	222.67	427.01	300.51	17.17	54.67	69.34	22.34	1	2.17	1	4.5	1.33	2.34	87.5	28.33	22.17	113	226.5	26.5	31.49	114.01	110.83	683.33	97.5	66.5	15.85	127.66	51.67	419.16	148.5	95.84	23.33	60.35
K01669	deoxyribodipyrimidine photo-lyase [EC:4.1.99.3]	66.19	494.81	78.98	352.95	931.75	200.61	44.69	898.75	312.65	173.99	83.52	16.05	19.08	61.45	30.22	13.62	23.58	167.57	333.25	2540.12	818.78	369.38	116.77	2239.08	1471.79	159.63	3476.71	202.1	46.96	30.04	87.22	162.24	62.04	26.53	55.03	27.06	13.2
K01671	sulfofructosephosphate aldolase [EC:4.1.2.57]	0.38	0.25	0.62	0.12	0.25	0.38	0.88	0.38	0.12	0.75	0.38	0.38	0.25	0.12	0.25	0.12	0.25	1.88	0.75	0.12	0.75	1.38	0.88	0.011	0.12	0.5	0.88	0.38	0.62	0.12	0.011	0.25	0.75	0.011	0.12	0.011	0.12
K01673	carbonic anhydrase [EC:4.2.1.1]	3712.34	5118.11	3006.33	2344.25	3393.09	2271.25	2505.99	2881.47	1228.6	1574.48	1943.07	3817.39	1586.6	1030.02	1639.14	961.78	3621.05	8667.18	7756.53	10238.1	7591.27	7429.44	10520.2	9652.31	5739.26	8751.71	11060.3	3875.17	5964.4	4680.8	2682.52	6732.4	4527.57	7275.59	7733	2741.04	1734.05
K01674	carbonic anhydrase [EC:4.2.1.1]	19	75.18	65.5	32.33	55.61	23	88.25	47.2	22	25.94	14.64	5.22	15	4.06	7.14	37	760.11	3.93	29.75	21	68.61	65.5	44.64	406	7.11	354.9	219	15.64	69.36	23.22	23.86	708.22	24.79	9	9.44	104.64	9
K01676	fumarate hydratase, class I [EC:4.2.1.2]	2593.17	2835.41	4109.93	7874.67	2555.17	1465.26	2026.55	2023.82	4053.28	2706.66	7501.61	4845.44	7064.69	4795.31	7946.07	9673.49	2706.38	4714.55	4300.14	1959.54	6039.84	2629.39	2014.82	2152.08	2405.04	2063.71	1323.17	4321.79	2300.68	3723.41	1003.78	3252.33	1863.66	2650.2	2508.57	2535.37	1245.23
K01677	fumarate hydratase subunit alpha [EC:4.2.1.2]	16099.8	10330.4	13857.2	15274.6	8389.51	18009	19126.2	17859.3	11180	9894.23	16736.3	21684.8	17631.2	18615.5	13678.5	17395.1	19824.7	16919.2	20178.6	20254.2	20247.2	24286.2	23377.3	21132.4	18945.3	26723.7	22829.1	16361.2	19177.7	15958.1	23741	17252.9	17725.3	17422.8	19449.2	17746.7	23041.2
K01678	fumarate hydratase subunit beta [EC:4.2.1.2]	16099.8	10330.4	13857.2	15274.6	8389.51	18009	19126.2	17859.3	11180	9894.23	16736.3	21684.8	17631.2	18615.5	13678.5	17395.1	19824.7	16919.2	20178.6	20254.2	20247.2	24286.2	23377.3	21132.4	18945.3	26723.7	22829.1	16361.2	19177.7	15958.1	23741	17252.9	17725.3	17422.8	19449.2	17746.7	23041.2
K01679	fumarate hydratase, class II [EC:4.2.1.2]	3338.03	5173.21	1205.77	2105.65	4920.19	3517.63	1428.97	2419.88	1934.07	6897.02	4013.72	4596.69	2615.78	2953.84	4202.84	1582.54	4867.36	468.32	956.23	3782.44	1241.01	1408.72	605.94	2464.45	2062.65	1096.07	3716.96	1174.1	1053.38	1327.43	1587.28	1037.41	1440.96	2578.07	1153.76	1630.06	1743.7
K01681	aconitate hydratase [EC:4.2.1.3]	16029.9	10738.4	14526.6	15119.8	8679.34	18973.5	19002.8	19057.5	11930	10696	18423.5	23363	19418.5	20272.7	17601.9	18117.7	22625.6	21005.2	22401.3	24320.2	21791	24457.7	23123.3	25051.3	21230.5	23553.7	26886.3	17113.7	19240.7	16687.1	24739.3	15660.7	18602	19210.6	20081.7	18692.1	24372.7
K01682	aconitate hydratase 2 / 2-methylisocitrate dehydratase [EC:4.2.1.3 4.2.1.99]	64.71	207.68	14.65	39.65	26.25	31.38	39.69	16.05	15.45	89.41	7.52	12.55	11.25	11.45	3.72	4.12	4.58	21.65	515.42	90.62	160.75	303.55	17.52	343.83	73.79	910.13	199.21	16.85	867.76	565.79	165.64	172.91	21.04	159.2	539.45	340.81	37.45
K01683	D-arabinonate dehydratase [EC:4.2.1.5]	267	26	175	33	91	259	123	544	51	208	3	2	0.011	1	0.011	0.011	25	157	54	101	32	259	73	91	41	151	78	4	65	11	6	13	15	3	8	15	4
K01684	galactonate dehydratase [EC:4.2.1.6]	932.33	141.15	696.83	695	238	654.33	959.64	1135.64	457.38	592.33	246.89	55	60.95	103	30.02	24.25	149.38	503.35	184.47	435.88	152.08	661.71	178.26	1564.5	2934.13	863.91	303.75	114.64	945.64	313	93.47	214.83	418.79	465.33	169.83	1992.14	199
K01685	altronate hydrolase [EC:4.2.1.7]	6827.29	4354.4	8378.45	5355.37	3914.76	12239.8	9041.03	9683.77	7006.67	7119.08	4984.64	4078.55	3965.65	3051.2	2366.05	3439.04	4926.47	6174.74	8596.21	8213.99	9487.25	11353.8	5112.47	7075.44	11256.6	10939.6	10850	6075.1	8767.59	5087.64	7604.79	5553.78	5012.45	7344.16	5494.48	8879.06	10596.5
K01686	mannonate dehydratase [EC:4.2.1.8]	9982.93	5488.61	9429.42	7261.82	4819.3	13854.8	12010.9	11170.9	9103.79	7545.36	8324.46	7881.88	7675.37	5384.36	4202.91	5216.8	8708.48	4589.29	8687.78	7482.04	14009.1	13696.7	6407.93	9148.98	13851.8	16018.3	8505.5	7553.23	9923.26	6758.56	13194.7	7239.9	7071.54	9388.16	6120.75	12808	12647.4
K01687	dihydroxy-acid dehydratase [EC:4.2.1.9]	24595.2	15338.9	21388.1	19850.7	12488.6	24358.8	27751.4	26310.4	19501.8	16527.6	28129.6	30391.8	26159.5	24957.2	23200.9	28235.6	26448.4	23590.7	26764.4	27862.2	30102.7	32598.8	28450.8	31082.2	33347.6	36675.4	31025.4	22952.2	25888.7	22830.4	27072	19965.1	23985	25077	23784	30377.8	27456.3
K01689	enolase [EC:4.2.1.11]	22520.4	20561.9	20243.2	25484	22468	24218.3	25512.4	26702.5	18002.5	24065.1	25794.2	28040.7	26005.1	23936.2	24656.5	27185.2	26374.2	24900.4	26037.6	26823.9	29026	30083	27571.3	28653.3	24646.8	32115.5	30433.4	21846.3	23121.3	20698.7	25400.5	21815	20696.8	21924.2	22494	21890.4	25265.6
K01690	phosphogluconate dehydratase [EC:4.2.1.12]	16.71	63.68	16.65	21.65	24.25	29.38	36.69	25.25	8.45	87.41	4.52	8.05	7.25	6.45	11.72	5.12	6.58	97.65	27.42	50.12	24.95	134.05	11.52	315.33	50.29	13.13	73.21	19.85	29.96	17.79	9.64	148.91	17.04	8.2	52.45	21.81	10.45
K01692	enoyl-CoA hydratase [EC:4.2.1.17]	38.77	241.64	160.38	97.52	73.25	116.77	99.88	114.68	29.82	253.74	30.38	33.38	55.24	44.12	49.25	25.12	33.25	372.89	139.34	124.12	61.94	336.04	33.05	688.5	131.29	35.17	180.88	66.38	83.82	63.62	59.16	282.24	155.25	48.59	114.11	78	31.62
K01693	imidazoleglycerol-phosphate dehydratase [EC:4.2.1.19]	15369.4	10675.4	11237.5	14899.9	8337.5	18298.6	18438.7	17142.5	11617.4	10017.6	17481	22264.7	17974.4	19415.3	14801.3	17801.4	21340.6	18440.3	18820.6	18319.1	17816.9	21364.7	20620.6	18212.2	18150.5	22295.8	17363.7	16786.9	19495	16769.2	24691.7	15105.3	18244.9	19126.4	20296.7	18485.2	24104.6
K01695	tryptophan synthase alpha chain [EC:4.2.1.20]	17923	12668.5	16318.7	16738.9	9422.6	19983.4	19458.4	19644.4	14531.3	11599.9	16640.2	19836.9	17999.8	17468.3	14636.3	12237	20797.2	15762	21680.2	23295.2	20667.1	23744.3	23468	22615.2	21865.1	24173.4	25807.4	17071.2	20991	18068.9	24506.8	16737.5	19743.5	20054.4	19267.1	19734.3	24329.6
K01696	tryptophan synthase beta chain [EC:4.2.1.20]	18170.6	14213.8	17059.9	13392.4	10394.2	18309.3	18742.1	18595.6	12533.3	11846	15130.4	16183.6	16953.3	16376.3	13786.9	11283.3	17715.8	22770.1	27931.8	27809.3	24443.1	28865.2	32484.4	27719.3	24857.8	30595.6	30375.4	19242.4	25344	20513.7	24298	21416.6	20588	22455.2	24662.9	18542.3	23096.7
K01697	cystathionine beta-synthase [EC:4.2.1.22]	79.38	346.02	57.49	19.49	66.08	219.88	75.52	13.22	8.12	5.75	3.85	11.71	11.25	7.12	2.39	5.95	0.58	49.81	98.42	2165.62	201.75	364.55	74.19	793.5	1371.62	31.96	3154.71	8.52	12.09	6.12	13.81	2.25	48.37	11.2	5.12	8.14	11.79
K01698	porphobilinogen synthase [EC:4.2.1.24]	7821.68	6713.23	6661.53	8565.6	4857.25	9811.39	10767.6	8892.27	3899.97	4971.56	12367.4	12302.9	10363.6	11831.2	10870.4	6764.42	14572	14072.2	16374.4	15604.9	11960.8	15458.8	16132.3	14257.7	11991.7	13570.8	16003.1	12586.5	14974.5	10375	20135	10903.7	12075.8	13211.2	14352.5	10083.3	17525.4
K01699	propanediol dehydratase large subunit [EC:4.2.1.28]	301.05	587.42	968.45	402.79	277.75	421.54	527.38	404.88	485.12	352.75	2843.38	3467.55	1509.58	2094.45	1275.42	1167.62	3230.75	57.38	543.75	715.62	227.92	743.88	220.88	140.17	82.45	479.33	67.21	465.38	235.29	299.62	355.33	344.25	708.93	681.84	262.96	537.66	520.78
K01703	3-isopropylmalate/(R)-2-methylmalate dehydratase large subunit [EC:4.2.1.33 4.2.1.35]	19166.7	13559.5	17735.6	17079.1	10852.1	20698.5	21036.1	21479.3	15703.2	13397.6	24397.3	26799	24494.5	22774.3	21633.9	26830.6	23116.3	19865.2	24145.5	24838.7	24601.8	25808.7	24707	24455.3	23068.1	25757.1	26786.4	21120.7	22128.5	20199.5	25799.7	17684.4	20063	21547.2	22508.5	21252.3	25640.5
K01704	3-isopropylmalate/(R)-2-methylmalate dehydratase small subunit [EC:4.2.1.33 4.2.1.35]	18832.2	13508	17578.1	16923.1	10754.6	20375.5	20900.1	20695.8	15753.2	13192.6	24524.3	26800	24488	22776.3	21599.4	26996.6	23091.3	19672.2	24094.5	24648.2	24457.8	25528.7	24542	24374.3	22950.6	25452.1	26601.4	21072.7	22019	20169.5	25732.7	17657.9	20012.5	21516.7	22491	21232.3	25281.5
K01706	glucarate dehydratase [EC:4.2.1.40]	1343.04	457.31	835.11	1161.95	540.25	1119.21	958.69	1678.35	279.45	787.74	18.52	25.05	42.58	57.45	19.72	4.12	90.58	473.32	334.55	438.62	110.58	884.21	222.35	251.33	212.12	520.46	1550.71	88.85	238.76	52.79	62.3	96.24	117.54	72.33	62.78	117.81	122.45
K01707	5-dehydro-4-deoxyglucarate dehydratase [EC:4.2.1.41]	1.33	6.33	1.33	4	3	4.33	1	6	4	8.33	6	5	6.33	8	2	2	3	2.67	6.33	5	0.33	1.33	1	3	6	1	6	2	4	7	3.33	8.33	0.011	6.33	0.33	1	0.011
K01708	galactarate dehydratase [EC:4.2.1.42]	306.71	112.15	770.95	119.12	171.25	355.71	325.02	589.52	143.12	346.08	21.52	44.38	84.58	110.12	22.39	7.12	48.25	175.98	435.22	299.12	59.08	373.71	95.02	394	94.12	196.79	147.88	35.52	103.76	54.12	60.47	165.58	156.04	96.33	120.45	154.14	130.12
K01709	CDP-glucose 4,6-dehydratase [EC:4.2.1.45]	8005.33	5702.51	8791.67	8883.5	4198.84	12067.1	12160.8	11172.7	4550	5611.66	5429.87	714.83	2998.7	3226	1248.7	2649.83	2251.67	10186.5	15789.7	14985.1	13981.4	18056.3	19462.3	17319	14985.8	18019.8	17747.8	8945	14180.2	8030.17	12433.3	9662.87	9734.34	10333.7	11783	9606.49	15802.9
K01710	dTDP-glucose 4,6-dehydratase [EC:4.2.1.46]	18090.5	14123.1	16623.8	20692.2	17349.5	18655.2	20793.4	22693.5	14896.3	13762.3	21955	18849.2	22727.9	19095.7	19653.2	23978.5	18512	21044.5	23176.7	25096.9	26346.9	25590	25220.8	26487.7	24183	28776.6	30190.9	20247.8	21410.6	19352.9	23499.8	19939.8	17713.1	19495.5	18151.7	19201.4	22050.9
K01711	GDPmannose 4,6-dehydratase [EC:4.2.1.47]	7807.4	8235.19	8398.2	14949.4	5821.99	11428.3	10630.5	10807.6	7569.93	5253.83	5556.77	711.57	1883.97	3626.06	2334.13	1948.47	2347.91	9658.79	16059.2	14353.7	15222.3	13267.8	16137	14855.7	15372.7	13743.5	15056.7	10239.7	15706.3	10496.5	12738.5	10928.5	10164.5	12279.5	13758.7	11438.6	15678.3
K01712	urocanate hydratase [EC:4.2.1.49]	840.54	157.93	3000.98	6705.06	238.09	643.81	609.19	959.64	742.25	581.5	7394.96	5661.47	7614.39	4187.45	9493.8	8995.21	3210.05	880.23	4586.33	5777.49	6935	3608.34	3093.89	6666.2	3402.34	2435.58	9277.05	2148.69	916.42	1675.62	631.97	879.7	864.62	1268.86	718.98	1234.14	964.87
K01713	cyclohexadienyl dehydratase [EC:4.2.1.51 4.2.1.91]	1.71	2.78	54.32	2.32	16.25	3.71	1.88	3.58	15.12	3.08	0.38	5.38	3.58	1.12	0.25	1.12	0.25	17.55	8.28	37.12	4.08	196.38	10.05	7	4.29	6.17	3.88	3.38	5.62	4.12	3.5	1.58	33.75	3.53	1.45	2	1.12
K01714	4-hydroxy-tetrahydrodipicolinate synthase [EC:4.3.3.7]	33849.4	29018.7	30431.7	37743.2	29686	38910.2	40496.5	41595.1	27805.8	35708.9	38072.3	38587.9	32512.7	32397.1	27723.7	32123.3	33772.8	31778.8	36902.8	38079.4	42939.8	46769.7	38685.4	44450.1	40906.6	52606	43138.7	31472.2	37481.2	30207.9	40539.9	29232	32283.6	35842.4	30701.6	37879.2	43497.8
K01715	enoyl-CoA hydratase [EC:4.2.1.17]	9864.07	4338.23	9641.78	11870.2	3096.01	14934.8	12580.7	13809.6	7798.14	5857.81	12556.8	13231.1	11204.8	12635.2	11313.4	8544.58	12310.7	3749.16	11741.3	15050.4	10667.8	13083	11035.3	13060.9	11441.3	9499.99	16284.7	10063.5	11901.3	8696.15	19756.3	7002.25	12718.3	10561.5	8605.57	12602.8	21270.8
K01716	3-hydroxyacyl-[acyl-carrier protein] dehydratase / trans-2-decenoyl-[acyl-carrier protein] isomerase [EC:4.2.1.59 5.3.3.14]	5.38	7.35	6.32	7.65	16.25	7.05	6.69	4.25	4.45	3.08	2.52	6.05	4.92	3.45	1.72	2.12	1.58	15.98	10.09	33.12	15.62	112.72	7.52	9.33	8.29	7.13	3.21	89.85	23.96	6.79	4.31	33.58	6.04	6.87	2.12	5.81	2.45
K01719	uroporphyrinogen-III synthase [EC:4.2.1.75]	2597.21	3073.93	3594.98	8000.39	2243.09	1486.75	1999.86	2816.67	4281.83	2562	7094.66	4656.39	6773.18	3886.03	7036.08	9149.21	2336.63	1120.98	4991.25	4230.89	6766.29	2258.68	1972.72	3794.73	3799.09	2518.75	4644.63	4204.02	3099.12	3761.54	1071.39	2548.65	1668.12	2543.2	2740.6	2729.81	1102.7
K01720	2-methylcitrate dehydratase [EC:4.2.1.79]	4.83	14.03	91.53	14.7	21	10.43	4	9.7	13.5	38.83	6.2	5	10.53	9	2.2	2	3	13.67	23.53	12.9	7.83	85.83	11	20.2	7	13	23	4	9	7	7.83	8.53	34.5	9.53	0.53	1	1
K01721	nitrile hydratase subunit alpha [EC:4.2.1.84]	0.011	4.5	0.011	4	9	6	6	6.5	0.011	3	0.011	0.011	4	0.011	0.011	0.011	0.011	0.011	7	2	5	0.011	3	8	2	2.5	0.011	7	10	3	6	0.011	6	4	0.011	1.5	2.5
K01724	4a-hydroxytetrahydrobiopterin dehydratase [EC:4.2.1.96]	29.83	165.53	78.53	168.7	70	134.83	67	846.4	258.5	122.83	85	11	17.33	60	27	11	22	114.67	122.53	2155.5	238.03	122.83	77	1100	1414	36.5	3279	112	16.2	37	22.83	169.33	41.5	12.53	50.33	27.5	11.5
K01725	cyanate lyase [EC:4.2.1.104]	10.33	30.03	111.7	14.2	10	17.33	28	15.9	8	83.33	6	5	8.33	8	2	2	3	22.67	22.53	5	21.53	202	5.17	304	47.17	3.17	75	12	9.2	15	5.5	114.33	71	6.53	43.33	6.5	6.5
K01727	hyaluronate lyase [EC:4.2.2.1]	917.84	490.34	119.67	932.67	405.67	718.01	1024.51	1443.17	899.67	119.34	172.34	1	8.17	8	15.5	16.33	5.34	157.5	226.33	33.17	1755	1742.5	897.5	245.49	299.01	3834.83	836.33	124.5	87.5	35.85	198.66	58.67	430.16	199.5	116.84	54.33	118.35
K01728	pectate lyase [EC:4.2.2.2]	1	6.57	1	5	6	4.6	3.14	8.14	4	8	6.34	6	9.2	8	34.34	5	3	4.43	18.14	5.4	3	3	2.14	6.7	6	1.29	6	4.14	4.14	7	4.14	8.2	7.79	6	11.2	7.14	45
K01729	poly(beta-D-mannuronate) lyase [EC:4.2.2.3]	2.33	2.1	2.53	0.2	0.011	2.33	0.14	0.34	0.011	0.33	1.14	4	1.33	1	3.14	17	3	6.1	156.67	12	139.33	49.33	7.14	89	18	43.29	3	13.14	1.14	26	2.47	9.33	0.29	2.53	3.33	60.14	0.011
K01730	oligogalacturonide lyase [EC:4.2.2.6]	4.38	3.39	2.62	2.12	17.25	6.38	2.16	2.66	4.12	2.75	0.66	5.38	3.25	2.12	0.53	1.12	0.25	57.74	179.03	77.12	1790.75	109.38	32.16	44	344.12	187.08	26.88	3.66	4.9	6.12	3.28	0.25	4.33	4	2.12	4.28	3.12
K01731	pectate disaccharide-lyase [EC:4.2.2.9]	0.011	0.57	0.011	0.011	0.011	0.011	0.14	0.14	0.011	0.011	0.14	0.011	0.011	0.011	0.14	0.011	0.011	0.43	0.14	0.011	0.011	0.011	0.14	0.011	0.011	0.29	0.011	0.14	0.14	0.011	0.14	0.011	0.29	0.011	0.011	0.14	0.011
K01732	pectin lyase [EC:4.2.2.10]	0.011	5	1	0.011	1	6	0.011	0.011	321	7	3	0.011	12	77	10	12	1	7	63	21	6	0.011	0.011	0.011	412	0.011	1	0.011	9	350	2	0.011	0.011	0.011	82	46	156
K01733	threonine synthase [EC:4.2.3.1]	19503.6	16827.8	19678.9	18155.8	18209.9	21079.3	23649.4	23342.3	18167.4	15286.1	25553.3	30445	26141.3	25329.3	24394.9	27055.2	26883.8	22896.8	22936.4	25750	23045.3	25089.8	24961.5	25508.8	22790.5	25513.6	27167.3	22009.6	22933.1	20892.5	27013.4	20819.6	21285	23930.4	23406.7	22556.5	26646.2
K01734	methylglyoxal synthase [EC:4.2.3.3]	21750.5	10000.7	19107.1	18620.8	9099.78	21426	23285.2	22515.7	17192.2	14956.2	24933.6	26610.8	27435.7	21870	20616.2	27969.5	23297	10763.8	20672.7	20985.6	25188.9	24823.8	19182.3	24986	24628.7	25326.9	25944.5	18536.3	19843.9	18359.9	30999	16938.9	19299.4	18731.8	16149.9	25667.6	26636.8
K01735	3-dehydroquinate synthase [EC:4.2.3.4]	16661.4	9924.31	15243.3	22540.8	9104.54	18847.8	19358.3	18730	15326.1	11977	25763.8	27916.7	26056.8	24280.2	25374.1	27080.9	24870	13837.5	18579.3	19133.8	21369.4	19687.4	14950.1	20317.7	19721	18830.7	21304.6	17932.4	18006.1	17090.7	24392.8	15883.5	16620.5	16327.5	16052	20544.4	24147.7
K01736	chorismate synthase [EC:4.2.3.5]	18316.6	13639.8	17548.7	22936.5	10822.3	19985.6	20856.7	21115.7	15960.7	12857.5	25640.8	27963.2	25956.1	23950.5	24587.4	27288.6	24791.7	19850.8	24624.1	25131	25547.7	25507.1	24877.2	25911	23021.1	25609.8	26892.1	21318.4	22455.9	20309.2	25852	21229.2	20174.8	21902.9	22714.8	21410	25400
K01737	6-pyruvoyltetrahydropterin/6-carboxytetrahydropterin synthase [EC:4.2.3.12 4.1.2.50]	8791.35	7587.5	6905.18	9729.62	6799.08	5096.98	5575.09	5894.77	6629.4	5273.48	9265.27	8161.63	11149.1	9930.83	11358	11712.3	5367.77	13645	13769.5	14642.3	14777.1	10275.3	13228	13239.5	11045.4	10383.2	15785.5	10031.6	7545.12	10472.3	3861.81	9147.12	8235.12	10056.4	10901.6	6250.73	4282.28
K01738	cysteine synthase [EC:2.5.1.47]	22481.7	21971.8	23306	23445.4	27510.9	25579.5	27180.2	31940.2	24244.8	19803.5	30576.8	40922.1	32677.8	31830.6	27814.2	27330.2	36178.8	29266.2	27613	27385.3	27057.3	27957.8	27421.1	26764.7	24919.1	28252	28527.5	25275.6	26117.2	25574.1	31204.9	24893.6	27478.9	30043.8	26405.9	27674.5	31588.3
K01739	cystathionine gamma-synthase [EC:2.5.1.48]	1420.8	634.1	294.79	985.79	424.2	881.66	614.64	179.78	132.79	329.61	747.89	275.6	162.29	306.84	215.42	1241.45	766.86	598.23	149.66	202.69	487.9	1020.72	158.27	874.44	1048.74	631.07	901.37	135.1	170.01	313.61	198.77	112.17	519.53	1325.67	336.68	964.06	167.89
K01740	O-acetylhomoserine (thiol)-lyase [EC:2.5.1.49]	32230	20334.2	25852.7	37778.7	16199.4	37601.5	37749.4	38040.4	27668.5	21036.8	41400.2	46646.9	40865.5	39020.4	36591.3	42277.1	40570.9	29496	36964.5	36941.5	43485.2	44207.6	41681.8	36357	39589.4	49849.5	38474.2	34826.6	37159.3	34312.2	47923.3	28190	34461.5	37430	36750.3	38235.6	47610.6
K01744	aspartate ammonia-lyase [EC:4.3.1.1]	3927.35	4816.47	4080.35	2095.18	3034.09	2307.89	4399.76	2841.52	1735.39	2639.15	10167.9	9287.72	10411.8	7710.61	9255.08	10740.6	5215.25	5248.23	9010.08	6983.52	9811.87	7517.72	6259.02	10116.1	7431.04	7237.96	6960.04	4388.52	4489.29	4286.46	1826.64	3964.62	3116.87	3775.37	5802.82	3507.81	1820.96
K01745	histidine ammonia-lyase [EC:4.3.1.3]	854.25	182.96	3012.8	6844.05	247.67	677.52	638.07	994.22	990.37	660.58	7396.67	5671.68	7616.97	4193.57	9497.05	9017.66	3213.63	976.03	5137.44	6206.11	9478.83	3768.22	3198.44	8216.45	3857.71	2764.25	9606.76	2174.07	929.87	1709.74	637.97	995.78	880.2	1271.39	766.93	1301.14	970.66
K01746	formiminotetrahydrofolate cyclodeaminase [EC:4.3.1.4]	449	103.5	2703	310	144	510	544	873	514	447	863	934	1160	633	1913.5	133	1225	290.5	1387.5	2674	1094.5	2025	2228.5	3787	1160.5	1532	5057	532	757	575	585	579	777	924.5	451	939	879.5
K01749	hydroxymethylbilane synthase [EC:2.5.1.61]	13178.2	7839.73	10915.4	10406.6	5794.08	12761.7	14974.3	14523.9	7084.14	7774.23	13234.4	12430.4	10157.6	11728.8	11179.4	6888.59	15101.6	13901.9	19490.4	19942.6	17581.6	22955	21465.9	21302.2	17726.4	24689.3	24074.8	14106	17020.3	12073.6	16365.3	11571.5	13891.8	14352.5	14727.8	13847.6	18255.2
K01750	ornithine cyclodeaminase [EC:4.3.1.12]	406.08	258.61	737.36	313.86	343.84	576.83	528.67	1182.57	415.5	560.25	265.16	261.34	177.49	181.16	272.83	175.67	723	1076.5	645.86	753.17	448.95	566.5	368.42	1007	335.92	597.17	570.5	633.92	1207.53	481.25	542.25	1508.33	881.83	868.53	411.58	816.25	586.75
K01751	diaminopropionate ammonia-lyase [EC:4.3.1.15]	4602.08	2742.68	6367.67	4611.09	1683.67	4759.68	5219.67	8476.92	3646.26	3506.34	5102.34	7108.75	2549.17	2976.83	2927	2242.5	5651.09	5858.75	4986.58	8385.42	6696.17	9730.25	11083.5	7629.41	3784.76	11617.3	9393.58	4260.92	4875	3904.27	2291.41	5235.59	5418.41	6491.33	4080.42	3322.42	4266.02
K01752	L-serine dehydratase [EC:4.3.1.17]	27625.7	23036.1	27415.7	28228.2	29616.7	23773.4	25963.6	31190.5	24737.9	22717.4	31716.9	45166.4	37144.1	33096	31168.4	39893.1	33453.7	31767.5	24979.2	32013.8	30349.7	31192.3	29241.8	33093.1	27009.5	34011	38439.1	24567.2	21444.2	22924	30593.3	25980.6	26808.3	26311.2	27010.1	27059.6	22893
K01753	D-serine dehydratase [EC:4.3.1.18]	538.46	128.18	412.65	211.15	168.25	483.88	302.19	869.05	323.45	376.66	834.52	1067.05	1036.75	647.45	2851.22	161.12	1554.58	405.4	204.92	392.12	163.75	767.05	270.77	449.58	165.79	274.13	238.71	324.1	637.76	257.04	473.89	485.91	546.54	625.2	373.7	516.06	581.7
K01754	threonine dehydratase [EC:4.3.1.19]	14319.5	7675.72	11437	14743.1	6588	17873.3	16724.6	16541	11193	9257.38	16681.4	20698.9	16595.9	17381.1	13512.6	16291	17883.4	12681.2	16246.1	19483.6	17903.6	18948.5	18085.1	18723.3	17923.6	20323.1	21310.9	15429.4	17927.5	15031.6	24257.8	15152.4	17184.8	17984.5	15868.8	18955.6	23967.5
K01755	argininosuccinate lyase [EC:4.3.2.1]	18589.3	16268.9	18895.9	17317.8	18052	20245.1	21906.9	22545.8	17178.6	15100.4	24441.3	26875.7	24726.5	23184.2	21748.1	26974.2	23532.8	23010.5	24572	24872.2	25021.6	25469.8	24920.2	24817.7	22948	25449.5	27505.1	20948.9	21952.7	20403.2	25689	17662.3	20014	21847	22555	21256.5	25247.5
K01756	adenylosuccinate lyase [EC:4.3.2.2]	20533.6	20271.2	18914.9	24707.2	21819.8	23051.7	22668.4	23393.5	17337.1	21302.5	25547.1	27921.4	25969.6	23986.8	24604.1	27150.1	25559.2	23231.5	24876.8	25296.3	25815.2	25769.8	25129.3	26411.7	23167.1	26034	28525.9	21355.9	22416.4	20521.2	25895.4	21264.2	20555.1	22088.9	22822.8	21442.9	25488.4
K01758	cystathionine gamma-lyase [EC:4.4.1.1]	899.38	466.22	118.69	799.02	318.75	448.88	981.52	1446.92	888.12	118.75	151.52	8.88	11.25	11.12	15.39	18.62	5.25	83.81	226.29	64.62	1650.75	1641.55	885.19	242.5	232.29	3753.96	827.38	66.52	34.76	27.12	86.81	11.25	25.04	67.4	23.12	38.14	84.62
K01759	lactoylglutathione lyase [EC:4.4.1.5]	21258.8	15972.5	18821.8	23344	14396.3	22279.7	19453.3	19431.1	19475.3	19322.3	22537.1	27114.4	24010.1	21886.2	22170.7	26843.2	23199.5	10547.1	16316.8	16966.8	21917.9	20869.7	13822.4	17005	19948	25241.9	22317.7	18830.2	15997.5	14958.2	14897.1	15336.6	15033.4	18159.6	15224.9	20168.8	18205.3
K01760	cysteine-S-conjugate beta-lyase [EC:4.4.1.13]	802.5	3037.28	1748.4	1202.74	7723.72	517.52	1378.79	3696.72	1735.91	3047.62	420.41	154.61	385.69	344.32	205.48	397.71	415.02	3549.22	396.39	1354.81	242.75	361.26	322.32	1934.62	192.46	443.68	1196.92	158.48	299.35	263.77	197.99	858.79	142.29	582.83	132.06	311.73	57.66
K01761	methionine-gamma-lyase [EC:4.4.1.11]	268.75	264.5	72.17	197.25	30	244	794.5	332.75	336.75	94	233	152.75	185.5	192.5	131	69	265.25	2111.75	2080.25	2564.25	1573	703.42	164.17	2657.75	1527.42	266.67	4699.25	268.25	393.5	255.25	456.42	337.25	437.25	562.5	254.25	503.25	505
K01766	cysteine sulfinate desulfinase [EC:4.4.1.-]	5.38	3.35	3.32	3.65	16.25	5.05	3.69	3.05	3.45	1.08	1.52	6.05	3.92	2.45	1.72	2.12	1.58	7.98	6.09	30.12	3.42	110.72	7.52	7.33	6.29	7.13	3.21	4.85	22.76	5.79	4.31	27.58	5.04	4.87	2.12	4.81	1.45
K01768	adenylate cyclase [EC:4.6.1.1]	1894.06	3812.64	2629.5	685.8	2654.66	1315.57	2980.33	2390.8	832.37	1212.5	27	37	249	464	19	49	168	7624	6741	6646.5	5240.8	6241.5	10209	6970.5	3450.5	7594.5	6063	3330.67	5077.8	3625.67	1478.67	5739.67	3895	5458.33	6818	2703.17	1374
K01770	2-C-methyl-D-erythritol 2,4-cyclodiphosphate synthase [EC:4.6.1.12]	16400.2	9479.7	15114.2	22019.3	7841.93	18620.5	19083.7	17751.9	14744.1	11740.9	25324.3	27545.8	25605.6	23504.8	23944.4	26902.6	24653.5	12511.1	18024.4	18952	21108.3	19421.6	14814.9	19811.8	19667.8	17732.1	20948.6	17717	17099.2	16304.9	24116.2	14885.1	16406.8	16156	15433.6	20010.6	23965.3
K01771	1-phosphatidylinositol phosphodiesterase [EC:4.6.1.13]	0.83	0.4	1.4	0.33	0.5	0.5	0.9	5.6	7.8	0.8	140.33	59.5	2.33	9.67	5	45.17	0.67	7.17	16.33	15.67	32.5	2.33	26.93	13	6.67	7	19.17	1	8.33	0.011	7.33	1.67	3	0.33	0.33	0.5	0.011
K01772	protoporphyrin/coproporphyrin ferrochelatase [EC:4.99.1.1 4.99.1.9]	535.53	3334.15	1877.82	714.12	7691.08	709.38	1404.86	3854.42	1744.82	2637.33	208.72	471.72	228.28	554.78	138.59	451.79	908.75	5737.07	1379.92	2627.69	906.95	1241.72	430.44	1779.45	1501.29	2173.46	4656.21	251.1	1745.96	1645.21	411.06	582.44	280.71	698.37	1217.07	905.06	142.2
K01775	alanine racemase [EC:5.1.1.1]	22356.1	24626.7	25383.2	27605.4	29895.2	25486.1	26661	30447.3	21352.4	25268.3	31294.8	36358.7	30038.6	28948.1	29255.4	30257.4	34569.4	27162.7	27038.6	29876.8	28083.6	29046.6	28602.2	32533.9	27447.4	29157.2	34400.9	22843.5	24121.2	22793	27020.7	23151.3	22836.8	24760.4	24286.4	25442.4	28318.6
K01776	glutamate racemase [EC:5.1.1.3]	19937.3	19852.3	18660.2	23928.5	21334.2	22262.8	22191.3	21357.3	16725.4	20988.7	24975.4	27847.7	25828.8	23520.9	23779.9	26974.6	25425.1	22954.8	24528.3	24779.8	25055.6	25233.9	24989.8	25158	22543.6	25562	27504.8	20989.8	22132.7	20061.8	25611.8	20906.7	20034.5	21713	22634.8	21266	25145.7
K01777	proline racemase [EC:5.1.1.4]	46.25	27	293.5	35.25	66.5	37.5	128.5	168.75	41.75	99.5	67.5	151.25	42.5	51.5	56.5	54	154.25	214.25	121.75	172.25	151	90.75	98.5	123.25	62.25	205	122.25	317.25	383	207.75	92.25	268.25	247.75	227	130.75	249.75	94.5
K01778	diaminopimelate epimerase [EC:5.1.1.7]	22954.6	20696.8	22900.8	25831	22444.8	24016.2	24794.7	27774.7	18803.7	23897.5	24748	26940.3	24542.9	22676.6	21781.4	26862.2	23264.1	22820	26997.5	29381.8	29582	31360.5	29302.3	32222.6	24585.8	33184.2	35182.7	22325.1	24088.7	20200.5	26483.2	22428.7	21562.4	22669.7	23051.8	22164	26404.1
K01779	aspartate racemase [EC:5.1.1.13]	5939.57	9821.03	4763.01	6296.26	12550.3	6874.62	7376.5	9003.09	6486.27	10100	6141.04	9491.92	6308.2	4928.16	4314.87	4126.67	8294.26	9866.92	3173.58	4959.49	4703.17	5679.09	7831.34	4851.78	4396.43	9994.33	4179.58	4824.26	5041	4948.28	3621.59	5823.96	6836.08	9633.66	5141.79	6397.76	5521.02
K01782	3-hydroxyacyl-CoA dehydrogenase / enoyl-CoA hydratase / 3-hydroxybutyryl-CoA epimerase [EC:1.1.1.35 4.2.1.17 5.1.2.3]	6.71	20.68	15.65	19.15	22.75	19.38	14.19	16.25	8.95	21.91	8.52	11.55	15.25	11.45	3.72	4.62	4.58	13.15	23.42	43.62	5.95	117.55	8.52	21.33	16.29	11.63	10.71	13.85	37.96	13.79	15.14	36.91	15.54	18.2	2.45	8.81	2.95
K01783	ribulose-phosphate 3-epimerase [EC:5.1.3.1]	23049.8	20634.9	23110.9	25475.3	22443.5	26768.6	25459.9	28867.2	18942.6	24608.9	25883.8	28005.7	26364	24226.7	24810.6	27385.8	25847.8	25279	27673	30163.2	30631.1	32075.3	30035.2	32766.7	26295.5	33619.5	35700.1	22439.9	24003.7	21282.7	26486.5	23234.8	21067	22454	23185.5	22481.5	26895.5
K01784	UDP-glucose 4-epimerase [EC:5.1.3.2]	24945.3	28057.5	24482	25962.9	26603.3	27371.8	27911.8	28549.2	19575.9	24423.7	31901.8	36811	30963.5	29674	29841	31259.1	33884.9	40585.5	39666.7	40775.1	37823.3	39642.9	45905.8	40968.6	34403.1	41421.8	41149.5	27828.6	31515.7	29991.5	34382.1	36501.3	27518.8	34221	37282.6	26597	29753.7
K01785	aldose 1-epimerase [EC:5.1.3.3]	23710.8	21849.1	22248.7	27711.6	23196	24337	25734.2	25825.9	24749	24577.4	31591.7	27444.5	29793.8	25271.5	26907.6	42277.5	22605.4	14129.8	21592.9	20794.8	27409.7	21338.9	17992.2	21653.7	22920	23830	22884.2	25597.6	20765.4	21302.2	25095.9	19928.5	18168.8	20263.7	18727.9	24468.5	25646.2
K01787	N-acylglucosamine 2-epimerase [EC:5.1.3.8]	4160.08	4616.75	5198.67	4985.91	2915.83	3352.83	4688.5	6084.75	6489.88	3134	5932.91	5339	2555.36	2568.25	3536.8	5800.08	4977.22	1747.59	2668.5	2639.63	5131.5	3106.79	3255.45	1963.42	2431.63	5729.62	1516.25	4425.42	2656.83	3940.83	1675	3283.34	3219.75	3497.83	3200.5	3698.25	3264.83
K01788	N-acylglucosamine-6-phosphate 2-epimerase [EC:5.1.3.9]	8842.12	7732.09	9601.76	9013.5	16775.9	10531.5	13058.5	14724.3	7307.33	8433.26	5986.69	1037.63	4919.59	3615.95	1836.72	3176.95	3441	11454.8	9501.47	8928.53	8238.26	11580.5	8660.3	13813.1	13311.4	12248.5	13072.8	7126.68	10724.8	6777.79	13041.6	7833.5	7711.13	7531.17	5891.11	13409.1	15088.5
K01790	dTDP-4-dehydrorhamnose 3,5-epimerase [EC:5.1.3.13]	17937.8	14898.4	16830.4	19156	11052.3	18381.5	19690	18760.9	13156.8	13123.5	22858.3	19288.2	19197.8	17605.8	15936.3	25880.3	14654.6	23271.9	29147.2	29013.1	28868.4	29624	33776	31569	25801.9	30732.2	30923.2	22824.3	24519.8	21190.2	24090.8	21158.5	19905.7	23289.7	26760.4	19788.2	22432.5
K01791	UDP-N-acetylglucosamine 2-epimerase (non-hydrolysing) [EC:5.1.3.14]	14228.5	17986.1	13912.9	21494.5	19454.2	17061.8	16925.1	17692.2	14621.5	15426.6	15900.8	20004.9	17692.7	19268.2	13518.3	12087.9	21675.6	19307.3	20635.9	19832.8	19635.5	18266	20151.2	19817.4	18413.3	19394.1	18653.7	16095.1	18902.5	16226	17462	17805.4	17756.2	19584.2	17194.2	16231.2	20665.2
K01792	glucose-6-phosphate 1-epimerase [EC:5.1.3.15]	21.78	56.55	61.39	10.85	76.91	20.78	34.69	15.45	9.65	17.08	337.18	20.38	119.58	342.78	796.39	11.11	93.58	11.65	21.49	42.45	11.42	113.05	17.52	22	6.95	17.13	43.87	12.52	24.09	87.12	37.98	294.25	23.37	7.27	2.79	13.81	119.45
K01795	mannuronan 5-epimerase [EC:5.1.3.37]	0.011	0.2	0.2	0.2	0.011	0.011	0.011	0.2	0.011	0.011	0.011	0.011	0.011	0.011	0.011	0.011	0.011	0.011	0.2	0.011	0.011	0.011	0.011	0.011	0.011	0.011	0.011	0.011	0.011	0.011	0.011	0.011	0.011	0.2	0.011	0.011	0.011
K01796	alpha-methylacyl-CoA racemase [EC:5.1.99.4]	4	38	4.5	11.5	8	16.5	10	13.5	0.011	12	0.011	2	7	2	9	4	4	78	22	17.5	3.5	5.5	4	16.5	5	3.5	4.5	8	16	4	9.5	5	18	6	6	13.5	5
K01799	maleate isomerase [EC:5.2.1.1]	8.66	26.66	6.66	18	7	69.66	14	17.5	31	13.66	15	21	24.66	35	3	5	4	11.34	59.66	89	64.66	24.66	10	137	17	69	39	19	130	15	9.66	35.66	10	8.66	19.66	16	9.5
K01800	maleylacetoacetate isomerase [EC:5.2.1.2]	3	37.4	4.4	8.4	4	13	4	12.6	4	19	6	7	8	10	11	4	7	79	11.4	22	1.2	6	3	8	7	2	9	3	6.2	11	4	12	7	9.4	6	13	4
K01801	maleylpyruvate isomerase [EC:5.2.1.4]	13.33	69.33	12.33	26	14	30.33	33	34	13	102.33	15	12	14.33	19	14	7	11	85.67	33.33	28	21.33	23.33	6	312	56	8	82	19	14	25	11.33	130.33	11	13.33	50.33	18	8
K01802	peptidylprolyl isomerase [EC:5.2.1.8]	3957.47	7352.37	5818.56	2470.11	4717.16	2749.07	4192	3800.72	4597.89	3393.17	899.62	713.57	1312.55	1355.39	750.74	903.31	2055.16	8397.6	9248.76	9689.78	8044.82	7137.93	11382.6	7603.25	6734.52	8645.48	9101.5	5857.59	7323.05	6054.17	2486.33	7726.51	5169.24	7689.39	9223.66	3369.42	2456.84
K01803	triosephosphate isomerase (TIM) [EC:5.3.1.1]	23464.6	22055.8	20674.7	29796	22611.3	24832.6	27411.7	28429.2	19602.7	23585	32176.3	31691.2	28224.1	28511.4	26664.5	29126.1	29019.2	26670.8	30406.6	29184	28565.7	29334.1	29673.7	30779	26255.1	28754.8	31414.1	25016.4	28116.4	24039.2	32766.6	23821.2	25802.3	26481.9	25449.8	28997	32419
K01804	L-arabinose isomerase [EC:5.3.1.4]	9426.97	5529.02	7718.97	9155.45	9595.53	11553	12079.1	12265.8	5982	5931.94	7533.3	1969.1	4073.57	3655.01	2097.97	6461.54	3965.08	6621.32	10041	8987.57	11430.5	11402.8	8633.89	12056.3	11842	11755.5	15881	7127.43	10129	6942.1	15902.4	5027.5	7440.87	7066	5486.83	11754.7	15652.1
K01805	xylose isomerase [EC:5.3.1.5]	511.26	676.43	312.57	524.9	391.61	1383.36	1183.35	1307.8	567.29	441.28	317.81	263.89	703.14	421.6	211.36	493.47	2061.8	414.54	1060.45	2671.03	2446.53	800.64	350.52	1253.37	3432.98	1077.35	3497.51	357.07	260.59	1640.63	183.86	96.92	212.12	1569	108.38	1301.14	179.41
K01807	ribose 5-phosphate isomerase A [EC:5.3.1.6]	2081.96	7071.76	1768.23	1282.47	11074.1	3057.63	3237.86	3096.77	1804.87	8692.57	244.84	144.3	424.57	271.79	124.47	353.71	1000.08	3622.82	756.24	744.38	569.7	629.55	411.27	2560.25	2976.37	1251.29	1484.46	773.27	937.61	580.37	303.05	1063.32	439.12	1545.2	225.27	2258.56	266.87
K01808	ribose 5-phosphate isomerase B [EC:5.3.1.6]	21747.9	13517.4	18677	24278.2	11219.2	21212.9	21407.3	21890.4	17072.3	13599.7	26003.2	28152.5	27431.2	23921.2	24222.2	27449.6	25711.6	22777.9	26967.2	26284.5	26180	26712.4	25179.8	27467	26301.6	26630.1	28596.7	22040.9	24160.2	21827.2	26128.5	20881.7	21829.4	22780.2	23245.8	24769.2	26201.1
K01809	mannose-6-phosphate isomerase [EC:5.3.1.8]	10882.4	12357.7	8830.1	13179	16910.5	11410	9587.71	13011.6	10248.9	15678.9	15920.6	19273.1	15425.6	16569.7	16349.4	20735.9	15706.2	10502	9078.2	10570.2	13406.7	9703.34	6823.07	8604.86	9113.04	11411.7	11295.5	9369.94	7269.14	8703.19	4616.35	9439.09	5075.53	6749.83	7203.51	10481.6	4619.3
K01810	glucose-6-phosphate isomerase [EC:5.3.1.9]	20502.3	20249.3	19171.3	24594.3	21693	22775.6	22668.8	23395.7	17346.4	21298.7	24798.8	26968.2	25035.5	23479.2	21906.1	27129.8	24464.8	23073.5	25012.5	25423.7	25702.9	25480.8	25025.3	26401.2	23099.5	25947	28509.6	21210.4	22171.5	20489.2	25766	21140.3	20106.5	21936.5	22666.5	21465.5	25392.5
K01811	alpha-D-xyloside xylohydrolase [EC:3.2.1.177]	3388.03	2032.93	2535.95	3185.44	1645.04	3437.23	5176.64	5962.41	3450.29	2241.69	1259.96	392.58	2456.58	761.96	482.66	1045.08	1818.15	6470.86	5710.73	2806.64	10263.5	6197.87	2564.83	5319.49	9631.92	11240.6	5706.05	1450.68	3254.46	2823.03	1076.83	1136.15	2241.53	4460.49	764.21	6705.65	1924.64
K01812	glucuronate isomerase [EC:5.3.1.12]	8836.05	4638.35	8682.63	5928.19	4355.87	12723.5	10526.8	9396.16	7757.66	7418.1	5976.94	5292.67	6877.15	4842.4	4271.36	4360.17	7463.22	6803.58	9585.54	8785.81	10486.4	12018.5	5573.55	9292.02	13498.4	12100.7	8699.78	7093.85	9917.31	6633.09	12732.1	6774.01	6313.63	7664.5	5837	11502.6	12416.9
K01813	L-rhamnose isomerase [EC:5.3.1.14]	1065.88	618.74	556.12	1088.62	497.26	870.06	2081.03	1569.02	1292.17	398.42	2603.94	1235.55	1094.54	715.95	590.6	4737.04	1795.97	1202.4	795.55	359.84	3975.84	2110.76	1096.8	2385.49	3546.43	5093.41	1100.46	1726.85	875.59	1281.64	352.46	1078.92	972.2	1826	374.62	3185.31	319.97
K01814	phosphoribosylformimino-5-aminoimidazole carboxamide ribotide isomerase [EC:5.3.1.16]	17805.4	13081.3	14665.3	16735.8	10447.1	19426.7	19593.1	19075	15482	12374.8	24484.3	26901.5	24697.6	23190.3	21795.9	26926.1	23646.3	19402.6	23007.6	22081.7	23810.2	23226.8	22532.5	20507.8	21821.1	23782.6	21519.9	20872.7	21739.2	19946	25581.9	17448.5	19810.5	21505.9	22486.6	20835.3	25152.5
K01815	4-deoxy-L-threo-5-hexosulose-uronate ketol-isomerase [EC:5.3.1.17]	4676.58	3605.16	5231.84	3870.25	3145.51	5484.51	5803.48	6710.06	6021.22	4905.34	1391.89	403.5	2425.2	1014.92	845.27	975.59	1788.06	2868.52	3655.13	3741.14	8692.17	5441.46	4117.59	4906.91	7488.15	7954.41	3944.42	4238.39	4940.3	3639.85	2187.46	4467.01	3933.7	5033.16	3100.83	6242.39	3399.02
K01816	hydroxypyruvate isomerase [EC:5.3.1.22]	14.7	78.9	131.52	29.52	51.91	39.21	71.21	35.48	25.17	105.91	33.13	48.88	25.03	76.12	17.63	16.37	34.63	39.47	66.81	74	43.36	314.26	21.84	332	66.59	28.46	204.63	671.05	99.82	58.79	184.67	146.58	89.75	837.39	74.78	70.67	57.62
K01817	phosphoribosylanthranilate isomerase [EC:5.3.1.24]	16672.5	14049.5	15979.4	13694.8	16869.2	17342.8	18667.9	19194.4	13825	13745	15900.6	18188.1	16967.7	17698.4	13168.5	16534	17507.5	18618.6	21558.6	21681.9	20618.5	22461.1	22583.5	22905.7	22080.6	23262.4	25776.2	16760.8	19834.5	16925.2	22851	15369.7	16628.6	16655.7	19908.3	17725	21285.8
K01818	L-fucose/D-arabinose isomerase [EC:5.3.1.25 5.3.1.3]	2071.21	980.33	1156.62	1372.11	1012.58	1130.88	3019.05	3744.71	2154.95	1486.08	3967.54	2623.05	3826.91	2626.95	2400.25	5692.45	4705.92	1521.64	1013.25	571.12	6167.67	4013.21	2089.04	2620.25	3931.87	9157.17	1601.71	2565.38	1401.95	1779.62	574.5	830.42	932.75	2358	434.62	3318.67	723.78
K01819	galactose-6-phosphate isomerase [EC:5.3.1.26]	530	5299	2724	902	14636	792	2434	5808	2850	4194	36	22	32	54	19	18	1546	6587	455	274	253	70	469	934	43	832	1876	26	64	380	36	14	46	493	10	168	31
K01820	L-rhamnose isomerase / sugar isomerase [EC:5.3.1.14 5.3.1.-]	0.011	0.5	53	1	0.5	0.011	0.5	5	0.011	1	0.011	1.5	1	0.011	0.011	1.5	0.011	12.5	9	0.011	1.5	84	5	0.011	0.011	0.5	2	1	0.011	0.011	3	1	37	1	0.011	2	1
K01821	4-oxalocrotonate tautomerase [EC:5.3.2.6]	2457.07	7044.24	4024.6	1636.14	11957.4	3080.85	2057.08	3846.43	1749.31	8950.75	165.1	90.15	223.02	97.63	163.01	172.41	925.78	3752.12	1721.24	2869.81	1498.3	2204.92	2504.32	5072.12	1368.35	2318.73	6342.76	292.65	467.3	554.88	422.27	1086.74	448.96	455.16	270.29	608.89	630.49
K01822	steroid Delta-isomerase [EC:5.3.3.1]	0.011	7.5	0.5	6.5	0.011	9.5	9	6.5	0.011	0.011	0.011	0.011	6	0.011	0.011	0.011	0.011	1	6	3.5	0.5	0.5	0.011	13	3	4	0.5	6	15	0.011	9.5	0.011	10.5	6	0.011	3	0.011
K01823	isopentenyl-diphosphate Delta-isomerase [EC:5.3.3.2]	3567.07	10218.6	3753.74	1704.04	13404.1	3648.1	3019.01	4694.46	2015.11	9365.69	58.6	34.82	98.2	52.29	58.34	82.08	820.11	10561.3	6544.25	7570.81	5158.45	6097.77	10261.3	7567.12	4677.52	7342.07	9987.59	3319.98	4456.77	3506.72	1490.95	6262.58	3554.79	5641.67	6706.63	972.23	1396.49
K01825	3-hydroxyacyl-CoA dehydrogenase / enoyl-CoA hydratase / 3-hydroxybutyryl-CoA epimerase / enoyl-CoA isomerase [EC:1.1.1.35 4.2.1.17 5.1.2.3 5.3.3.8]	5.38	3.35	3.32	3.65	16.25	5.05	3.69	3.05	3.45	1.08	1.52	6.05	3.92	2.45	1.72	2.12	1.58	7.98	6.09	30.12	3.42	110.72	7.52	7.33	6.29	7.13	3.21	4.85	22.76	5.79	4.31	27.58	5.04	4.87	2.12	4.81	1.45
K01826	5-carboxymethyl-2-hydroxymuconate isomerase [EC:5.3.3.10]	2.04	3.31	3.85	2.52	16.25	4.04	1.88	2.78	2.12	1.41	0.38	5.38	2.91	1.12	0.25	1.12	0.25	8.22	5.81	29.12	3.41	110.71	6.05	7	4.29	6.17	1.88	3.38	3.62	4.12	3.83	2.91	1.75	4.06	1.78	2	0.12
K01834	2,3-bisphosphoglycerate-dependent phosphoglycerate mutase [EC:5.4.2.11]	6985.53	17636.8	6478.37	4785.5	25389.2	7600.46	5738.81	8643.77	7068.62	19559.1	7474.78	4774.19	6982.13	4337.08	7937.64	9538.95	3985.24	7759.41	4987.15	2660.41	8210.13	2181.18	2375.31	4378.54	2734.52	2731.52	3956.7	4408.94	2674.73	3581.18	1246.2	4021.58	1828.7	3038.17	2250.68	2893.56	1342.79
K01835	phosphoglucomutase [EC:5.4.2.2]	21938	20658.4	20153.6	26257.1	22706.9	26496	27195.7	27621.2	18700.5	23408.8	25580.4	27907.2	27664.6	23711.5	24741	27061.1	25806.3	22711.7	25729.5	27423	29566.1	29551.4	27866.3	27251.5	25307.8	30634.5	31589.9	22339.9	23399	20417.4	31188.8	22821.3	21450.5	22745.5	22731.8	22204.5	27787.7
K01838	beta-phosphoglucomutase [EC:5.4.2.6]	6078.84	8547.62	2593.84	7648.84	12106	5138.01	8219.12	9704.9	4898.01	9350.45	4297.34	298.89	835.5	2532.22	808.67	1044.67	970.12	4358.17	4335.44	2563.34	6151.78	5505.17	5987.67	5090.83	3517.62	9484.77	4198.83	3247.5	4843.22	3044.74	6602.38	3392.72	4855.33	3816.67	2341.28	5367	6274.52
K01839	phosphopentomutase [EC:5.4.2.7]	11794	5895.46	9827.48	10185.5	11045.8	13399.9	14402.7	13924.4	7082.4	8847.78	8960.03	6407.87	9961.62	9687.92	8872.48	6713.51	10718.6	10719.7	12783.4	12264.6	11982	15213.4	11023.4	14973	13477.1	14242.3	16137.3	9908.93	12900.5	8703.21	14513	9941.53	10555.8	8202.34	7637.48	12816.4	17788.5
K01840	phosphomannomutase [EC:5.4.2.8]	3653.92	3084.91	3858.95	8056.46	2392.75	1572.35	2102.16	2986.08	4099.57	2548.42	7084.4	4636.72	6735.61	3924.7	7031.49	9143.21	2334.3	4921.49	6481.19	6526.09	9027.42	3916.01	7218.78	5746.75	4453.59	5026.87	6013.3	6541.25	4512.06	5220.29	1519.45	5080.59	3743.91	6412.16	4536.95	3138.2	1965.12
K01841	phosphoenolpyruvate phosphomutase [EC:5.4.2.9]	1.33	6	0.011	4.33	3	4	1	6	4	8	12.33	8	8.33	17.67	7	11.67	3.67	5.67	15.33	20.67	32	2.33	4.33	16	12.67	8	10.67	2	12.33	7	10.33	8.67	0.011	6.33	0.33	1	0.011
K01843	lysine 2,3-aminomutase [EC:5.4.3.2]	573.15	742.82	1223.2	1160.31	696.18	1011.94	1618.41	596.39	619.87	390.91	8751.11	9206.09	9178.64	8136.49	11810.1	9777.75	9043.81	803.67	2161.41	1492.87	5998.79	1340.29	1047.95	1835.28	1136.89	1191.95	1325.33	2899.09	778.36	1514.93	708.74	3715.96	1397.74	1218.33	807.62	827.75	939.85
K01844	beta-lysine 5,6-aminomutase alpha subunit [EC:5.4.3.3]	202	406.33	781.66	384.66	177.84	397	435.17	417.67	447	190.67	3686.66	4535.84	2733.66	3049.66	4118.33	1299.17	4155	460.83	950.33	763.67	678.17	839	465	171.5	173	281	158	550.67	471.33	396	372	461	735.83	783	406	491.5	568
K01845	glutamate-1-semialdehyde 2,1-aminomutase [EC:5.4.3.8]	8208.43	6923.13	6839.93	9282	5241.75	9950.99	11206.1	8401.47	4078.97	5069.81	12983.6	15589.9	13533.3	13785.2	12795.6	8607.92	16460	14257.5	16449.3	15674.3	12094.6	15598.8	16130.5	14551.1	11383.2	13956.8	16792.1	12934.8	15589.3	11142.7	20875.7	11820.4	13057.8	13656.6	14563.9	10426.5	18417.6
K01846	methylaspartate mutase sigma subunit [EC:5.4.99.1]	4	0.33	2.83	1.33	0.011	1.67	701.17	0.33	1.33	0.33	1	0.67	1.67	1.33	1.33	1	1.33	0.67	1	1	0.67	0.67	1.33	0.33	2	0.67	1.33	1.33	19	1.67	1	27.33	3	1.67	1	2.67	1.33
K01847	methylmalonyl-CoA mutase [EC:5.4.99.2]	6966.96	5510.09	6937.99	4106.07	4359.34	2768.13	4060.01	3993.57	7804.49	4792.67	14685.1	9292.85	13681.7	8330.15	15598.6	18277.5	4805.77	2081.51	8843.66	8218.6	13150.4	3723.25	3874.23	6849.17	7448.26	3177.91	8761.83	8185.51	4466.72	6480.33	1814	5140.01	3176.16	4753.33	4391	4748.17	2340.99
K01848	methylmalonyl-CoA mutase, N-terminal domain [EC:5.4.99.2]	984.65	33.4	300.2	236.15	37	90.5	203.4	51.35	64.15	28.9	31	34.75	68.5	60.5	12	23.5	44.25	12.75	201.75	92.75	37	31.25	27	61.25	58.25	29	6.25	18.25	37	28.75	69.25	68.25	168.75	58	124.25	87.25	121.5
K01849	methylmalonyl-CoA mutase, C-terminal domain [EC:5.4.99.2]	1157.65	400.4	676.2	546.15	162.5	417.5	531.9	414.35	458.15	147.9	2859	3460.25	1494.5	2101.5	1269	1185	2503.25	53.25	364.75	530.75	236.5	640.25	206	162.75	132.25	211	61.25	459.25	232	295.75	378.25	371.25	715.25	652	316.25	477.75	513.5
K01851	salicylate biosynthesis isochorismate synthase [EC:5.4.4.2]	0.011	0.2	0.2	0.2	0.011	0.011	0.011	0.2	0.011	0.011	0.011	0.011	0.011	0.011	0.011	0.011	0.011	8	273.2	23	92	5	124	134	47	2	87	1911	1026	1268	180	1213	1395	2803.2	2	72	510
K01854	UDP-galactopyranose mutase [EC:5.4.99.9]	12612.9	11098.4	11167.5	13121.5	13947.5	17087.9	15898.3	16820.2	8247.2	15191.4	10497	8322.05	7558.33	6637.89	4925.34	5664.66	9759.78	11240	11537.8	12148.8	15072	15647.2	11294.5	13961.5	13207.3	14865.8	15084.6	8764.33	11943	8374.39	18992.2	6980.72	10348.8	9261.17	8223.6	13766.8	19768
K01856	muconate cycloisomerase [EC:5.5.1.1]	2.71	10.78	2.15	8.32	19.25	10.71	5.88	10.58	6.12	9.08	6.38	10.38	10.58	9.12	2.25	3.12	3.25	9.55	13.28	35.12	3.08	92.71	6.88	14	11.12	7.5	7.88	7.38	12.62	11.12	9.33	8.58	3.75	11.53	1.45	3	0.12
K01857	3-carboxy-cis,cis-muconate cycloisomerase [EC:5.5.1.2]	3.71	14.28	57.32	9.32	23.75	8.71	8.38	16.08	3.12	5.08	3.38	5.88	6.58	4.12	1.25	4.62	1.25	16.05	27.28	35.12	4.58	197.38	9.05	13.5	8.29	11.67	4.88	11.38	8.62	5.12	8.5	5.58	44.25	5.53	2.45	6	3.62
K01858	myo-inositol-1-phosphate synthase [EC:5.5.1.4]	2221.98	3055.55	3439	7734.38	2171.5	1457.4	1940.5	1906.15	3912.58	2384	743.08	221.5	689.2	640.42	578.13	489.42	1006.05	644.92	1719.83	1140.3	2670.4	737.46	1143.45	868.25	1902.8	951.12	238.42	2500.25	2097.73	2099.5	862.33	2065.67	1586.75	2071.33	1934.83	2131.75	984.5
K01865	(hydroxyamino)benzene mutase [EC:5.4.4.1]	0.011	0.5	0.5	0.5	0.011	0.5	0.011	0.5	0.011	0.011	0.011	0.011	0.011	0.011	0.011	0.011	0.011	1	0.011	0.5	0.5	0.5	0.011	1	0.011	0.011	0.5	0.011	0.011	0.011	0.5	0.011	0.5	0.011	0.011	0.011	0.011
K01866	tyrosyl-tRNA synthetase [EC:6.1.1.1]	20519.1	20085.5	19080	24088.2	21688.4	22884.1	22499.6	23918.5	17334.6	21445.7	25554.8	27940.2	25981.5	23999.5	24608.6	27172.9	25660.8	23312	24899.2	25374.2	25737.2	25801.3	25172.8	26471.9	23097	26098	27930.1	21261.4	22423.2	20731.2	25776.8	21260.3	20157	23058.2	22734.8	22300.7	25436.2
K01867	tryptophanyl-tRNA synthetase [EC:6.1.1.2]	20252.6	20060.1	18903.6	24057	21611.8	22627.5	22369.3	23377.4	17284.5	21233.5	25525.3	27926.1	25969.7	23991.3	24600	27150.4	25557	25097.8	26446.9	25909.3	25850.3	26206.3	25109	26736.7	23093.2	25926.5	28836	21261	22353.4	20509.3	25767.8	21212.6	20141.5	21942	22726.6	21423.2	25427.7
K01868	threonyl-tRNA synthetase [EC:6.1.1.3]	20254	20062.8	18905.3	24058.8	21595.5	22628.6	22372.8	23378.3	17287.4	21236.5	25525.9	27923.2	25977	24016.4	24622.2	27171.4	25558.9	23152.2	24859.7	25286.2	25698.6	25541.3	25106.1	26388.9	23052.5	25931	27860.1	21259.7	22355.7	20511.4	25773.2	21212.8	20142	21942	22728.2	21423.8	25431.3
K01869	leucyl-tRNA synthetase [EC:6.1.1.4]	20250.8	20057.3	18902.8	24054.8	21595	22623.6	22366.8	23373.3	17282.4	21232.7	25524.8	27920.2	25966.5	23989.2	24599.6	27148.8	25556.8	23136	24846	25270.2	25687.1	25539.3	25101.8	26375.2	23049	25918	27837.6	21256.4	22349.7	20505.2	25764.5	21212.3	20135	21939	22725.5	21419.5	25427
K01870	isoleucyl-tRNA synthetase [EC:6.1.1.5]	20252.3	20058.3	18904.8	24058.8	21597	22626.1	22414.8	23402.3	17287.4	21236.7	25568.3	27983.7	26239.5	24166.7	24645.6	27341.8	25665.3	23146	24850	25282.2	25737.1	25595.3	25115.8	26379.2	23051	25958	27863.1	21260.4	22352.7	20509.2	25772.5	21214.3	20141	21944	22732.5	21425.5	25433
K01872	alanyl-tRNA synthetase [EC:6.1.1.7]	27409.2	23443.6	26099.9	30583.8	24159.5	30515.2	29694.6	32182.2	23334	26284.6	30052.5	34362.6	31841.8	29614.9	31394.4	29833.1	32229.7	28875.8	30588	33507.1	32751.7	34766	32322.3	35775.6	30732.7	36247.8	39652.7	26154.2	27410.7	25396.3	35008.2	25472.3	27747.4	29475.9	26082.4	30056.8	31592.6
K01873	valyl-tRNA synthetase [EC:6.1.1.9]	20280.8	20111.3	19490.8	24124.8	21651.5	22700.6	22537.3	23404.3	17367.4	21288.7	25545.8	27954.7	26047.5	24092.2	24623.6	27157.2	25576.8	23155.5	25213	25451.2	25699.6	25546.3	25120.8	26382.7	23072	25964	27838.6	21273.4	22376.7	20605.2	25800.5	21251.3	20351.5	22024	22882.5	21586	25551
K01874	methionyl-tRNA synthetase [EC:6.1.1.10]	20658.3	20246.8	19497.3	24319.8	22105.5	23800.6	22864.8	24730.3	17845.9	21616.7	25847.2	28139.4	26447.1	24590.7	24869.1	27713.7	26060.8	27089.9	25050.2	25750.2	25944.1	26365.3	25321.8	26682.2	24760.5	26482	28298.6	21720.4	22901.2	22202.7	25948.5	21810.8	20592	22532.5	23004.5	21931.5	25707.5
K01875	seryl-tRNA synthetase [EC:6.1.1.11]	20251.8	20058.3	18904.8	24058.8	21597	22625.6	22414.8	23402.3	17287.4	21236.7	25530.8	27920.2	25971.5	23990.2	24600.6	27185.8	25563.8	23137	24846	25281.2	25730.1	25594.3	25115.8	26379.2	23051	25956	27847.6	21260.4	22352.7	20509.2	25772.5	21214.3	20141	21944	22732.5	21425.5	25433
K01876	aspartyl-tRNA synthetase [EC:6.1.1.12]	24472.4	22217.8	21859	31002	23629.2	29749.1	29235.9	28814.7	20099.9	24572.2	31240.9	31047.7	28659.5	29129.7	26840.9	34419.4	27734.9	26115.7	33262.9	30591.6	30759.7	31726.8	29621.7	31377.8	27982.8	29819	32952.6	27270.3	29813.7	24601.8	37125.3	23770.8	25131.1	25767.5	30423.3	28328.4	39616.4
K01878	glycyl-tRNA synthetase alpha chain [EC:6.1.1.14]	4645.19	10551.7	4099.52	2090.8	13634.9	3977.15	3238.7	5631.83	2458.44	9596.42	384.22	683.69	453.28	889.34	892.09	520.79	1863.11	14160.1	6914.78	6470.44	4829.56	6703.97	10352.7	7025.95	3488.15	8429.07	7021.96	3579.27	5321.18	4422.1	1755.95	6865.08	3811.46	5941.7	7481.51	1470.73	1548.95
K01879	glycyl-tRNA synthetase beta chain [EC:6.1.1.14]	4645.19	10551.7	4099.52	2090.8	13635.9	3977.15	3238.7	5631.83	2458.44	9596.42	386.22	683.69	454.28	938.34	894.09	521.79	1864.11	14166.1	6914.78	6471.44	4836.56	6704.97	10352.7	7025.95	3488.15	8431.07	7022.96	3579.27	5321.18	4422.1	1755.95	6865.08	3811.46	5941.7	7481.51	1470.73	1548.95
K01880	glycyl-tRNA synthetase [EC:6.1.1.14]	15605.6	9505.62	14803.3	21964	7960.18	18646.5	19128.1	17741.5	14824	11636.3	25149.5	27236.5	25518.2	23102.9	23711.5	26632	23693.7	8975.93	17931.2	18799.7	20857.5	18835.3	14749.1	19351.2	19561.8	17492.9	20815.7	17677.2	17028.5	16083.1	24008.5	14348.3	16323.5	15997.3	15244	19950.8	23878.1
K01881	prolyl-tRNA synthetase [EC:6.1.1.15]	20253.3	20059.3	18905.8	24054.8	21597.5	22626.1	22368.3	23380.3	17285.4	21238.7	25524.8	27920.7	25966.5	23989.2	24599.6	27149.2	25556.8	23144.5	24853	25317.2	25690.6	25542.3	25102.8	26378.7	23069	25920	27855.1	21257.4	22350.7	20583.2	25767.5	21212.3	20217.5	21941	22815.5	21452	25429
K01883	cysteinyl-tRNA synthetase [EC:6.1.1.16]	20250.8	20057.3	18902.8	24054.8	21598	22623.6	22366.8	23373.8	17282.4	21233.7	25525.8	27920.2	25966.5	23989.2	24600.6	27148.8	25556.8	23136	24847	25271.2	25688.1	25540.3	25103.8	26375.2	23050	25918	27838.6	21257.4	22349.7	20506.2	25764.5	21236.3	20135	21939	22725.5	21419.5	25429.5
K01884	cysteinyl-tRNA synthetase, unknown class [EC:6.1.1.16]	0.33	0.33	1.33	0.011	0.5	0.33	0.5	1	0.011	0.33	0.011	0.5	0.33	0.011	0.011	0.5	0.011	1.17	3.33	0.011	0.83	1.33	0.011	0.011	0.011	0.011	0.011	1	0.011	0.011	0.33	1.33	3	0.33	0.33	0.5	0.011
K01885	glutamyl-tRNA synthetase [EC:6.1.1.17]	21565.2	19744.3	22743	26974.2	13448.1	24083.1	25073.9	26502.5	19864	14767	30444.4	35506.9	29067.9	28337.3	28231.7	29835.4	30713.6	30730.8	31942.5	33496.3	30600.2	33014.8	35933.4	31797.3	26598.9	34302.6	33242.2	27106.1	28653	26503.5	29814.8	25416.5	27215.9	32295.2	32236.2	25778.2	30607
K01886	glutaminyl-tRNA synthetase [EC:6.1.1.18]	16941.9	11810.7	16889.4	21938.9	8941.76	18081.4	18980.5	18441.9	13494.8	11224.1	23164.3	23805	23212.9	18726.4	22043.8	19912.2	22596.2	15548.6	23973.3	24110.8	23950.3	23830.6	23947.4	24110.3	21094	23477.1	25868.5	20134.2	20910.4	17375.5	24697.9	19930.3	19600.2	20903.9	18825.7	19554.8	24810.1
K01887	arginyl-tRNA synthetase [EC:6.1.1.19]	20780.3	20257.3	19082.8	24599.8	21798.5	23032.1	22742.3	23932.3	17376.4	21507.7	25537.8	27933.7	25971.5	23995.2	24607.6	27153.2	25583.8	23308.5	24903	25397.2	25724.6	25805.3	25171.8	26471.7	23133	26117	28589.1	21293.4	22423.7	20734.2	25778.5	21230.3	20154.5	23062	22734.5	22299	25457
K01889	phenylalanyl-tRNA synthetase alpha chain [EC:6.1.1.20]	20252.8	20058.3	18903.8	24054.8	21597.5	22624.6	22367.3	23374.3	17282.4	21233.7	25524.8	27920.7	25967.5	23990.2	24599.6	27149.2	25556.8	23174.5	25013	25305.2	27480.6	25560.3	25127.8	26405.2	23245	26100	27862.6	21259.4	22349.7	20505.2	25764.5	21212.3	20141	21939	22726.5	21421	25429
K01890	phenylalanyl-tRNA synthetase beta chain [EC:6.1.1.20]	20278.8	20111.3	19490.8	24124.8	21649	22699.6	22537.8	23403.3	17364.4	21288.7	25536.8	27954.2	26042.5	24089.2	24619.6	27152.8	25576.8	23144	25210	25436.2	25691.1	25543.3	25119.8	26379.2	23051	25956	27837.6	21272.4	22375.7	20528.2	25805.5	21250.3	20269	22023	22793.5	21551.5	25549
K01892	histidyl-tRNA synthetase [EC:6.1.1.21]	20251.3	20057.3	18902.8	24054.8	21595	22624.1	22366.8	23373.3	17282.4	21232.7	25524.8	27920.2	25966.5	23989.2	24599.6	27148.8	25556.8	23145	24850	25271.2	25694.1	25540.3	25101.8	26375.2	23049	25920	27853.1	21256.4	22349.7	20505.2	25764.5	21212.3	20135	21939	22725.5	21419.5	25427
K01893	asparaginyl-tRNA synthetase [EC:6.1.1.22]	19064	19288.5	18321.3	23589.7	21035.2	22013.4	22010.3	22399.5	16818.7	20246.9	24552.4	26104.3	24274.1	21742.7	23446.1	25800.4	21199	20923.8	24110.1	24894.2	24434.5	24477.9	24869.8	25071.7	22836.1	24441	27089.8	19775.4	21358.6	19325.2	25327.2	20759	19964.1	20747.5	21834.2	20874.5	25289.4
K01894	glutamyl-Q tRNA(Asp) synthetase [EC:6.1.1.-]	33.71	120.68	73.32	30.98	87.58	46.71	69.69	43.25	31.45	112.41	345.85	27.05	127.91	353.78	808.39	15.78	101.25	105.32	48.09	73.45	33.95	139.38	25.52	332	56.62	24.13	120.54	31.52	35.96	105.12	46.31	424.58	34.04	14.2	56.12	33.81	126.78
K01895	acetyl-CoA synthetase [EC:6.2.1.1]	5264.51	8771.9	7113.58	3825.2	8713.91	4382.24	5160.25	6548.87	7237.07	5879.64	8697.62	11559.7	7221.34	9958.65	7093.2	14607	11077.4	13101.6	8775.23	10702.7	9712.14	8638	13008.6	10144.6	9023.09	9845.08	10605.3	9530.44	8367.49	9719.29	4617.3	10108.5	6224.79	9075.75	12612.8	5205.06	3429.12
K01897	long-chain acyl-CoA synthetase [EC:6.2.1.3]	14635.8	18439.4	19201.7	21340.4	13244.3	15142.9	16671.3	13930	15973.1	13098	27599.1	24208.8	32250.7	22957	34540.3	32064.5	18991.8	18769.1	29379.7	25045.9	33001.4	22343.8	23554.7	28792.1	26569	21013.9	24637.7	20143	20282.4	18766.9	10867.4	17991.2	12783.1	16934.1	21592.8	14711.3	14775.7
K01902	succinyl-CoA synthetase alpha subunit [EC:6.2.1.5]	2714.52	4242.17	2515.52	904.55	2691.07	1545.98	1721.42	2741.35	870.52	1274.56	708.88	682.88	751.61	1118.78	1671.09	325.11	1136.08	7888.82	6496.92	8665.35	5378.2	6608.88	10034.8	8783.7	4833.7	7413.63	9181.37	1544.44	3358.79	2214.54	1389.73	4829.45	2275.37	2614.53	6938.07	845.23	1061.7
K01903	succinyl-CoA synthetase beta subunit [EC:6.2.1.5]	1158.52	752.17	379.52	415.55	275.07	593.98	352.42	1073.35	338.52	357.56	702.88	682.88	750.61	1118.78	1669.09	322.11	1126.08	4361.82	1350.92	4621.35	2520.2	2671.88	5038.77	3768.7	1909.7	4033.63	4579.37	596.44	1332.79	967.54	586.73	1973.45	863.37	1283.53	2585.07	821.23	602.7
K01906	6-carboxyhexanoate--CoA ligase [EC:6.2.1.14]	1128.56	256.64	212	212.05	180.66	146.07	170.83	249.75	50.62	24.25	2	0.75	2	0.5	2.5	0.011	0.25	3803.5	1841.75	2047.75	1673.5	1828.25	5247.25	1197	677.75	3330	1400.25	2360.17	2286.5	2040.17	634.67	2787.92	2080.25	4033.83	2338.5	762.17	905.75
K01907	acetoacetyl-CoA synthetase [EC:6.2.1.16]	3.33	48.53	7.03	9.7	11.5	75.83	2.5	780.7	39	6.33	78	1.5	2.33	96	17	5.5	15	10.17	23.53	4.5	15.33	5.83	3	1.5	5	0.5	2.5	90	0.011	2	0.83	8.33	9	0.53	0.33	3	2
K01908	propionyl-CoA synthetase [EC:6.2.1.17]	10.33	36.53	63.03	20.7	10	22.83	34	18.4	9	84.33	7	5.5	10.33	9	2	2	3	23.67	26.53	12.5	22.03	105.83	4	311	50	4.5	75.5	16	15.2	16	9.83	120.33	42.5	11.53	43.33	7.5	6.5
K01909	long-chain-fatty-acid--[acyl-carrier-protein] ligase [EC:6.2.1.20]	0.011	2	1	5	0.011	1	0.011	1	0.011	1	14	33	225	407	6	38	128	128	299	96	411	82	163	59	45	47	29	2	58	74	1	28	16	81	87	11	0.011
K01910	[citrate (pro-3S)-lyase] ligase [EC:6.2.1.22]	2776	4188.92	3043.01	1787.51	4079.5	5147.18	1347.98	1739.48	459.18	7083.01	128.48	33.17	139.5	38.66	65.81	111.67	104.51	947.1	1611.47	2904.34	1747.67	2846.34	2424.48	4122.33	1794.18	2147.12	6386.33	477.31	425.14	429.69	351.64	599.67	817.62	581	299.34	733.81	584.52
K01911	O-succinylbenzoic acid---CoA ligase [EC:6.2.1.26]	2259.45	2904.06	3481.62	1836.99	2271.36	1303.38	1921.64	1975	3851.2	2736.11	1132.46	282.28	1073.14	1432.58	1390.72	591.37	1282.91	887.9	2359.5	3510.32	3319.45	958.35	1395.56	1671.12	3331.61	1023.19	3505.79	2516.69	2174.31	2248.76	896.12	2389	1599.79	2167.34	2026.85	2160.31	1098.03
K01912	phenylacetate-CoA ligase [EC:6.2.1.30]	10821.6	17498	13905.4	6188.4	14708.7	8697.89	9335.32	13292.7	6505.84	7152.86	7505.08	9858.23	7661.65	8677.16	7174.54	12054.8	11540.4	39344.9	29217.3	28607.7	30188.2	28320.3	42703.6	27892.1	19367.3	32303.4	26322.2	17542.7	21076.8	19576.6	8203.46	26074.1	17494.1	25023.3	31960.8	6928.82	8346.28
K01914	aspartate--ammonia ligase [EC:6.3.1.1]	16422.2	15504.5	15440	22399.1	18289.1	20657.3	19563.5	20134.2	16030.3	18724.5	17718.4	21214.1	17156	17294.8	15294.6	16633.4	19316.7	11417.7	15824.8	15669.4	17030.2	17762.6	14235	16865.8	17650.4	17029.4	17644.5	13435.9	16760.4	14943.2	23213.4	13923.8	16083.6	15055.2	14269.6	19747.1	22919.8
K01915	glutamine synthetase [EC:6.3.1.2]	44597.8	36359.7	43395	49274.9	35563.1	53484.7	53033.9	55287	39254.7	39213.9	50274	54835.8	50087.6	51342.7	43181.6	54397	51479.2	47671.8	58598.3	57713.5	60079.3	62106.9	59174.6	62101.7	55504.1	61962.6	63591.6	47147.1	53814.9	44978.2	63657.7	42541.5	45382.2	49768.9	52621.7	52631.4	66005.6
K01916	NAD+ synthase [EC:6.3.1.5]	2118.95	6965.43	1826.32	1511.2	11189.7	3681.55	1935.97	4513.03	1917.57	8603.44	1476.06	1727.36	1564.12	1619.17	3820.42	515.12	3454.94	5740.65	2577.45	1398.44	714.53	1370.47	574.27	1735.2	1864.48	1696.9	2454.46	1463.85	1587.98	1959.68	461.53	994.58	397.96	1043.04	669.43	874.81	249.7
K01918	pantoate--beta-alanine ligase [EC:6.3.2.1]	8838.32	7573.6	6963.85	9797.13	5804.75	4047.28	5707.25	5702.35	6596.04	5679.22	10388.6	9267.71	14479.1	10735	14312.5	11922.2	7229.85	12379.8	14001.2	12553.6	13153.8	10589.6	13423	11585.1	9031	10877.7	12642.2	10454.4	8990.62	10149.9	10026.6	10030.9	8562.55	10258.4	11768.5	6951.05	6280.86
K01919	glutamate--cysteine ligase [EC:6.3.2.2]	1129.88	8807.96	4510.32	1572.49	22430.8	1627.71	4013.64	9679.65	4569.29	7572.52	437.97	216.75	353.91	674.78	186.17	578.9	374.97	15406	2372.61	1269.46	854.89	1530.22	818.86	2580.67	198.23	973.4	4196.54	282.35	275.51	945.85	160.53	3966.62	281.21	913.37	258.56	510.81	124.12
K01920	glutathione synthase [EC:6.3.2.3]	35.71	163.68	79.65	159.65	81.25	137.38	80.69	845.25	265.45	151.41	93.52	47.55	52.25	93.45	44.72	22.12	39.58	152.65	46.42	69.12	49.95	145.05	26.52	332.33	58.29	40.13	119.21	118.85	33.96	54.79	27.64	208.91	42.04	17.2	53.45	33.81	26.45
K01921	D-alanine-D-alanine ligase [EC:6.3.2.4]	21428.3	21389	19773.1	25519.3	23249.3	23469.5	23942.8	25806.6	19059.4	22411.9	27237.6	30272.5	26389.1	26002	25163.1	33097.6	26244.2	25653	25338.4	25591.7	28151.7	27930.5	26128.8	26995.9	23533.2	30321	29038.4	21937.8	22644.4	21333.8	26664.8	21698.8	20863.4	23650.9	25711	23261.9	25986
K01922	phosphopantothenate---cysteine ligase (ATP) [EC:6.3.2.51]	387.75	64.5	123.17	610.33	28.83	65.83	31	26	42.5	19.25	607.97	207.07	791.99	669.97	929.98	157.13	293.81	24.35	43.38	33.33	26	34.33	41.75	388.92	17.33	132.5	78.33	48.92	67.5	89.58	45.92	866.67	56	26.5	82.92	134.25	137.08
K01923	phosphoribosylaminoimidazole-succinocarboxamide synthase [EC:6.3.2.6]	18665.8	16377.9	18904.4	23339.8	18130	20400.6	22075.4	23392.8	17269.6	15215.9	25519.8	27911.2	25957.5	23977.2	24592.6	27141.8	25545.8	23147	24839	25274.2	25679.1	25538.3	25072.2	26364.2	23041	25917	27827.6	21163.4	22341.7	20506.2	25761.5	21210.3	20135	21934	22719.5	21421.5	25418
K01924	UDP-N-acetylmuramate--alanine ligase [EC:6.3.2.8]	20265.8	20112.3	19199.2	24077.5	21610.7	22666.3	22456.8	23378.3	17314.4	21273.7	25197.4	27925.2	25890.8	23702.9	23824.9	27146.1	25480.1	23213.3	25029.3	25359.8	25689.1	25541.9	25111.8	26374.5	23050.6	25941	27839.3	21175.8	22363.7	20456.8	25765.8	21011.7	20208	21981	22765.8	21496.5	25379.7
K01925	UDP-N-acetylmuramoylalanine--D-glutamate ligase [EC:6.3.2.9]	20531.8	20107.3	19371.8	24106.8	21713	22920.6	22574.8	23932.3	17374.4	21468.7	25533.8	27937.2	26003.5	24036.2	24609.6	27150.8	25591.8	23320	25270	25809.2	26301.1	25837.3	25200.8	27569.2	23143	26191	28138.6	21177.4	22427.7	20527.2	25788.5	21244.3	20217	21984	22767.5	21500.5	25492
K01926	redox-sensing transcriptional repressor	20998.8	19968.7	18823.7	18610.7	21801.1	22873	23310.4	24549.3	17914.1	21092.2	25365.8	27824.5	25747.4	23256.6	23756.5	26942.5	25344.9	19654.2	24546.9	22958.4	26921.3	26318.4	25787.8	25664.3	21882	28703.2	25165.1	21143.9	21763.4	19581.9	25841.2	21106.9	20497.8	22104.8	22173.5	21233.7	25442.6
K01928	UDP-N-acetylmuramoyl-L-alanyl-D-glutamate--2,6-diaminopimelate ligase [EC:6.3.2.13]	23153.2	27986.1	21888	27743.6	32784	26874.6	25489	28943.8	20270.8	30099.8	27428.8	31547.3	27111.3	25005.6	26231.8	28161.9	29281.3	26567.9	25449.3	26973.1	26203.2	26304.7	26226.5	27340.1	23287.3	27200.5	29177.4	21521.7	23008.4	21591.8	26477.1	24845.1	21628.9	23561.7	23794.4	22735.3	27520.5
K01929	UDP-N-acetylmuramoyl-tripeptide--D-alanyl-D-alanine ligase [EC:6.3.2.10]	20266.6	20083.3	19196.8	24070.2	21635	22757.1	22452.8	23382.3	17319.4	21253.7	25532.1	27940.2	26002.8	24043.9	24613.6	27158.4	25564.5	23149.7	25039.3	25574.8	25721.1	25695.6	25143.2	26380.2	23052.6	26000	27864.8	21171.4	22370	20513.2	25788.8	21230	20202	21975.4	22760.8	21485.5	25489
K01933	phosphoribosylformylglycinamidine cyclo-ligase [EC:6.3.3.1]	18687.3	16407.4	19497.4	23391.8	18240	20409.1	22328.9	22690.8	17334.1	15278.9	25457.8	27944.7	26035.5	24031.2	24597.6	27144.8	25555.3	23436.5	25240	25504.2	25718.1	25612.8	25127.7	26419.7	23104.5	26026.5	27897.1	21145.4	22684.7	20563.7	25802	21421.8	20417	22059	22793	21595.5	25571
K01934	5-formyltetrahydrofolate cyclo-ligase [EC:6.3.3.2]	20477.3	19868.2	18907.8	24279.5	21681.2	23099.8	22479	24061.6	17346.3	21188.4	24744.2	26958.2	24969.8	23352.7	21954.8	27146.1	24583.1	20897.5	22480.6	24666.8	24732.5	24342.4	24940.9	24584.4	23095.2	24789.1	26370.9	21265.6	21491.3	19728	25792	20836.2	20483.9	21726.2	22037.5	21057	25667.9
K01935	dethiobiotin synthetase [EC:6.3.3.3]	5078.97	6479.51	8174.1	2761.52	4639.17	2655.56	3803.05	4091.27	4742.93	3843.91	1485.45	393.86	1292.86	1497.64	1522.9	643.82	1512.46	4659.05	8653.89	10176.8	7944.04	7566.81	8312.24	10688.1	7177.96	7155.88	13292.9	4312.79	5336.88	4606.91	2144.95	5839.58	3202.91	4686.2	7108.07	3012.37	1841.48
K01937	CTP synthase [EC:6.3.4.2]	20212.1	20012.6	18650.8	24012.3	21475	22566.2	22309.9	23300.7	17251	21171.7	24773.9	26943.4	24986	23408.7	21875.2	27124.8	24441.5	22944.2	24753.4	25125.4	25561.1	25353	24872.5	26248.4	23014.2	25846.3	27736.4	21167.3	22145.3	20453.4	25722.9	21057.1	20033.5	21875	22629.2	21395.4	25306
K01938	formate--tetrahydrofolate ligase [EC:6.3.4.3]	19754.5	19330.2	18732.8	23643.7	20571.3	22256.3	22292.7	22455.7	16877.7	20988	19228.2	23165.1	20074.7	21056.3	18147.9	18572.1	23705.2	22842.8	22135.1	23525.5	22122.3	24149.2	24469.2	24264.4	21300.2	24434.9	23537.4	19560.6	21399.4	18902.4	25498.9	20748.4	20053.9	21545.8	22009	20828.7	25296.6
K01939	adenylosuccinate synthase [EC:6.3.4.4]	20275.8	20134.3	18911.8	24130.8	21700.5	22628.6	22393.3	24035.3	17409.4	21242.7	25696.3	28041.2	26246.5	24161.7	24644.6	27455.2	25658.3	23136.5	24851	25271.2	25687.6	25545.3	25105.8	26379.7	23051	26010	27842.6	21340.4	22501.7	20505.2	25880.5	21238.3	20206.5	22163	22725.5	21503	25427
K01940	argininosuccinate synthase [EC:6.3.4.5]	18682.4	16415.6	18845.1	17329.5	18122.4	20251.1	21922.5	22534.4	17067.3	15249.1	24466.8	26929.8	24982.8	23347.5	21789.3	27126.9	23628.5	22977.2	24548	24801.3	25015.6	25355.9	24897.9	24818.4	22937.5	25447.8	27472.6	20943.9	21928.7	20389.3	25686.7	17649.7	19977.6	21836.7	22555.7	21253.5	25246.5
K01941	urea carboxylase [EC:6.3.4.6]	16.38	63.75	56.79	15.12	54.25	23.38	34.88	27.08	14.12	32.75	12.38	10.38	14.25	16.12	4.25	4.12	6.25	6.88	23.75	14.12	8.95	22.05	12.05	22	13.29	14.67	52.88	13.38	13.82	31.12	19.17	55.25	21.75	14	0.12	10.5	1.62
K01945	phosphoribosylamine---glycine ligase [EC:6.3.4.13]	18656.8	16331.9	18898.4	23313.8	18127	20319.6	22073.4	22588.8	17229.6	15212.9	25445.8	27910.2	25956.5	23931.2	24577.6	27139.8	25531.8	23137	24840	25260.2	25666.1	25538.3	25071.2	26362.2	23041	25915	27828.6	21076.4	22340.7	20501.2	25760.5	21244.3	20131	21933	22719.5	21412.5	25416
K01950	NAD+ synthase (glutamine-hydrolysing) [EC:6.3.5.1]	18553.8	13572.9	17178	22808.6	10614.3	19307.1	20589.8	19562.3	15456.8	12703.3	30166	30361	29900	25857.4	27755.5	34934	24000.2	20737.3	25456.5	25125.7	27162	25487.3	24964	25507	21617	24547.1	26771.7	22378.6	21196.2	19172.5	25497.5	20413.8	19842	21310	22082.6	20759.7	25104.3
K01951	GMP synthase (glutamine-hydrolysing) [EC:6.3.5.2]	20797.1	20207.3	20161.8	24350.7	22181.5	23161.6	23809.7	24383.5	17982.7	22637	26078.8	28326.4	27831.8	24697.6	24913.6	27908.9	26470.3	26975.3	25229.3	26263.4	28025.3	27234.4	25613.5	28846.7	26567.3	27131.3	28564.3	21964.3	23151.1	21145.4	26075.6	22067.3	21476.8	23248.7	22839.4	23674.7	26393.8
K01952	phosphoribosylformylglycinamidine synthase [EC:6.3.5.3]	21274.4	26343.2	24628.7	25148.1	35740.9	22472.3	26329.2	30587.2	21090	21281.3	27609	31982.5	27720.7	25679.8	27565.5	27804.2	30917.5	37692.8	32789.9	32063.6	30956.2	32517.9	35885.8	34677.3	26679	36151.4	36112.9	24668	29002	25763.7	28327.4	28772.2	24116.8	28335.2	30857	23751	27233.6
K01953	asparagine synthase (glutamine-hydrolysing) [EC:6.3.5.4]	30944.9	26773.7	28189.1	32695.7	27328.4	39264.4	37954.5	38308.2	27559.6	27921.7	30646	27365.9	25220.3	28688.5	19628.7	22330.9	29045.3	24741.7	38705.1	35422.5	32404.5	36799.8	34631.4	36025.4	37167	35017.9	35549.4	31428.8	41479.3	32678.4	47491.7	28388.5	33555.4	35044.2	34240.3	40252	53630.6
K01955	carbamoyl-phosphate synthase large subunit [EC:6.3.5.5]	38620.1	31672.6	32701	42052.5	32483.4	48755.1	43320.3	42843.1	30392.9	38717.9	39870	36664.2	34703	36611.2	32950.8	39311.5	35765.2	33894	47722.9	43193.8	45789.3	46967.6	41795.5	46804.3	44572.3	44701	49229.3	37944.9	43838.6	35233.1	51981.7	31601.5	36440.1	35871.4	39073.1	42357.1	56446.7
K01956	carbamoyl-phosphate synthase small subunit [EC:6.3.5.5]	20310.9	20152.8	18808.1	24037.7	21648.1	22506.2	22490.8	22634	17228.3	21443	24534.1	26830.4	24871	23260.8	21709.1	27192.1	24645.3	22947.1	24847.4	25309.7	25936.8	25583.4	25016.9	26462.6	23023.2	26283.6	27815.6	20988.4	22127.1	20484.8	25750.1	21131.8	20012.1	21896.2	22661.2	21469.5	25344
K01958	pyruvate carboxylase [EC:6.4.1.1]	4343.06	8865.58	6480.66	4970.54	10711.6	4653.67	5615.61	8879.48	5425.12	4629.86	7030.36	11188.3	7390.86	6359.22	7760.03	4787.67	9588.36	11244.3	7610.69	9288.82	5822.28	7758.75	11748.8	7757.7	4479.36	8789.11	7599.25	8309.34	6469.05	6176.89	5149.89	8436.34	8030.58	10681.8	10236.1	4597.17	6486.25
K01959	pyruvate carboxylase subunit A [EC:6.4.1.1]	61	210.2	59.7	27.7	48	18.5	35	12.7	10	23	0.14	1.57	1	0.14	0.14	0.14	0.14	7.43	468.91	51.5	131.5	169.5	7	19	17	789.5	152.5	7	826	561	151.5	70	29.5	146.2	494	338.5	32
K01960	pyruvate carboxylase subunit B [EC:6.4.1.1]	2541.91	2946.53	3517.03	7835.6	2225.17	1320.33	1952.17	1970.62	4010.76	2463.17	7211.65	4741.34	7107.97	4340.58	7851.51	9325.67	2507.27	1001.84	4989.36	2079.85	7980.42	1480	1778.9	2503.92	2743.43	2239.24	1121.17	4111.59	3053.49	3635.83	1057.33	2467.51	1603.58	2360.86	2586.33	2690.25	1188.33
K01961	acetyl-CoA carboxylase, biotin carboxylase subunit [EC:6.4.1.2 6.3.4.14]	11302.7	8210.49	10718.1	9255.32	12281.8	9021.09	11772	14296.4	10607.3	10122.2	15064.7	21363.2	17559.8	15283.6	13550	17010.4	18344.3	14706.6	10459.6	13492.2	14377.9	12890.2	8669.57	14822.5	12662.9	14604.1	17336.2	9064.1	7627.06	9997.65	8693.13	9373.17	10111.6	10235.4	9187.97	12264.4	9369.8
K01962	acetyl-CoA carboxylase carboxyl transferase subunit alpha [EC:6.4.1.2 2.1.3.15]	5891.28	6976.37	5163.42	6228.63	10648.8	5924.98	6674.38	8973.99	8255.57	5572.41	10559.6	18900.1	11373.3	13270.2	10797.1	12614.5	15632.5	4774.82	2957.89	6281.94	3958.17	2749.97	3259.54	4258.2	5103.76	4468.68	6862.46	5233.35	4318.4	7270.9	9603.75	7040.13	7205.46	8003.87	6637.2	8120.31	6434.2
K01963	acetyl-CoA carboxylase carboxyl transferase subunit beta [EC:6.4.1.2 2.1.3.15]	15002.7	13189.9	15406.9	15288.9	15474.8	18639.2	20031.5	21425.3	13102.6	12581.1	17301.7	21310.4	17631	17687.2	15655.1	16174.1	20543	21603	20538.2	23043.4	18318.2	23151.8	23084.2	22751	20483.9	24101	26359.1	16547.8	19708.1	16713.9	24551.9	17839.6	18442.8	20355.9	20185.9	19905.5	24071.7
K01965	propionyl-CoA carboxylase alpha chain [EC:6.4.1.3]	8	83	6.5	11.5	5.5	89.5	8.5	795.7	41	15	77	3.5	5	50	25	8.5	19	86.5	25	18.5	2.2	6.5	3	10.5	5	5.5	4.5	8	6.2	3	5.5	14	17	2	7	15	9
K01966	propionyl-CoA carboxylase beta chain [EC:6.4.1.3 2.1.3.15]	46.53	111.58	183.53	394.82	68.17	162.73	27.57	873.47	93.68	91.57	550.27	199.34	722.97	813.66	940.58	448.75	410.72	324.42	1297.33	2763.95	3099.62	362.54	228.95	2298.87	1867.63	577.12	3506.25	66.34	18.86	175.83	50.5	293.54	59.33	13.33	15.2	161	128.83
K01968	3-methylcrotonyl-CoA carboxylase alpha subunit [EC:6.4.1.4]	12.33	68.53	13.53	24.2	11	31.33	37	30.2	9	94.33	9	7	11.33	12	12	5	8	117.67	223.53	383	601.33	61.33	27	1435	103	111	304	19	16	19	11.33	128.33	14	11.53	50.33	18	9
K01969	3-methylcrotonyl-CoA carboxylase beta subunit [EC:6.4.1.4]	14.33	74.53	74.53	28.7	21	33.33	37	32.2	9.5	106.83	9	7	12.33	13	12	7	8	126.67	236.53	385.5	602.83	147.83	30	1436	104	111.5	307.5	20	16	20	11.83	128.33	50.5	11.53	50.33	19.5	11.5
K01971	bifunctional non-homologous end joining protein LigD [EC:6.5.1.1]	690.4	635.27	230.9	1304.94	532.51	888.94	696.24	255.97	245.24	253.57	1657.82	3646.64	1738.7	971.61	1443.98	507.78	2919.62	325.53	396.78	533.07	527	699.33	350.5	393.86	418.01	584.33	1645.83	394.5	569.5	469.35	878.32	499.2	779.66	360.53	427.7	574.5	260.02
K01972	DNA ligase (NAD+) [EC:6.5.1.2]	20709.6	20646.5	19371.8	24915.1	21995.6	23454.9	23037.3	23794.4	17773.8	21468.6	28408.5	31473.7	27434.1	26053	25880.5	28326.9	28141.4	25182.8	26717.9	26602.1	26235.8	26920.3	25540.2	27091.3	23303.9	26313.5	29679.7	21930.8	22934.8	21042.2	26470.3	21670.8	21338	22885.7	23187.3	22222.4	26291.2
K01974	RNA 3'-terminal phosphate cyclase (ATP) [EC:6.5.1.4]	4	0.53	2.53	1.53	0.011	1.67	1.67	0.53	14.33	1.33	1	0.67	1.67	1.33	1.33	1	1.33	3.67	2.2	9	1.67	4.67	4.33	0.33	2	0.67	2.33	1.33	21	1.67	1	27.33	3	1.87	1	2.67	1.33
K01975	RNA 2',3'-cyclic 3'-phosphodiesterase [EC:3.1.4.58]	2979.61	1032.08	953.35	1192.55	2222.75	1295.98	480.59	446.85	1376.85	609.31	3277.86	7022.62	4346.78	4761.59	4730.73	3213.09	8178.22	1141.58	713.63	976.02	2040.95	857.55	553.02	2921.03	623.29	1368.63	1104.71	1038.85	1097.96	2522.29	1380.14	1544.11	2642.04	1931.2	840.15	2797.81	506.95
K01989	putative ABC transport system substrate-binding protein	18070.2	14331.2	16702.9	18805.7	16382.5	23867.8	23541.3	23673.8	14370	18192.3	19117	22238.9	21683.8	18851	14684.3	15148.7	20876	12494.8	16177.8	18819.2	17715.5	22061.2	16452.2	20569.8	17174	22677.9	24193.7	14149.3	15616.2	12738.4	29277.2	14143	18757.8	16871.9	12060.3	21942.3	27386.9
K01990	ABC-2 type transport system ATP-binding protein	144401	103374	128271	160564	127783	172623	176844	174502	124777	131192	176248	202991	189301	188806	163021	195229	196059	130416	153730	160513	166846	174973	140090	174500	170250	168154	183073	144847	154680	139707	225900	123531	146786	138913	138424	176454	219271
K01991	polysaccharide biosynthesis/export protein	7823	8715.88	10216.1	11264.5	7380.67	3981.59	5833.38	5933.89	11884.6	7373.83	8885.19	5190.77	8514.71	5626.15	9029.38	10353.4	4575.86	2497.05	8164.77	8603.35	12185.8	3322.86	4230.35	6402	8804.52	3527.07	8115.76	9123.46	6439.61	7460.74	2707.28	6882.17	4699.16	6542.16	6126.4	6718.7	3137.9
K01992	ABC-2 type transport system permease protein	130835	101613	116973	159125	127853	151914	163500	161092	119969	113527	155617	155356	150226	149496	123160	154644	151776	119903	149338	141373	157692	156008	132220	156292	156419	151819	157166	135258	150905	132040	197450	118224	137931	133011	127114	166176	201454
K01993	HlyD family secretion protein	9367.39	11913.5	12501.7	17838.6	8958.33	4906.76	7248.97	7599.35	12532.8	8291.73	10977.1	6240.77	9071.92	5974.82	9462.86	14422.3	5222.65	9634.79	14372.4	10782.6	16756.9	9124.81	14267.9	11647.2	9546.81	10428.2	7816.68	15809	11802.9	12624.9	4311.64	13716.5	9649.87	14737.2	12863.2	7630.73	5069.4
K01994	LuxR family transcriptional regulator, transcriptional regulator of spore coat protein	2.5	4	2	0.011	4	1.1	0.011	4	0.011	6	0.2	1	1.2	0.011	1.2	0.011	0.011	9	4	64.4	11	26	1	29.2	0.011	9	15.5	0.011	71	1	9	2751.2	6	4	0.2	5	4
K01995	branched-chain amino acid transport system ATP-binding protein	25342.2	22528.2	25161.2	19303.5	16215.9	26097.1	26988.5	29911.5	15515.2	17197.9	17269.4	21158.4	17107.2	16280.7	12340.1	16785.1	20761.1	36359.7	40461.9	42055.9	34043.3	46514.1	51944.6	46114.1	31496.5	48885.2	47439.7	27549.3	33722.4	27003.2	25277.9	34214.7	29842.2	36656	39238.8	24351.1	28502.1
K01996	branched-chain amino acid transport system ATP-binding protein	25353.5	22556.5	25169.5	19444.5	16232.9	26127.4	27019.5	29946.2	15724.2	17273.2	17269.4	21190.4	17114.6	16283.7	12341.1	16791.1	20767.1	36363.4	40482.2	42056.9	34064.8	46536.5	51944.6	46407.1	31539.5	48887.2	47503.7	27563.3	33732.6	27013.2	25283.2	34322	29851.2	36658.4	39282.1	24355.1	28507.6
K01997	branched-chain amino acid transport system permease protein	26090.5	24090.5	26454.5	22179.5	16533.9	27728.4	28495.5	32134.2	17596.2	17563.2	19588.4	26767.4	19677.6	18555.7	14991.1	19179.1	24854.1	34401.4	39101.2	42564.9	34416.8	46232.5	52748.6	46443.1	31687.5	49586.2	46806.7	28477.3	34488.6	28109.2	26423.2	35308	32045.2	38588.4	40578.1	26161.1	30828.6
K01998	branched-chain amino acid transport system permease protein	26090.5	24090.5	26454.5	22179.5	16533.9	27728.4	28495.5	32134.5	17596.2	17563.2	19588.4	26769.4	19678.6	18556.7	14991.1	19179.1	24854.1	36349.4	40696.2	43175.9	34569.6	46787.5	52754.6	46809.6	31727.5	49586.2	47792.7	28477.3	34488.4	28109.2	26423.2	35308	32046.7	38588.4	40578.1	26162.1	30829.1
K01999	branched-chain amino acid transport system substrate-binding protein	26545.4	24945.4	26984.9	23164.6	17767	28181.1	29017.4	32333.7	18246	18128.2	20069.8	27792.6	21313.5	21367	16514.8	20077.9	25288.5	38209.8	40094.3	44780.1	35874.2	48320.2	58112.6	48073.4	32294.8	53151.9	48604.9	28942.6	35904.9	29087.7	27118.2	34531.6	32939.6	39890.1	43246.2	27030.4	31400.5
K02000	glycine betaine/proline transport system ATP-binding protein [EC:7.6.2.9]	1787.88	5810.41	3556.19	758.18	8856.36	1294.15	2591.3	4581.51	1899.33	2948.02	74.47	112.77	311.24	217.01	70.3	190.87	160.57	6914.23	6101.9	4321.4	5059.48	4261.77	5393.81	6176.53	3234.7	3859.03	5742.46	2901.35	3168.18	2748.01	953.2	4768	2876.54	4400.07	4368.76	341.81	986.45
K02001	glycine betaine/proline transport system permease protein	1786.88	5784.8	3554.69	756.85	8854.75	1290.15	2588.19	4576.45	1897.33	2947.08	70.97	110.55	306.24	214.95	64.3	190.87	158.46	6905.73	6083.29	4316.4	5061.87	4253.27	5384.31	5820.53	3231.59	3784.42	5687.46	2980.85	3106.96	2744.79	949.48	4131.78	2875.04	4397.07	4366.32	250.31	984.45
K02002	glycine betaine/proline transport system substrate-binding protein	1784.88	5816.88	3554.66	761.65	8859.36	1296.48	2590.63	4587.98	1902	2955.69	79.47	117.1	315.57	223.68	70.97	191.87	162.24	6915.56	6107.7	4325.4	5070.81	4262.1	5393.48	6179.2	3238.7	3859.36	5747.13	2985.02	3153.18	2753.34	955.2	4747.67	2873.54	4405.2	4367.76	340.14	985.12
K02003	putative ABC transport system ATP-binding protein	122200	88145	108632	130517	101311	152739	156092	149572	99673	109462	148488	156403	144782	146347	124492	147893	150076	102206	140368	143027	148742	156694	126678	160001	158392	148081	163459	124389	141871	121340	191881	102092	128531	121742	120864	153779	201246
K02004	putative ABC transport system permease protein	120415	85309.5	103819	131717	88246.6	148393	147543	136237	93614.5	104297	143530	144600	136852	135782	120905	143317	133701	100620	148534	149310	161904	156339	131890	165543	155876	146264	167146	123417	141666	120258	184287	102638	124327	120121	125762	144381	195491
K02005	HlyD family secretion protein	16189.5	14324.5	19324.9	19819	18038	18663.5	17697.9	19543.6	17913	14101.5	27940.6	31530.7	29581.4	24816.4	27888.8	30111.8	25038	13479.3	20025.8	20727.9	33298.7	20558.8	13660.3	22365	19910.7	22748.2	24631.5	15688	14342.9	15396.1	16211.5	12105.2	13868.4	13585.8	11954.3	15903.8	17448
K02006	cobalt/nickel transport system ATP-binding protein	9818.6	8165.9	10611.2	5190.17	11853.8	10766.4	10382.2	10852.5	5274.84	8122.55	6281.16	7467.77	5631.74	7468.56	5960.04	5513.89	9190.29	13530.7	13589.9	14535	12740.6	17441.1	16170.4	14319.4	10155	17788.7	17765.8	9793.3	10355.1	8133.04	8844.56	8918.34	9125.51	10110	11560.7	6303.24	11415.8
K02007	cobalt/nickel transport system permease protein	8943.1	8185.4	9600.7	4163.17	11909.2	5471.39	9121.18	10125	5210.84	7825.55	7864.16	10938.8	7888.24	8310.56	7154.54	5664.89	11903.3	13738.7	10616.9	13312.5	11182.6	14435.1	16065.4	14791.4	11708.5	16725.7	16015.8	10034.3	8528.62	8213.04	7003.56	9022.84	9587.01	10781.5	10102.2	7794.24	5366.8
K02008	cobalt/nickel transport system permease protein	8944.6	8187.9	9595.2	4164.67	11905.2	5474.89	9118.18	10129	5213.84	7790.55	7872.66	10602.8	7845.74	8266.06	7139.04	5634.39	11208.8	13687.2	10613.9	13302	11177.6	14425.1	16061.4	14790.4	11707	16710.2	16019.3	10032.3	8539.12	8216.54	7003.06	9015.84	9592.01	10788	10126.7	7805.74	5358.3
K02009	cobalt/nickel transport protein	3191.53	4988.5	3403.16	2148.28	3437.25	2373.56	3582.62	3981.57	2143.45	2371.16	5001.86	8020.87	3422.25	4077.42	3289.56	2135.93	6100.15	8352.23	6975.54	7123.21	6807.42	8842.3	11644.5	6864.08	4263.88	11987.7	7251.46	5039.8	5371.62	4968.56	3053.08	6530.67	5287.33	8945.5	7610.21	2932.92	2541.14
K02010	iron(III) transport system ATP-binding protein [EC:7.2.2.7]	10143.5	3162.07	10535.7	7282.37	4152.93	9663.06	11231.3	14793.8	6538.74	7618.93	2993.77	1106.64	2533.58	1978.02	2233.7	2017.18	2397.44	5150.51	6161.05	11041.7	13302.8	18548.5	11834.8	14908.3	11010.6	24241.4	17467.5	4475.59	4815.34	3171.74	3072.76	6690.09	4486.81	4433.36	2436.54	5274.94	3853.91
K02011	iron(III) transport system permease protein	9792.55	3027.77	9627.94	6667.57	3996.43	11451.1	9627.78	15012.5	6096.24	6708.93	2142.77	431.64	682.41	1011.02	1252.37	1607.51	1174.44	4655.01	6206.25	10672.7	13525.8	18104	11797.3	12945.3	8073.06	23702.4	18056.5	3735.09	4227.84	2664.24	3011.76	3811.59	4005.31	4162.56	2102.04	5062.94	3735.91
K02012	iron(III) transport system substrate-binding protein	12259.1	3764.78	9969.94	8609.58	4703.44	12819.6	11332.8	17085.4	7336.58	7198.94	2268.12	426.64	701.09	707.69	506.03	1885.18	1127.45	5094.01	6516.57	10837.7	16183.1	20211	12775.3	13402.6	8532.75	28240.1	19754.3	3962.42	5149.84	2916.61	3357.74	6532.59	5182.63	4537.89	2412.38	7069.6	3806.78
K02013	iron complex transport system ATP-binding protein [EC:7.2.2.-]	34534.9	24336.1	34067.7	35778.4	24447.6	37363.6	39235.7	38422.5	29806.4	23847.2	43580.8	54201.6	48586.7	41501.8	45973.4	37157.9	50174.4	36794.2	40724.7	40197.2	45924.5	47652.3	37817.2	41206.5	35594.3	49487.9	45609.2	33667.1	35813.4	32194.4	43244.9	35943.7	35093.1	38331.1	30989.1	36381.1	42941.8
K02014	iron complex outermembrane recepter protein	11530.5	13176.5	13468	37603.9	9650.37	5827.79	8621.27	8494.66	13445.9	9119.5	27385.9	18225.8	26987.5	16245.6	28076.5	36098.3	9247.31	15979.7	26766.6	33398.7	42346.4	15197.2	22765.8	25930.3	24509.7	17954.2	37820.4	19687.2	14390.1	16492.2	5074.46	16645	10555.2	16958.7	16491.5	9596.56	5682.2
K02015	iron complex transport system permease protein	40061.7	28444.1	37871.3	38671.9	33484.6	40174.7	43869.1	46276.1	34856.8	27250.7	42482.9	51879.7	48700.5	43151.3	44237.3	38323.5	47476.9	43082.1	44872.2	42760.1	51772.7	53923.6	41067.1	44122.3	37250.2	62120.5	50373.4	35675.6	36190	34453.6	44003.7	42831.9	36790.1	41759	31933.2	40268.1	44797.1
K02016	iron complex transport system substrate-binding protein	36823	26213.8	36117.4	37339.8	26738	38728.4	41454.2	43010.7	32902.5	26335.9	47624.2	60154.5	50415.2	44877.6	46893.6	43871.1	53709.6	36022.1	42297.5	41492.2	51774.7	50990	40020.8	42136.6	36417.3	57825.1	46107.7	35882.6	36352.8	32588.6	44788.5	36054.3	35568.8	39077.3	34383.2	37681.2	44569.4
K02017	molybdate transport system ATP-binding protein [EC:7.3.2.5]	9654.44	6123.76	8818.02	4349.14	4764.42	6359.56	8825.26	9071.77	5210.61	6290.4	6961.36	9298.3	7872.42	6069.28	5021.72	4678.62	8934.67	16127.6	12429.5	14294	10971.1	16144.8	16052.3	15304.5	11557.5	17953.5	16429.8	9614.02	10362.5	8969.81	7567.3	9896.5	10239	12698	11151.1	9202.48	7200.72
K02018	molybdate transport system permease protein	9717.84	6161.06	8895.02	4461.94	4910.42	6393.06	8883.26	9094.27	5339.81	6475.9	7400.7	10334.9	9524.62	8850.42	6556.06	5570.26	9482.81	16268.1	12512.7	14387.9	11026.1	16197.3	16578.8	15397.2	11611.5	17999	16475.3	9653.52	10405.5	9137.31	7674.8	9969.7	10299	12742	11243.3	9300.98	7229.22
K02019	molybdate transport system regulatory protein	6587.87	12189.4	7741.99	3688.99	8426.07	4971.91	6401.7	7651.39	3576.3	3561.59	468.2	135.55	190.59	537.45	161.22	483.78	340.26	24360.2	19276.6	19166	15462.8	20372	30986	18899.3	10523.3	25568.3	18930.4	10712.9	14359.8	11376	5778.97	17689.3	12039.4	18310.7	21579.1	3774.98	5295.65
K02020	molybdate transport system substrate-binding protein	11030.9	9123.46	11030.8	4773.18	6457.92	7190.15	10254.2	10728.2	5771.05	7327.73	7306.6	10257.6	9450.45	8811.66	6490.7	5557.5	9360.31	17869.9	16331.7	17896.2	13915	19775.1	21707.8	20178.2	14529	21380.9	20174	12515.4	13418.8	11652.5	8541.44	14028.5	13080.7	16880.4	15578.9	9311.12	8167.46
K02021	putative ABC transport system ATP-binding protein	5	17.5	38	13.5	25.5	10	8.5	14	9.5	30.5	2	0.5	6	4	1	3.5	1	5.5	18	6.5	2	5.5	2	11.5	3	6	3.5	8	10	1	8.5	3	11	4	1	2.5	2.5
K02022	HlyD family secretion protein	4.83	11	6.5	9.83	3	6.5	7	11.6	8	9.5	11.47	5.57	13.33	38.81	27.14	33.81	3.81	27.6	36.54	20.67	41.6	3.33	7.33	50	165.67	22	14.67	9	8.93	4	15.83	12.17	2	0.33	3.83	5.5	8
K02024	maltoporin	9.52	10.47	4.98	9.81	65	15.19	9.47	10.13	9.81	3.33	2.8	22.19	10.67	5.81	2.61	5.48	2.33	29.05	20.28	117.48	11.67	384.86	25.3	28.33	18.65	23.92	8.85	15.13	33.76	18.15	13.45	28.33	10.58	13.67	5.48	10.95	1.81
K02025	multiple sugar transport system permease protein	56422.6	28195.1	47274.6	69129.4	24765.7	84228.6	90213.4	78924.1	43358.8	39888.8	58868.9	42958.8	49402.2	47090.7	29264.5	41161	43933.8	32489.2	68536	60198.7	70724.2	87820.5	62673.8	79194.4	88270	93445.6	75404.4	48644.8	78772.5	51262	110513	41361.9	62118.9	59581	50726.7	89605.2	116356
K02026	multiple sugar transport system permease protein	60139.7	29262.1	44555.2	73634.5	25258.4	85760.6	92908.1	81991.4	45160.3	39534.3	62496.4	43123	49962.7	49378.1	29830.7	41774	44675.9	32299.6	70821	60015.1	72086.8	88162.5	64554.6	78925.1	90260.8	92948.6	72309.4	51301.1	82725.5	54739.6	116967	44168.4	66692.1	63841.5	52742.6	96278.6	122795
K02027	multiple sugar transport system substrate-binding protein	43377.3	22655.8	33727.3	43952.1	20291.4	54738.2	58869.4	54103.7	34254	31697.8	38794.6	38099.8	37319.4	34032.8	24170.3	35363.5	36226.6	26303.6	38177.1	38947.9	49367.5	59784.3	40465.3	55529.7	63877.7	75745.2	52016.3	32046.3	45593.2	33968	58738.2	31178.5	42787.3	38865.3	32730.9	61425.3	62829.6
K02028	polar amino acid transport system ATP-binding protein [EC:7.4.2.1]	42719	46195.9	39126.3	37464.2	53873.9	50783.6	47889.7	50721.6	30225.8	50473.4	39992.1	51731	39855.8	43805.9	33058.9	42806.2	48065.1	52187.3	48763.4	51786	48021	58344.2	56229.2	55413	44927.7	60373.3	61157	37684.9	44820.1	37591.6	52048	41708.2	40904.2	42256.8	48567.2	43789.7	50351.3
K02029	polar amino acid transport system permease protein	47498	48537.8	39421.2	37947.3	44966	52368.1	47125.9	46996.2	28833.5	46262.8	37917.4	48475.5	38753.2	40851.6	34061.5	41046.7	45878.2	55344.8	59749.4	59878.8	51472.3	66558.6	68696.7	63585.3	49860.8	68847.8	69479	40493.4	51226.3	43036.1	54003.6	48519.9	45819.6	49314.3	60449.4	46851.6	51610.1
K02030	polar amino acid transport system substrate-binding protein	60245.7	66971.9	57476.2	48518.5	74185.5	68378.4	68015.9	71585.5	41392.5	63517.7	50728.2	60867.1	49177.2	52155.9	41562.4	53394.1	57341.8	89291.1	82493.1	83080.5	70868.4	92047.9	94859.8	90661.6	72991.8	93776.5	96234.2	56959.4	69792.5	57056.9	76454.8	64488.5	60901.9	66464.1	81962.9	63068.8	72564.9
K02031	peptide/nickel transport system ATP-binding protein	22737.4	20779.9	23755.2	18692.8	20896.4	24757.9	26786.8	29976.6	15152.6	20748.5	22521.3	26567.8	21938.5	21598.7	16034.5	14356.9	25536.2	27317	27338.9	29530.2	25366	35730.2	32602.4	35027.1	27881.9	38053.5	35240.1	18028.2	23323.8	17807.6	21340.8	19374.7	21934.3	22821.2	21985.4	23685.9	24917.5
K02032	peptide/nickel transport system ATP-binding protein	28861.6	25896.5	35065.5	28786	23717.5	37789.6	38727.5	39495	21354.9	25872.7	38107	43788.8	33167.9	33704.1	27298.9	24685.2	43195.1	36190.2	38042.4	40665.7	32712.9	47142.3	40206.2	47485.6	38952.6	44737.2	45314	26817	36889	27427.5	41266.1	30402.7	34271.9	34216.8	31174.8	37776.2	44876.3
K02033	peptide/nickel transport system permease protein	36964.9	29386.9	42739.1	35054.2	27675.9	43456.6	47956.9	49775.9	28884.1	31782.4	44685.7	54413.6	38816.9	40295.4	31841.2	32973.7	50839	43339.6	45523.2	50407.2	45321.8	62526	51022.4	61045.6	47088.2	65887.6	63324.7	31506.3	39920.2	29904.8	45189.1	30091.8	38187.8	37387.7	36024.2	43380.2	48520.1
K02034	peptide/nickel transport system permease protein	35695.1	28532.7	40840.7	33836.5	27131.9	42675.1	45979.7	47747.6	26978.5	32206.7	44521.8	54445.8	39957.7	40180.6	31751	32696	50417.2	39890.1	43309.5	48785.3	41748.9	58191	48277.9	55972.3	43742.7	57111.4	57440.6	31563.3	39706.2	29255.1	44704.6	30405.4	37256.5	35878.7	35842.3	40594.2	48512
K02035	peptide/nickel transport system substrate-binding protein	41503.1	46351.4	47920.1	37247.5	62492.7	48469.7	50984.1	57681.6	32895.1	48833.6	48769.9	60962.2	44928.2	44505.7	35696.8	30405.5	57487.2	54296.5	46904.1	51232.8	42827.8	58298.7	49371.8	60858.6	43876.4	57972.4	64924.2	32109.1	40795.5	32138.3	50211.1	30664.9	40233.8	39305.4	33903	45306.4	49939.5
K02036	phosphate transport system ATP-binding protein [EC:7.3.2.1]	20278.7	24313.1	16849.8	18432.5	31082.3	21538.3	21066.4	22297.1	14643	26885.3	19967	23508.8	18311.9	20094.9	15313.9	19395.1	22594.2	24545.2	22234	21441.5	23953.4	24142.9	23444.5	25297.2	18373.7	25230.6	24902.9	16730.3	19671.4	16831	20117.1	18847.5	18240.5	19408.4	20397.4	18796.2	23128.4
K02037	phosphate transport system permease protein	18137.2	17434	15233.8	16674.2	19258.7	18826.2	19230.8	19566.5	13298.5	18635.4	19812.3	23452.1	18243.2	20044.3	15237.7	19363.1	21714.1	20068.2	21812.9	21350.7	23708.3	24030.9	23233	24443	18317.5	24679	23243.4	16862.3	19849.7	16769.8	20341.4	18354.1	18488	19621.4	20479.8	18894.7	23377.4
K02038	phosphate transport system permease protein	18118	17401.7	15234.7	16538.2	19256.5	18809.4	19223.3	19564	13294.1	18638.9	19941.1	23474.6	18244.2	20044.3	15249.9	19373.1	21797.7	19981.1	21795.6	21351.3	23688	23810.9	23208	24420.7	18290.4	24610.2	23225.9	16862.8	19841.5	16779.1	20318.1	18351.8	18490.8	19616.9	20530.8	18903.7	23382.5
K02039	phosphate transport system protein	20149.2	20185.7	18094.5	18038.1	22000.7	19819.4	20929.8	21110.6	16705	20894.7	20465.9	23463.3	18468.6	20039.9	15661.9	19274.9	22427.6	18173.4	22034.6	21493.8	23496.4	23812	24072.3	23685.6	19694.9	24189.8	22783.9	18986.7	20772.8	17804.1	20670.1	19811.7	19475.9	20855.5	21601.5	20142.8	23862.4
K02040	phosphate transport system substrate-binding protein	22524.6	24211.1	21156.5	25163.8	24191.7	21712.6	23390.6	25430.4	18667.6	22064.7	21043.3	23891.2	19808.1	21318.3	15926.8	20057.8	23054.5	28170	30340.4	30788.9	34944.9	32236.2	35461.5	32341.5	25360.9	36426.5	32531.5	22869.7	26476	22353	22828.5	26895.3	24046.2	27325.1	29362	22008.3	25829.2
K02041	phosphonate transport system ATP-binding protein [EC:7.3.2.2]	3922.88	7292.73	2234.92	1991.02	5332.37	3809.89	2765.54	3013.58	1420.09	7081.99	300.86	192.27	669.42	212.34	95.22	170.62	125.03	3604.15	4486.06	4084.29	4353.03	5941.55	5650.62	4982.49	3017.41	7259.07	5137.04	1124.35	2160.98	1401.86	976.85	3079.8	1979.2	1564.9	4614.06	159.31	597.97
K02042	phosphonate transport system permease protein	6436.43	11498	2377.98	3660.51	9232.74	6777.78	4145.27	4505.49	2357.85	13234.3	587.58	373.87	1328.84	414.35	183.97	334.24	235.73	3800.53	4742.45	4187.58	6164.06	7853.1	6619.77	5256.65	3359.82	11150.2	6028.75	1282.23	2272.82	1540.05	1199.23	3190.94	2537.11	1791.6	4860.79	282.81	731.61
K02043	GntR family transcriptional regulator, phosphonate transport system regulatory protein	6.38	9.35	3.32	7.65	19.25	9.05	4.69	9.05	7.45	9.08	7.52	13.05	9.92	10.45	3.72	4.12	4.58	20.98	18.09	37.12	3.42	111.72	13.52	22.33	12.29	8.13	14.21	6.85	26.76	12.79	7.31	39.58	5.04	10.87	2.12	5.81	1.45
K02044	phosphonate transport system substrate-binding protein	7367.88	15974.7	2412.92	4438.02	14989.4	8914.89	3755.54	3411.08	2416.09	19466	441.86	210.27	714.42	328.34	147.22	273.62	222.03	3631.15	4621.06	4494.79	4468.03	6020.05	5754.62	5079.99	3065.91	7513.07	5188.04	1548.35	2543.98	1989.86	2105.85	3439.8	2519.2	3167.9	5289.06	1046.31	1562.47
K02045	sulfate/thiosulfate transport system ATP-binding protein [EC:7.3.2.3]	1817.54	565.68	601.65	905.32	439.59	1634.98	2531.02	2244.75	1082.12	1669.91	354.36	232.62	441.45	362.42	151.06	358.93	206.22	728.58	410.13	734.52	1982.62	2233.55	1074.52	1244.2	1556.79	4746.13	784.21	1951.85	390.96	1692.29	924.97	417.61	598.54	1641.2	1337.48	1417.48	1190.62
K02046	sulfate/thiosulfate transport system permease protein	93.04	108.68	78.65	64.82	95.59	51.38	702.52	33.75	25.62	183.91	22.66	25.62	31.25	45.92	61.86	32.43	8.72	38.58	42.63	41.62	40.62	136.55	14.52	348	61.29	43.63	128.71	32.85	64.46	259.79	56.97	228.41	34.54	1132.2	60.28	888.98	61.62
K02047	sulfate/thiosulfate transport system permease protein	93.04	108.68	78.65	64.82	95.59	51.38	702.52	33.75	25.62	183.91	22.66	25.62	31.25	45.92	61.86	32.43	8.72	41.58	42.63	43.62	43.62	136.55	14.52	352	61.29	47.63	129.71	32.85	64.46	259.79	59.97	228.41	34.54	1136.2	60.28	888.98	61.62
K02048	sulfate/thiosulfate transport system substrate-binding protein	98.42	113.03	84.97	72.47	111.84	57.03	708.21	37.8	30.07	186.99	25.38	31.67	35.37	48.37	63.78	34.55	10.3	46.56	53.72	75.14	73.04	266.27	22.04	359.53	69.58	60.76	131.92	39.7	87.22	265.58	64.28	257.19	39.58	1141.07	62.6	893.79	63.07
K02049	NitT/TauT family transport system ATP-binding protein	33920	23555.3	29214	34366.7	23365.6	35375.8	41062.2	43368.2	26206.9	23255.1	37890.4	44378.8	36425.1	39879.6	28805	35362.4	42142.2	34825.3	42636.8	42628.6	39445.6	48471.6	49813.5	47926.7	41044.6	49883.6	46257.4	35278.7	41697.4	32606.2	45703.1	32783.8	40653.1	40604.1	40509.4	42725.8	51276.4
K02050	NitT/TauT family transport system permease protein	36713.8	24273.7	29504.3	39417.9	23984.4	37436.3	44428.8	47306.1	27106.9	24422.8	38367.7	40211.7	34709.8	38984.3	27841.5	34707.9	39118.9	40745.3	48723.4	45686.3	41629.6	51719.1	53445	50218.4	41590.6	51167.1	49975.2	37426	44735.9	35380.6	51475.9	33932.9	43830.3	43336.6	42245.6	45211.2	56102.4
K02051	NitT/TauT family transport system substrate-binding protein	30799.5	21419.1	27576.1	35803.2	21336.8	33378.1	35576.5	38814.2	22254.6	20646.2	29579.1	36465.5	31918.3	31354.7	24028.2	27310.7	36111.3	38703.5	40743.7	41829.8	38240	48168.9	50734.8	44224.7	35169.9	51045.6	45625.3	32441	38846	30666.3	39048.1	33269	37595.1	39414.3	37671.4	35566.3	44843
K02052	putative spermidine/putrescine transport system ATP-binding protein	2992.38	732.89	6549.52	1954.7	1087.1	2862.83	3458.37	4681.59	1694.63	2866.42	728.73	121.38	323.95	233.11	198.09	365.28	330.59	1655.82	3784.94	6968.36	5358.42	8708.38	6589.02	9341.85	3881.64	8523.29	12382.7	1309.35	1512.59	1078.49	855.45	1417.28	1899.19	727.73	764.82	1202.81	1002.16
K02053	putative spermidine/putrescine transport system permease protein	2046.13	662.22	5617.02	1426.28	819.76	1844.16	2145.54	3142.34	1392.21	1099.75	656.73	81.13	291.45	103.28	136.42	332.78	226.84	819.24	2909.52	5139.11	3984.08	6296.63	5108.19	7966.93	2675.06	7040.96	10893	577.6	642.59	702.74	591.37	614.86	1379.94	531.56	526.07	849.89	425.49
K02054	putative spermidine/putrescine transport system permease protein	2028.47	654.56	5591.19	1424.28	811.76	1842.5	2106.54	3134.34	1390.21	1060.09	524.73	79.13	290.79	97.28	132.42	165.78	223.84	812.9	2904.86	5139.11	3981.42	6273.3	5101.02	7966.93	2652.89	7040.29	10892	577.6	641.59	623.74	568.54	608.2	1298.94	529.9	431.41	795.89	424.49
K02055	putative spermidine/putrescine transport system substrate-binding protein	2047.13	668.82	5617.45	1430.88	822.76	1848.16	2146.54	3148.94	1396.21	1107.75	662.73	86.13	297.45	111.28	138.42	334.78	229.84	821.24	2916.12	5146.11	3987.08	6278.96	5109.02	7973.93	2680.89	7045.29	10899	579.6	646.59	709.74	597.2	621.86	1379.94	542.16	526.07	850.89	425.49
K02056	simple sugar transport system ATP-binding protein [EC:7.5.2.-]	33600.8	19374.1	26362.4	36026.3	15153.8	40435.4	43853.3	46820	28494.6	17741	29973.9	32587.1	25915.1	27110.7	20273.2	24518	30551.7	20923.7	31765.3	32112.7	41398.4	49974	35355.8	37332.5	32688.7	65378.2	41572.8	23651.3	32161	23459.2	41462.5	22876.3	31826.8	29887.7	27507.6	35862	44952.4
K02057	simple sugar transport system permease protein	56442.2	30261.9	45424.7	60503.2	23565.2	71050.7	71683.3	71165.1	46797.3	29285.7	58198.5	64746.6	51314	53403.6	39805.8	48645	60756	32299.4	56813.8	58086.7	61826.1	75572.1	55855.9	63514	59616.3	85276.2	69737.1	44316.9	59511.3	46388.3	79962.4	41617.9	58795.7	56257.7	49120	72803.1	88086.4
K02058	simple sugar transport system substrate-binding protein	10940	3936.15	7435.62	12078.6	3938.69	13600.7	15602.6	15543.3	6861.61	5553.17	6316.04	2202.17	5164.52	6186.53	3755.74	3947.7	2990.65	5034.9	9796	8899.58	14282.4	16961.4	11869.9	12077	9232.45	24794.2	14774.1	7880.86	12078.6	6074.47	18422.2	5646.66	8886.22	7585.7	6461.07	14389.6	16426.3
K02062	thiamine transport system ATP-binding protein	5.38	4.15	5.12	7.45	16.25	5.05	4.69	3.85	4.45	3.08	2.52	6.05	3.92	2.45	1.72	2.12	1.58	7.98	9.89	31.12	3.42	110.72	7.52	7.33	8.29	7.13	3.21	6.85	22.76	5.79	4.31	28.58	5.04	4.67	2.12	4.81	1.45
K02063	thiamine transport system permease protein	5.38	4.15	5.12	7.45	16.25	5.05	4.69	3.85	4.45	3.08	2.52	6.05	3.92	2.45	1.72	2.12	1.58	7.98	9.89	31.12	3.42	110.72	7.52	7.33	8.29	7.13	3.21	6.85	22.76	5.79	4.31	28.58	5.04	4.67	2.12	4.81	1.45
K02064	thiamine transport system substrate-binding protein	5.38	4.15	5.12	7.45	16.25	5.05	4.69	3.85	4.45	3.08	2.52	6.05	3.92	2.45	1.72	2.12	1.58	7.98	9.89	31.12	3.42	110.72	7.52	7.33	8.29	7.13	3.21	6.85	22.76	5.79	4.31	28.58	5.04	4.67	2.12	4.81	1.45
K02065	phospholipid/cholesterol/gamma-HCH transport system ATP-binding protein	6788.82	10506.9	8204.33	9200.74	7274.99	3632.76	5001.9	6395.45	5437.29	4585.16	7456.97	4740.77	6939.85	4320.48	7848.6	9189.99	2474.55	15611.6	17276.7	16277.5	17051.2	13746	21857.8	15331.2	10632.5	16108.2	15909.3	10839.2	11718.7	10437.1	3968.81	14101.2	8631.87	13261.4	16106.4	4308.9	3955.4
K02066	phospholipid/cholesterol/gamma-HCH transport system permease protein	6816.82	10576.9	8281.83	9254.24	7340.99	3713.26	5070.9	6487.45	5440.29	4758.16	7529.97	4751.77	7002.85	4413.48	7889.6	9191.99	2482.55	16013.6	17209.7	16311.5	15499.7	14075	21919.8	16111.8	10470	16442.8	16040.8	10860.2	11771.7	10475.1	3998.31	14104.2	8670.37	13294.4	16231.4	4329.4	3955.9
K02067	phospholipid/cholesterol/gamma-HCH transport system substrate-binding protein	5237.16	7280.58	5916.16	8899.91	5687	2812.26	3611.57	5473.45	4969.62	3683.16	7180.64	4660.77	6800.19	3994.15	7049.93	9165.33	2364.88	8340.95	11143.1	10267.2	11099.7	8000.72	11930.9	9772.08	7157.71	9376.75	10332.5	7631.82	7473.74	7083.08	2602.97	8294.83	5181.37	7931.09	9446.73	3534.73	2472.57
K02068	putative ABC transport system ATP-binding protein	104.54	353.02	134.45	28.03	93.19	248.48	137.16	44.52	28.2	49.6	84.74	135.85	319.78	224.18	83.28	317.62	960.94	867.89	561.1	194.94	2092.36	432.13	128.46	382.53	392.65	613.95	108.46	59.21	59.5	131.51	57.55	284.25	103.83	74.33	93.92	99.67	40.87
K02069	putative ABC transport system permease protein	117.54	369.02	199.95	37.53	112.19	311.98	162.16	59.52	47.2	149.1	118.74	177.35	367.28	278.18	103.78	357.62	991.94	950.89	617.6	233.44	2118.36	539.13	147.46	409.03	407.15	742.95	138.46	70.21	78	153.51	218.05	304.25	1564.33	110.83	96.42	107.67	55.87
K02071	D-methionine transport system ATP-binding protein	16465.2	16864.3	13863.6	15776.6	24148	22002.3	18999.8	21565.2	13920	17320.1	16983.3	21744.1	17993.5	18810.1	13742.9	17420.5	20685.4	18544.3	15880.3	15762.8	17203.7	18699.2	18045.7	17084.5	15714.1	22723.7	19272.4	15218.6	16859.1	15022.9	23752.7	17927.5	16231.3	17805.4	15557.2	18663.2	22964.3
K02072	D-methionine transport system permease protein	16512.7	16914.4	13963.6	15933.1	24288.5	22323	19016.4	21566	13951.5	17342.7	17834.3	22772.7	18986.4	19407	16606.2	17457.7	22230.5	18772.9	15996.9	15763.9	17282	18995.3	18152.3	17130	15810	22789	19310.8	15364.7	17093	15062.7	23903.4	18063.9	16735.7	18000.9	15721	18700.5	23101.5
K02073	D-methionine transport system substrate-binding protein	17026.4	16968.5	13862.1	15793.5	24221.5	21860.2	18427.2	20210	13182.8	17800.1	17706	22812.6	19066.1	19447	16631.7	17477.9	22256.9	18655	15823.8	15875.7	15629	17494.2	17330.5	16930.7	15590.6	19007.7	19294.1	15294.7	17080.9	15089.4	23726.2	18177.4	16316.2	17855.9	15637.7	18667.2	23013
K02074	zinc/manganese transport system ATP-binding protein	2055.45	6899.9	1515.96	1227.09	11011.5	2877.28	1684.3	2977.45	1477.99	8445.36	31.85	28.1	37.58	51.01	20.56	52.62	778.86	3330.48	272.33	198.79	204.06	362.72	267.86	504.17	46.73	463.9	1033.71	38.52	59.51	229.01	61.7	97.8	93.04	277.17	25.73	112.64	40.29
K02075	zinc/manganese transport system permease protein	2041.05	6849.6	1459.96	1221.29	10963.5	2864.88	1655.3	2965.45	1471.79	8429.36	31.85	28.1	37.58	51.01	20.56	52.62	778.86	3330.48	263.33	195.79	197.06	362.72	258.86	492.17	46.73	453.4	993.71	31.52	59.51	212.01	51.7	56.8	74.04	277.17	25.73	104.14	39.29
K02076	Fur family transcriptional regulator, zinc uptake regulator	367.82	2838.07	1367.87	477.57	7413.33	427.6	1292.07	2953.27	1450.07	2370.82	22.7	7.17	23.03	29.83	14.87	39.17	763.17	3299.42	242	146.57	192	99.67	253.42	825.62	26.5	513.83	1037.5	18.75	96	197.42	37.42	607.53	33.17	264.17	12.62	185.25	20.25
K02077	zinc/manganese transport system substrate-binding protein	2298.11	7488.24	1731.63	1258.09	11258.3	3194.28	1858.13	3231.45	1525.66	8475.36	375.51	47.93	161.24	400.34	821.23	100.11	883.86	7144.65	2132.33	2271.12	1930.56	2316.05	5535.86	1716.84	733.39	3839.9	2452.37	2407.86	2350.84	2341.01	737.04	3079.14	2184.37	4320.5	2378.4	886.81	1075.29
K02078	acyl carrier protein	40523	31415.4	38922.5	46041.1	30411.3	48791.6	50195.2	51407.3	33301.1	36851.8	46952.3	47504.1	47124.3	46878.2	41243.7	47453.5	44193.8	45556.4	56673.9	57518.1	58996.1	60809.8	57548.1	61851.1	56436.2	60776.7	65255	42639.3	51195.2	41914	60900.2	40485.5	44677	45286.5	47460	48902.2	64685.1
K02080	galactosamine-6-phosphate isomerase [EC:5.3.1.-]	2	9.57	0.011	0.011	18	99	2.14	0.14	0.011	1	1.14	5	4	3	1.14	0.011	0.011	7.43	6.14	212	6	156	31.14	3	6	60.29	15	2.14	3.14	4	2.14	4	1.29	0.011	1	1.14	2
K02081	DeoR family transcriptional regulator, aga operon transcriptional repressor	823	140.15	546.32	156.66	333.01	1148.66	413.14	1687.14	226.33	636	7485.8	6379.34	9174.66	5946.66	11434.5	14484	2094.33	736.34	1014.97	1294	910.59	1416.33	1086.47	681.25	273.58	918.79	547.33	3625.81	594.14	1214.33	223.8	163.67	114.13	980.67	261.67	389.8	88.66
K02082	tagatose-6-phosphate ketose/aldose isomerase [EC:5.-.-.-]	28.5	84.82	89.42	11	45	115.25	111.14	12.14	18.75	40.25	145.64	20.25	42.5	49.5	26.89	101.75	764.5	1219.68	46.14	271.25	12.25	188.67	73.81	408.5	20.42	372.46	77.75	9.64	75.14	35.5	18.81	673.25	7.04	18.5	32.75	103.14	11.5
K02083	allantoate deiminase [EC:3.5.3.9]	307.63	70.25	443.29	70.12	226.75	402.48	324.38	752.38	106.62	274.5	50.08	56.38	35.95	26.12	41.45	45.12	94.75	656.63	208.75	550.02	224.25	675.05	239.3	258.45	160.29	402.67	251.88	319.63	696.12	152.37	94.42	398.95	344.25	158.5	113.57	202.75	81.37
K02086	DNA replication protein	1981.82	6562.18	1392.87	1222.9	10928.4	2767.1	1707.18	2962.83	1460.07	8413.76	222.7	54.39	235.03	149.39	91.37	198.67	859.28	3352.92	273.11	466.57	237.11	304.67	330.92	935.12	93.11	643.44	1073.5	125.75	230.72	266.14	102.14	3427.75	134.17	315.17	165.06	234.75	92.75
K02099	AraC family transcriptional regulator, arabinose operon regulatory protein	1054.43	698.74	158.91	1111.41	681.01	1567.44	1334.91	2828.4	1515.91	218.67	565.92	152.27	378.68	136.06	146.63	369.9	171.33	371.86	377.97	349.41	1861.84	1936.1	982.4	314.99	1923.92	4070.96	1033.42	513.73	479.38	1382.76	470.8	196.5	717.95	900.67	215.91	490.31	308.09
K02100	MFS transporter, SP family, arabinose:H+ symporter	5.38	3.15	2.95	3.45	16.25	5.05	3.69	2.85	3.45	1.08	1.52	6.05	3.92	2.45	1.72	2.12	1.58	7.98	5.89	30.12	3.42	92.05	7.35	7.33	6.12	6.46	3.21	4.85	22.76	5.79	4.14	27.58	5.04	4.67	2.12	4.81	1.45
K02103	GntR family transcriptional regulator, arabinose operon transcriptional repressor	6056.42	5377.12	4866.84	8365.51	9427.79	8766.11	11665	12172.9	5902.18	5253.2	5811.52	1912.63	3818.87	4211.52	2272.84	2729.31	6096.09	5843.85	7586.15	4946.74	8996.95	9774.17	7020.92	7897.45	8371.62	13101.3	7066.33	5735.25	9593.72	4818.49	10750.5	3836.92	6063.83	5485.67	4914.56	8538.92	13550.9
K02106	short-chain fatty acids transporter	388.5	809.2	1446.2	700.2	322	742.5	845	784.4	879	341	6471	7938	3946	4687	5372	2418	6449	294	777.2	1071	415.2	1366	475	224	183	434	154.5	992	623.2	607	715	765	1340	1345.2	546	946	1021
K02107	V/A-type H+/Na+-transporting ATPase subunit G/H	413	87.4	3124.9	169.5	210.5	322.5	611.4	752.6	271.3	436.3	116.5	71	198	92	113	111	131.5	682.5	1610	2747.5	1226	2035	2207.1	3940	1221	1671.5	5137	503	786.5	415	188	571.5	561	274	219	584.5	302.5
K02108	F-type H+-transporting ATPase subunit a	19332.9	19322.3	18180.1	23643.2	20525.5	22305.7	22899.2	24147.4	15905.9	19705.3	17104.6	19855.7	18143.3	18344	14934.9	12567.9	22106.6	22432	22897.8	24183.3	24153.2	25888.3	24996.2	25425.8	22799	28653.8	27335.4	18704.4	21186.2	18548	28832	20885	19599.1	20216.5	19234.2	19581.5	24935.6
K02109	F-type H+-transporting ATPase subunit b	21038.6	23343.6	20839.1	24486.2	23049.2	23515.3	24549.5	26852.1	16800.6	20754.3	17343.6	19912.7	18286.3	18500	15253.9	12633.9	22388.6	29751	30167.8	30555.8	28813.4	32366.8	35093.2	31175.3	26341.5	36456.8	33693.4	22223.1	26475.4	22533.7	30771.7	26656.7	23455.1	25943.9	26581.2	21086.2	27000.1
K02110	F-type H+-transporting ATPase subunit c	19357.9	19397.3	18188.1	23713.2	20629.5	22307.7	22921.2	24805.4	16302.9	19720.3	17240.6	19912.7	18164.3	18421	14944.9	12728.9	22107.6	22437	22954.8	24202.3	24153.2	25891.3	25006.2	25422.8	23206	28744.8	27340.4	18781.4	21342.2	18898	28947	20910	19663.1	20438.5	19316.2	19709.5	25090.6
K02111	F-type H+/Na+-transporting ATPase subunit alpha [EC:7.1.2.2 7.2.2.1]	19316.9	19316.3	18163.1	23638.2	20518.5	22310.7	22890.2	24141.4	15904.9	19664.3	17016.1	19951.2	18412.3	18522.5	14982.9	12564.9	22231.1	22430	22916.8	24207.3	24159.2	25884.3	25000.2	25428.8	22791	28662.8	27455.4	19326.4	21258.2	18571	28966	20893	19595.1	21022.5	19257.2	19605.5	24983.6
K02112	F-type H+/Na+-transporting ATPase subunit beta [EC:7.1.2.2 7.2.2.1]	19346.9	19347.3	18472.1	23674.2	20550.5	22343.7	22983.2	24161.4	15945.9	19731.3	17109.6	19872.7	18180.3	18391.5	14944.9	12569.9	22116.6	22428	23072.8	24260.3	24140.2	25885.3	25004.2	25417.8	22792.5	28667.8	27332.4	18708.4	21199.2	18559	28850	20903	19665.1	20258	19267.7	19647.5	24995.1
K02113	F-type H+-transporting ATPase subunit delta	18006.9	17598.3	16573.1	20613.2	19758.5	20317.7	21138.2	20712.4	13527.9	19153.3	13940.1	12542.7	13637.3	14755.5	10386.4	8476.92	16566.1	22076	22532.8	22905.3	23577.2	25276.3	24023.2	24644.8	22377	27452.3	26925.4	17363.4	19636.2	16733	26873	18925	16422.1	17645.5	17766.2	17265	22016.6
K02114	F-type H+-transporting ATPase subunit epsilon	19331.3	19317.6	18107.4	23634.2	20517.5	22304	22893.2	24145.4	15902.9	19682.6	16905.6	19659.7	18036.6	18188	13842.9	12488.9	21571.6	22313.7	22860.1	24180.3	24137.6	25842.6	24988.2	25418.8	22770	28642.8	27330.4	18700.4	21186.2	18548	28832.3	20884.3	19594.1	20216.9	19234.5	19580.5	24934.6
K02115	F-type H+-transporting ATPase subunit gamma	19332.9	19320.3	18178.1	23639.2	20523.5	22305.7	22898.2	24146.4	15904.9	19703.3	17103.6	19855.7	18142.3	18344	14934.9	12567.9	22106.6	22424	22891.8	24180.3	24140.2	25885.3	24995.2	25422.8	22793	28648.8	27333.4	18700.4	21186.2	18548	28832	20884	19598.1	20216.5	19234.2	19581.5	24934.6
K02116	ATP synthase protein I	2640.29	4360.86	2601.32	1690.99	2979.92	2021.66	2764.86	4127.42	1780.96	1210	284.06	16.05	26.12	78.78	53.92	30.62	67.92	7497.9	6403.25	6165.19	6104.12	7793.05	10917.3	6333.44	3683.3	10745	6669.54	3623.27	4495.96	3475.56	1931.55	5865.45	4128.7	5668.03	6952.07	1112.23	1862.22
K02117	V/A-type H+/Na+-transporting ATPase subunit A [EC:7.1.2.2 7.2.2.1]	10481.7	5320.82	10265.4	8801.49	5178.52	10959	11166.1	11801.3	9249.51	8591.8	20163.2	26884.8	24315.3	19911.2	21511.7	25405.1	21851	7783.08	10436	11946.9	14895.3	12731.7	9510.88	12595.8	12246.1	13630.9	13664.7	11429.5	8453.16	10719	9731.63	7434.34	10865.2	10915.3	9263.32	13376.3	9592.35
K02118	V/A-type H+/Na+-transporting ATPase subunit B	10511.7	5375.82	10581.4	8842.49	5212.52	11000	11300.1	11843.3	9291.51	8659.8	20304.2	26910.8	24356.3	19969.2	21530.7	25576.1	21879	7792.08	10618	12030.9	14899.3	12735.7	9524.88	12597.8	12249.1	13649.9	13664.7	11438.5	8467.16	10734	9784.63	7458.34	10935.2	10957.3	9302.32	13466.3	9655.35
K02119	V/A-type H+/Na+-transporting ATPase subunit C	6722.17	4852.74	9278.57	7369.34	4467.51	7533.51	8669.74	10258.3	7922.64	7397.14	13183.7	21494.2	14531.7	15078.7	13976	15567.2	19266.7	6657	6384.83	9811.67	8512.67	10095	7993.6	10942.7	10276	11682.8	11028.3	7196	7394.5	7781.85	6019.49	6364.67	7696.66	8858	6988.17	9987.5	6953.02
K02120	V/A-type H+/Na+-transporting ATPase subunit D	10483.7	5321.82	9941.4	8772.49	5158.52	10924	11130.1	11812.3	9209.51	8602.8	20292.2	26876.8	24279.3	19869.2	21510.7	25572.1	21859	7777.08	10252	11864.9	14895.3	12649.7	9505.88	12593.8	12247.1	13611.9	13663.7	11422.5	8441.16	10712	9748.63	7420.34	10769.2	10873.3	9234.32	13334.3	9532.35
K02121	V/A-type H+/Na+-transporting ATPase subunit E	4131.33	3325.98	6260.56	5326.99	2722.34	4546.5	5233.57	5604.77	5553.68	2602.47	12336.1	16115.5	13860.1	11824.2	15457.2	19214.2	9454.38	3993.25	7020.66	6320.72	8340.92	5090.71	4953.05	7010	4386.3	4526.62	8118.92	4554.17	3591.16	6084	3580.33	3970.17	4664.83	6239.33	5771.83	6223.5	4696
K02122	V/A-type H+/Na+-transporting ATPase subunit F	9013.84	5078.74	9420.74	7791.5	4903.18	8437.51	9805.4	10517.6	8736.13	7710.63	13671	21997.5	15137.7	15980.3	14746.5	16304.5	19706.5	6841.33	7027.33	10528.2	9002.34	10834.5	8355.93	11219.3	10816.3	12004.8	11825.8	7921.83	7705	9292	7642.8	6686.67	10240.8	10274	7677.49	12523.3	7836.85
K02123	V/A-type H+/Na+-transporting ATPase subunit I	10497.7	5328.82	10271.4	8805.49	5179.52	10951	11208.1	11828.3	9240.51	8626.8	20237.8	26794.3	23952.3	19920.7	21502.7	25625.1	21886.5	7783.08	10434	11939.9	14889.3	12733.7	9515.88	12617.8	12245.1	13626.9	13655.7	11414.5	8450.16	10719	9770.63	7405.34	10828.2	10905.3	9245.32	13378.3	9593.35
K02124	V/A-type H+/Na+-transporting ATPase subunit K	10483.7	5301.82	9977.4	8770.49	5152.52	10913	11123.1	11813.3	9199.51	8598.8	20194.2	26713.8	23646.3	19694.2	21447.7	25467.1	21775	7779.08	10252	11856.9	14887.3	12731.7	9506.88	12591.8	12244.1	13607.9	13655.7	11406.5	8437.16	10708	9752.63	7386.34	10761.2	10863.3	9211.32	13312.3	9532.35
K02160	acetyl-CoA carboxylase biotin carboxyl carrier protein	9912.8	8172.81	10348	8503.07	12040	8805.25	11597.6	14196.4	10468.3	9962.43	12348.6	19825.1	15500.1	14463.6	12651.3	14985.3	17669.7	12825.4	7408.22	12472.8	8884.51	11327.3	8250.12	12510.3	11765.6	13522	16178.1	8772.1	7510.07	9295.33	8416.15	8995.67	9860.63	9932.54	8856.49	11874.7	9082.63
K02164	nitric oxide reductase NorE protein	0.011	1.2	0.2	0.2	0.011	0.011	0.011	0.2	0.011	0.011	0.011	0.011	0.011	0.011	0.011	0.011	0.011	0.011	0.2	0.011	0.011	0.011	0.011	0.011	0.011	1	0.011	0.011	0.011	0.011	0.011	0.011	4	0.2	0.011	3	0.011
K02167	TetR/AcrR family transcriptional regulator, transcriptional repressor of bet genes	1.38	3.45	2.99	6.32	16.25	3.38	2.88	3.58	3.12	2.75	1.38	5.38	2.25	1.12	0.25	1.12	0.25	13.88	8.95	30.12	2.75	110.05	6.05	7	6.29	6.17	1.88	5.38	3.62	4.12	3.17	6.25	1.75	3.2	1.12	2	0.12
K02168	choline/glycine/proline betaine transport protein	3.78	28.15	122.06	19.02	44.25	21.28	10.88	34.68	9.32	32.75	10.38	16.38	16.25	14.12	4.25	7.12	5.25	34.88	26.35	68.62	6.45	385.22	19.22	26	15.46	21.84	12.38	15.38	15.82	16.12	19.84	14.25	69.25	15.6	4.12	7	4.12
K02169	malonyl-CoA O-methyltransferase [EC:2.1.1.197]	2261.29	2991.26	3463.31	1846.39	2205.09	1363.38	1958.36	1972.47	3833.83	2496.08	1001.26	286.89	990.61	1085.53	636.68	542.21	1229.63	931.4	3064.58	1541.09	4076.92	1515.01	1520.47	1736.58	2097.09	2305.25	900.63	2553.77	3026.42	3012.29	1042.47	2520.08	1588.62	2487.53	2673.28	2576.06	1073.95
K02170	pimeloyl-[acyl-carrier protein] methyl ester esterase [EC:3.1.1.85]	20.88	61.35	60.32	13.65	69.25	23.55	36.69	21.05	13.45	25.08	7.52	11.05	13.92	11.45	35.72	6.12	4.58	13.98	31.09	43.12	12.42	115.72	18.52	27.33	12.29	19.13	64.71	13.85	27.76	30.79	19.31	76.58	23.04	13.87	13.12	17.81	48.45
K02171	BlaI family transcriptional regulator, penicillinase repressor	9641.51	5613.84	7843.51	16837.2	3145.85	17406	18316.7	15761.3	8714.82	5127.32	14703	11323.7	9279.67	11416.7	7387	7042.16	10329	4236.16	14640.3	11602.6	12182.5	15196.5	11782.2	11906.5	13458.2	13789.8	9934.31	11169.2	18466.5	10853.1	23757.6	7603.17	14787	14190	11728.3	18915.1	31372.2
K02172	bla regulator protein blaR1	7721.01	3178.84	5177.51	12944.7	2080.85	14235.5	14725.7	11301.8	5246.32	3842.82	8788.5	865.66	3384.17	5076.67	2079	2558.16	2810.5	3124.16	13516.8	8742.65	10676	13402.5	10060.2	10913.5	12628.2	11825.3	8806.31	9090.16	16439.5	7987.15	20857.6	5462.17	10628.5	8472	9197.81	14264.6	26645.2
K02173	putative kinase	8	8.33	2.33	1.33	16	101.67	3.67	1.33	2.33	2.33	3	5.67	4.67	5.33	2.33	1	1.33	8.67	7	227	14.67	169.67	56.33	0.33	22	122.67	231.33	23.33	109	20.67	86	33.33	30	19.67	4	13.67	106.33
K02182	carnitine-CoA ligase [EC:6.2.1.48]	27.84	48.67	11.66	152	115.34	287.34	62.51	20.33	21.33	15	29.34	5.67	11.84	9.33	3.83	5.66	5	91.5	48.33	97.5	119.34	258.5	33.16	48.82	86.34	116.5	34.99	73.83	95.17	28.85	127.32	84.67	443.17	150.84	97.51	33.66	43.84
K02188	cobalt-precorrin-5B (C1)-methyltransferase [EC:2.1.1.195]	11607.5	7927.28	12206.7	8732.13	5923.76	15184.6	12769.5	12955.8	7630.82	7575.82	10740.9	15656.5	14620.9	12175.4	12056.3	10113.4	16611.5	13811.8	16689.4	17791.4	17326.5	19899	18052.3	17257.7	14950.5	20467.3	19712.9	12831.3	13823.8	11359.2	16764.2	12021.8	13259.3	14841.5	14324.4	11732.7	17214
K02189	cobalt-precorrin 5A hydrolase [EC:3.7.1.12]	11559.2	7901.7	12149.5	8674.14	5974.92	15092.1	12779.3	12910.3	7651.94	7653.65	10981	16209.9	15500.4	13622.4	12924.9	10409.1	16536.8	13522.6	15963.7	17352.2	14899.3	19796.3	18278.4	17040.7	14666.2	20186.2	19534	12823.1	13613.8	11341.7	16730.9	11974.7	13225.5	14748.7	14259	11670.7	17156
K02190	sirohydrochlorin cobaltochelatase [EC:4.99.1.3]	12257.3	9517.92	11035.5	5020.51	7223.92	6703.23	10547.8	11586.8	5574.36	6947.32	5477.87	5588.22	6908.07	5169.95	3945.25	4015.13	5687.93	17747.8	17443.1	19573	18926.5	21973.7	26827.5	20151.2	15263	27190.7	20757.5	12704.2	13009.1	10749.1	12770.5	14473.9	12888.1	16185.5	16707.4	8682.66	8100.97
K02191	cobalt-precorrin-6B (C15)-methyltransferase [EC:2.1.1.196]	1064.7	164.82	4.99	221.94	97.08	72.88	138.45	38.9	30.94	180.82	16.38	12.3	20.08	3.95	8.92	3.29	18.67	17.3	10.5	40.04	18.25	94.8	9.05	22.92	11.87	8.83	23.13	17.63	11.12	39.54	6.42	49.83	4.67	16.17	2.54	4.75	7.12
K02192	bacterioferritin-associated ferredoxin	33.71	122.68	74.15	28.15	81.25	46.88	68.69	43.55	18.45	114.41	9.52	14.05	15.25	15.45	15.72	9.12	10.58	96.65	48.42	62.62	32.25	140.55	23.52	332.33	59.29	26.63	122.71	27.85	36.76	41.79	24.14	200.91	40.54	17.2	52.45	31.31	14.45
K02193	heme exporter protein A [EC:7.6.2.5]	1656.87	3821.45	2699.65	528.65	2731.41	1146.55	1484.88	2558.11	628.62	1070.91	190.38	124.55	145.25	459.45	118.08	359.12	208.58	9588.72	6148.78	6218.62	4343.95	6368.05	10032.9	5803.33	3334.29	7044.34	5787.71	3525.38	4339.82	3629.96	1498.17	5975.58	3664.75	5497.03	6825.45	909.84	1408.95
K02194	heme exporter protein B	1656.87	3821.45	2699.65	535.65	2731.41	1146.55	1484.88	2558.11	629.62	1071.91	190.38	124.55	145.25	459.45	118.08	360.12	208.58	9616.72	6346.78	7585.62	5109.95	6408.05	10075.9	6923.33	4673.29	7147.34	9149.71	3525.38	4339.82	3629.96	1499.17	5975.58	3664.75	5498.03	6825.45	909.84	1408.95
K02195	heme exporter protein C	1657.87	3827.45	2699.65	539.65	2734.41	1150.55	1485.88	2564.11	633.62	1079.91	196.38	129.55	151.25	467.45	120.08	362.12	211.58	9618.72	6352.78	7590.62	5109.95	6409.05	10076.9	6926.33	4679.29	7148.34	9155.71	3527.38	4343.82	3636.96	1502.17	5982.58	3664.75	5504.03	6825.45	910.84	1408.95
K02196	heme exporter protein D	19.71	56.11	63.65	12.65	64.25	19.38	35.55	16.11	23.45	20.41	2.38	6.05	5.25	3.45	1.58	2.12	1.58	19.22	20.28	47.12	11.95	119.05	19.38	21.33	8.29	17.84	45.21	13.71	25.82	23.79	15.5	75.91	22.75	8.2	2.45	12.67	3.45
K02197	cytochrome c-type biogenesis protein CcmE	1657.87	3827.45	2699.65	539.65	2734.41	1150.55	1485.88	2564.11	633.62	1079.91	196.38	129.55	151.25	467.45	120.08	362.12	211.58	9618.72	6352.78	7590.62	5109.95	6409.05	10076.9	6926.33	4679.29	7148.34	9155.71	3527.38	4343.82	3636.96	1502.17	5982.58	3664.75	5504.03	6825.45	910.84	1408.95
K02198	cytochrome c-type biogenesis protein CcmF	1657.87	3827.45	2699.65	539.65	2734.41	1150.55	1485.88	2564.11	646.62	1080.91	196.52	130.12	152.25	467.59	120.22	362.26	211.72	9622.15	6355.49	7598.62	5110.95	6413.05	10079.9	6926.33	4679.29	7148.34	9156.71	3527.38	4345.82	3636.96	1502.17	5982.58	3664.75	5504.03	6825.45	910.84	1408.95
K02199	cytochrome c biogenesis protein CcmG, thiol:disulfide interchange protein DsbE	23.71	137.11	66.65	20.65	68.25	107.38	39.55	812.11	64.45	39.41	84.38	14.05	14.25	60.45	28.58	9.12	23.58	97.22	31.28	66.12	24.95	121.05	22.38	29.83	15.29	22.84	53.21	101.71	30.82	33.79	20.5	90.91	30.25	14.2	9.45	26.67	7.45
K02200	cytochrome c-type biogenesis protein CcmH	45.04	236.64	130.18	41.85	123.25	140.71	77.55	852.31	95.45	87.74	99.38	26.05	29.58	80.45	42.58	17.12	34.58	187.89	63.81	107.12	34.28	132.38	38.38	54.33	30.29	39.84	109.21	117.71	42.82	68.79	39.83	161.24	52.75	29.73	16.78	47.67	17.45
K02203	phosphoserine / homoserine phosphotransferase [EC:3.1.3.3 2.7.1.39]	1857.5	2481.7	3341.7	4374.7	1318	5520	4870	5078.2	3757	1417	5589.34	8179.17	4603.17	6162.33	5441.33	3323.83	6801.83	3198.5	1262.7	2944	2278.5	2663.5	2224.5	1034.5	2808	2281	1916	2264.5	1635.5	3744.5	7098	2787	3603.5	4595.2	2618	3734.5	5378.5
K02204	homoserine kinase type II [EC:2.7.1.39]	26.33	114.53	68.53	27.2	59.5	39.33	64.5	41.4	28	111.33	9	7.5	8.33	11	12	5.5	8	95.17	40.53	31	42.03	25.33	17	322	50	16	116	110	12.2	35	17.33	171.33	31	6.53	51.33	24.5	9
K02205	arginine/ornithine permease	1	0.2	2.2	0.2	0.011	2.2	0.011	0.2	0.011	0.011	0.4	0.011	0.4	0.011	0.4	0.011	0.011	6	8.2	0.8	0.011	0.011	0.011	0.4	0.011	0.011	29	0.011	0.011	0.011	0.011	0.4	0.011	0.2	0.4	0.011	0.011
K02217	ferritin [EC:1.16.3.2]	8729.78	7472.87	9310.37	5570.66	6754.43	5414.04	7151.7	6638.44	10585.9	6617.59	14432.1	14118	12742.4	10438.1	14817.5	12283.8	11336.5	7144.33	8245.01	7809.84	14522.5	6802.51	5377.72	6177.91	7460.18	8784.08	7292.79	9801.19	6592.92	8937.97	4599.8	6877.59	7994.03	9669	6035.04	9080.31	4613.05
K02221	YggT family protein	4133.34	11121	4887.02	2029.77	14292.7	4374.55	4151.2	5735.33	2584.64	10011.2	2128.19	4048.09	3623.11	4958.48	4414.4	3396.59	6873.58	15369.2	7604.32	7241.94	6132.56	7622.97	10924.4	8339.7	4483.48	9272.07	7543.79	5402.02	6389.51	5832.85	2470.2	10106.6	5616.79	6623.2	7900.26	1871.98	2121.37
K02224	cobyrinic acid a,c-diamide synthase [EC:6.3.5.9 6.3.5.11]	12306	9999.82	12994.4	6424.83	8132.42	14247.6	13124.7	12137.1	6105.09	8200.72	9367.27	12944.7	12397.5	11208.8	10610.1	6835.18	14714.4	20804.3	22602.4	22605.9	21040.7	25274	27769.3	22280.7	18185.5	26330.8	25135.9	14961.5	17148.5	12922.4	16553.4	15954	13703.3	16942.9	19339.9	10322.9	15302.5
K02225	cobalamin biosynthetic protein CobC	2.33	38.53	4.53	4.2	1	11.33	5	22.4	0.011	11.33	4	2	3.33	5	11	4	6	77.67	14.53	19	8.53	1.33	11	19	1	18	2	5	1.2	3	4.33	12.33	6	0.53	8.33	13	5
K02226	alpha-ribazole phosphatase [EC:3.1.3.73]	12948.2	5803.6	11553.9	10475.5	5868.1	16243.9	12965.8	12712.6	10695.5	8942.48	13707.6	22845.8	18623.9	17376.9	16082	15689.9	20111	7108.72	11450	12823.4	14620	14747.5	9357.16	12352.6	12987.5	14312.9	14892.2	9958.96	9883.28	10578.2	16379.4	7195.33	10452.8	9423.2	11278.2	11029.2	16458.8
K02227	adenosylcobinamide-phosphate synthase [EC:6.3.1.10]	12617.1	8291.74	12482.5	9584.26	6464.59	16611	14068	13330.5	8965.52	8054.98	12783.6	20435.2	17493.8	15344.1	15489.3	11018.8	20624	14141.8	17023.2	18264.8	17881.9	20269	18910.3	17817.9	16536.3	20934.8	20226.7	13406.5	14387	13040.5	17530	12868.7	13594.8	15230.2	14757.2	12473.7	17543.8
K02228	precorrin-6A synthase [EC:2.1.1.152]	0.4	8.8	0.5	3.3	0.5	5.9	5.5	12.2	0.2	0.011	2	0.5	3	2	1	1.5	1	2.5	5	3.5	2.2	1.5	0.011	7	1	5.5	0.5	5	5.2	0.011	5.5	3	7.5	2	1	3	1.5
K02229	precorrin-3B synthase [EC:1.14.13.83]	5.4	15	30.7	9.5	22.5	5.9	5.5	12.4	9.2	20	2	0.5	4	4	1	3.5	1	3.5	16.2	5.5	2.2	5.5	2	7	2	5.5	2.5	6	5.2	1	5.5	3	9.5	2.2	1	3	2.5
K02230	cobaltochelatase CobN [EC:6.6.1.2]	18.73	39.2	296.9	40.03	34.5	44.9	91.5	27.6	41.2	30	126.83	211	847.33	593.17	151	483.17	316.17	54.17	369.73	138.17	1823.2	26.83	39.33	49.5	201.67	210.5	31.17	14	26.53	13	35.83	28.67	80	44.73	36.33	71	64.5
K02231	adenosylcobinamide kinase / adenosylcobinamide-phosphate guanylyltransferase [EC:2.7.1.156 2.7.7.62]	13433.9	8643.08	15197.2	10394.9	7083.1	16533.3	14694	14587	9290.19	8604.32	13032.4	20603.4	17616.4	15355.2	15549.1	11232.3	20763.2	14824.8	18385.7	20740.4	18957.9	22644.8	21120.2	21763.9	16575.8	22875.8	25882.9	13614.3	14872.5	12566.6	17919.7	13143.3	14366.5	15596	15016	12885.9	17778.7
K02232	adenosylcobyric acid synthase [EC:6.3.5.10]	12582.3	7944.41	12806.5	9423.43	5598.26	15763.3	13922.5	13336.5	8957.02	7904.65	12453.8	20408.2	17398.9	14983.2	14654.6	10988.7	20589.9	14086.5	17272.7	18252.9	17792.5	20229.3	18907.3	17604.2	15327.5	20917.3	20073.9	13194.8	14387.5	12012.7	17473	12585.7	13588.8	15087.9	14734.2	12338.2	17430.5
K02233	adenosylcobinamide-GDP ribazoletransferase [EC:2.7.8.26]	12653.3	8352.74	12886.5	9639.09	6569.59	15881.3	13980.1	13362.8	8997.35	8195.98	12850.1	20427.9	17537.2	15405.9	15522.6	10994.3	20622.9	14516.8	17231.4	18299.2	17987.2	20568.3	18972.7	18279.2	15343.8	21283.9	20217.5	13198.8	14407.5	12115.7	17556.7	12836.7	13592.8	15079.5	14871.9	12354.9	17596.1
K02234	cobalamin biosynthesis protein CobW	0.011	7.2	0.2	2.2	0.011	5	5	10.4	0.011	0.011	2	0.011	3	2	1	1	1	8	2.2	3	0.2	0.011	0.011	6	1	5	0.011	4	5.2	0.011	5	8	2	2.2	1	1	1
K02236	leader peptidase (prepilin peptidase) / N-methyltransferase [EC:3.4.23.43 2.1.1.-]	1860.75	6366.5	1373.5	1180.5	10803.5	2637.1	1567.5	2956.5	1454	8216.75	29.7	15	52.7	83.5	26.2	47	796	3309.75	259.5	154.4	191	103.5	274.25	835.45	35	536.5	1045.5	26.75	176	215.25	47.75	3364.2	37	265.5	21.45	192.75	33.75
K02237	competence protein ComEA	15358	12946.4	12298	14623.8	16266.2	19492.1	17721.8	17743.2	11549.9	17082	14681.7	18603.8	16499	15951.3	14455.5	15867	19198.1	14589.6	13958.1	14324.4	14208.2	17097	12778.9	16938.3	15408.8	16952.9	17312.9	12315.7	15132.8	13052.7	22445.8	12551.8	14078.4	12275.9	13338.5	17491.6	21953.7
K02238	competence protein ComEC	21123	19358.7	18684.7	24016.4	20910.2	23312.1	22405.2	23049.2	16783.5	20938.5	24536.3	26676.8	27444.1	25108	25557.9	22759.8	25089.5	23091.2	24829.9	25288.9	25101.6	25524	25467.9	26124.4	24082.9	25840.5	27810	21042.2	22364.3	21599.4	25471.8	21340.6	20323.9	23493.5	20148.8	21977.3	25215.4
K02239	competence protein ComER	0.5	1	1	0.011	0.011	1.1	0.011	0.011	0.011	0.011	0.2	0.011	0.2	0.011	1.2	0.011	0.011	3	4	2.4	3	0.011	1	5.2	0.011	4	15.5	0.011	0.011	0.011	8	0.2	4	4	0.2	4	0.011
K02240	competence protein ComFA	1985.92	6622.28	1458.42	1204.5	10938.9	2762.85	1732.78	2964.73	1462.42	8476.61	240.7	50.64	268.53	188.39	131.62	246.92	866.78	3356.92	274.11	508.32	217.61	285.17	318.42	895.37	41.61	641.44	1076.25	29.75	212.22	262.14	54.64	3426.5	51.42	310.67	89.81	224.75	38.75
K02241	competence protein ComFB	1503.24	165.74	328.37	1107.57	526.17	503.61	292.41	307.77	165.57	81.74	1162.18	2335.07	2268.37	2405.64	1438.34	2032.97	4115.98	353.43	183.04	247.57	1100.5	410.5	226	369.69	412.01	624.83	267.33	871	647	881.35	625.66	962.37	775.66	675.5	477.54	269.83	737.35
K02242	competence protein ComFC	2034.17	6738.18	1399.07	1237.75	10907.9	3479.6	1914.18	2967.58	1485.72	8417.66	181.2	31.64	60.53	81.39	40.87	171.67	808.03	3338.17	728.36	358.82	329.11	276.92	308.52	886.37	1226.36	1333.44	1297.25	236	948.22	1720.89	206.39	729	132.42	631.17	543.31	727	70.25
K02243	competence protein ComGA	1985.92	6622.28	1458.42	1204.5	10938.9	2762.85	1732.78	2964.73	1462.42	8476.61	240.7	50.64	268.53	188.39	131.62	246.92	866.78	3350.92	274.11	507.32	210.61	284.17	318.42	895.37	41.61	639.44	1075.25	29.75	212.22	262.14	54.64	3426.5	51.42	310.67	89.81	224.75	38.75
K02244	competence protein ComGB	1959.42	6526.28	1373.67	1201.5	10882.4	2652.6	1587.78	2957.23	1454.67	8395.86	29.7	18.39	32.03	38.39	26.37	48.17	793.28	3304.92	259.61	159.57	190.61	102.67	274.92	835.62	35.11	536.94	1047.5	26.75	105.22	203.64	47.64	613.75	37.17	267.67	22.06	193.25	32.75
K02245	competence protein ComGC	1985.92	6621.28	1457.42	1204.5	10935.9	2762.85	1732.78	2960.73	1462.42	8469.61	216.7	46.64	172.53	133.39	102.62	239.92	851.78	3334.92	273.11	475.32	208.61	282.17	318.42	894.37	41.61	609.44	1067.25	29.75	137.22	244.14	51.64	674.5	46.42	295.67	85.81	209.75	34.75
K02246	competence protein ComGD	364.42	2840.17	1371.67	478.17	7415.33	422.6	1285.67	2944.67	1437.67	2376.42	25.7	12.17	27.03	35.83	23.37	42.17	792.17	3299.92	256.5	153.57	179.5	100.67	266.92	832.62	32	533.83	1027.5	26.75	102	202.42	46.42	612.53	34.17	257.67	20.62	192.25	27.75
K02247	competence protein ComGE	0.5	0.011	1	0.011	0.011	1.1	0.011	0.011	0.011	0.011	0.2	0.011	0.2	0.011	0.2	0.011	0.011	3	4	0.4	0.011	0.011	0.011	0.2	0.011	0.011	14.5	0.011	0.011	0.011	0.011	0.2	0.011	0.011	0.2	0.011	0.011
K02248	competence protein ComGF	1694.17	3872.67	9.67	748.67	3561.33	2256.6	319.17	12.67	17.67	6304.17	15.7	15.17	20.53	10.83	18.87	9.17	783.17	20.17	40	20.57	23.5	13.67	44.67	385.37	11.5	332.83	81.5	12.5	75	8.17	21.17	607.53	9.67	9.67	9.37	104	15.5
K02249	competence protein ComGG	0.5	0.011	1	0.011	0.011	1.1	0.011	0.011	0.011	0.011	0.2	0.011	0.2	0.011	0.2	0.011	0.011	3	4	0.4	0.011	0.011	0.011	0.2	0.011	0.011	14.5	0.011	0.011	0.011	0.011	0.2	0.011	0.011	0.2	0.011	0.011
K02250	competence protein ComK	3.25	11.5	2	0.5	16	101.6	2.5	2	0.011	2.25	1.2	5	3.7	3	4.7	0.011	0.011	11.75	14.5	211.4	0.011	154	32.25	2.45	2.5	57	45	0.25	3	4.25	12.25	4.2	8.5	0.011	1.45	9.25	1.25
K02251	competence protein ComQ	0.011	0.011	1	0.011	0.011	0.6	0.011	0.011	0.011	0.011	0.2	0.011	0.2	0.011	0.2	0.011	0.011	0.011	0.011	0.4	0.011	0.011	0.011	0.2	0.011	0.011	0.011	0.011	0.011	0.011	0.011	0.2	0.011	0.011	0.2	0.011	0.011
K02253	competence protein ComX	0.011	0.011	1	0.011	0.011	0.6	0.011	0.011	0.011	0.011	0.2	0.011	0.2	0.011	0.2	0.011	0.011	0.011	0.011	0.4	0.011	0.011	0.011	0.2	0.011	0.011	0.011	0.011	0.011	0.011	0.011	0.2	0.011	0.011	0.2	0.011	0.011
K02254	competence protein ComZ	0.5	0.011	1	0.011	0.011	1.1	0.011	0.011	0.011	0.011	0.2	0.011	0.2	0.011	0.2	0.011	0.011	3	4	0.4	0.011	0.011	0.011	0.2	0.011	0.011	14.5	0.011	0.011	0.011	0.011	0.2	0.011	0.011	0.2	0.011	0.011
K02255	ferritin-like protein 2	5.38	3.15	2.95	3.45	16.25	5.05	3.69	2.85	3.45	1.08	1.52	6.05	3.92	2.45	1.72	2.12	1.58	7.98	5.89	30.12	3.42	92.05	7.35	7.33	6.12	6.46	3.21	4.85	22.76	5.79	4.14	27.58	5.04	4.67	2.12	4.81	1.45
K02258	cytochrome c oxidase assembly protein subunit 11	29.33	152.53	69.53	23.2	56	113.33	63	811.4	51	104.33	77	3	4.33	50	25	6	19	89.67	31.53	20	40.53	21.33	13	320	44	15	109	105	7.2	29	14.33	162.33	29	2.53	50.33	24	14
K02259	cytochrome c oxidase assembly protein subunit 15	38.48	175.83	162.53	176	84.5	230.83	68	900.4	283.2	146.08	83.2	9.5	15.03	60	32.7	12.5	25	125.92	125.03	1147.9	55.53	201.83	65.25	1105.95	128.5	40.5	149	111.25	16.2	37.75	33.08	170.53	76.5	17.53	50.78	32.25	16.75
K02274	cytochrome c oxidase subunit I [EC:7.1.1.9]	42.56	194.66	219.36	188	97	241.66	80	917.3	284.2	149.16	90.2	12	28.86	114	35.2	19	27	166.34	356.86	2527.4	828.26	333.66	113	2246.2	1473	155	3516.5	123	35.6	38.5	53.66	177.86	129	27.86	51.86	40	22.5
K02275	cytochrome c oxidase subunit II [EC:7.1.1.9]	47.89	213.99	170.19	185.5	92.5	249.49	101.5	929.8	287.2	218.49	93.2	339.5	55.19	131	39.2	49.5	719	161.51	342.19	2525.9	852.59	260.49	120	2549.7	1507	170.5	3578	127	25.6	45.5	50.49	290.19	85	22.19	97.19	43	24.5
K02276	cytochrome c oxidase subunit III [EC:7.1.1.9]	36.89	173.99	168.19	182.5	84.5	226.49	69.5	877.6	272.2	146.49	85.2	11.5	20.19	61	31.2	13.5	25	171.51	380.19	3632.9	835.39	333.49	148	3001.7	1542	161.5	3529	111	20.4	37.5	40.49	173.19	76	21.19	53.19	32	16.5
K02277	cytochrome c oxidase subunit IV [EC:7.1.1.9]	1.5	1	1	0.011	0.011	3.1	0.011	24	12	0.011	2.2	2	5.2	1	1.2	0.011	0.011	30	198	359.4	583	37	23	1125.2	52	107	243.5	0.011	0.011	0.011	8	0.2	4	4	0.2	4	0.011
K02278	prepilin peptidase CpaA [EC:3.4.23.43]	1346.5	852.2	3007.7	1012.2	1360.68	1007.17	2209	2178.9	1179.83	1341.49	301.81	58.9	184.83	89.14	152.64	152.97	160.81	1061.1	1631.4	2702.16	2927.7	3997.16	3079.83	4594.82	1427.34	5953.82	5378.32	399.83	415.2	674.5	510.46	324.83	810.84	1499.36	296.65	1328.32	481.85
K02279	pilus assembly protein CpaB	1899.06	1365.76	1191.06	2064.78	1850.68	1823.5	1858.08	2473.84	1516.4	743.24	3416.48	3755.07	2268.83	2759.8	1497.15	1701.47	2889.14	3897.93	559.07	852.18	2117.54	2962.66	1278	1088.66	574.18	4405	1244.16	825.5	438.86	713.36	779.98	950.82	1721.98	1110.86	790	664	658.86
K02280	pilus assembly protein CpaC	53.66	435.86	16.86	201.2	910	97.66	33	39.4	59	173.66	15	12	14.66	19	14	7	11	94.34	48.86	27	21.86	29.66	6	328	56	7	82	19	14.2	25	76.66	136.66	11	12.86	50.66	18	8
K02281	pilus assembly protein CpaD	2	34	5	8	1	9	4	15.2	1	13	3	2	2	3	10	3	5	77	9	15	1.2	1	2	5	3	4	2	5	1.2	3	2	9	6	0.011	7	12	4
K02282	pilus assembly protein CpaE	81.56	423.26	352.06	210.6	1092	137.16	43.9	49	68.9	184.56	107	116	133.66	410	99.5	353.5	183	3568.34	85.36	187.5	129.36	507.16	99.5	187.5	30.5	235.5	173.5	128	14.2	328.5	116.66	371.16	160	137.36	166.66	127	42.5
K02283	pilus assembly protein CpaF [EC:7.4.2.8]	16630	5097.4	14509.1	13945.9	5763.36	22327.9	20269.2	17144.7	8216.92	11010.1	13152.7	10871.3	12294	9678.89	9853.57	7542.88	13312.4	10466.4	17197.9	17816.3	18661.5	25911.7	16096.2	21014.6	18768.7	23731.8	25348.3	11531.7	16769.7	11243	29842.6	9382.49	12464.8	10738.9	11164.3	17699.1	27556.2
K02291	15-cis-phytoene synthase [EC:2.5.1.32]	19.33	107.83	20	49.33	33.83	42.26	89.5	75.6	14	110.33	354.53	25.5	138.19	356.33	817.87	56.16	111.67	181.84	53	58.73	69.43	83.66	24	331.37	55.33	50.5	90.33	121.67	19.6	89.33	45	371.2	33.5	14.33	66.2	39	135.33
K02297	cytochrome o ubiquinol oxidase subunit II [EC:7.1.1.3]	15.04	79.68	13.65	24.32	30.25	38.04	38.02	43.92	14.12	101.41	16.52	17.38	18.91	23.12	15.39	9.12	12.25	94.65	34.75	60.12	24.61	135.71	12.19	323	58.29	18.46	83.88	22.52	18.96	30.12	16.97	133.91	14.04	18.86	52.78	22.14	10.12
K02298	cytochrome o ubiquinol oxidase subunit I [EC:7.1.1.3]	15.04	79.68	13.65	24.32	30.25	38.04	38.02	43.92	14.12	101.41	16.52	17.38	18.91	23.12	15.39	9.12	12.25	94.65	34.75	60.12	24.61	135.71	12.19	323	58.29	18.46	83.88	22.52	18.96	30.12	16.97	133.91	14.04	18.86	52.78	22.14	10.12
K02299	cytochrome o ubiquinol oxidase subunit III	16.29	81.18	14.65	24.82	30.25	41.04	38.52	69.92	26.12	102.66	16.52	17.38	19.41	23.12	16.89	9.12	12.25	95.4	37.25	60.12	24.61	135.71	12.44	323.25	58.79	18.46	83.88	22.77	18.96	30.37	17.22	133.91	14.54	18.86	53.03	22.39	10.37
K02300	cytochrome o ubiquinol oxidase subunit IV	15.54	79.68	13.65	24.32	30.25	38.54	38.02	43.92	14.12	101.41	16.52	17.38	18.91	23.12	15.39	9.12	12.25	97.65	38.75	60.12	24.61	135.71	12.19	323	58.29	18.46	98.38	22.52	18.96	30.12	16.97	133.91	14.04	18.86	52.78	22.14	10.12
K02302	uroporphyrin-III C-methyltransferase / precorrin-2 dehydrogenase / sirohydrochlorin ferrochelatase [EC:2.1.1.107 1.3.1.76 4.99.1.4]	952.26	434.3	405.81	405.47	436	618.43	1697.57	2111.83	1005.07	359.83	204.9	38.43	62.17	28.57	36.97	64.74	75.33	615.86	350.04	283.74	1739.37	2083.77	1011.07	389.33	326.08	4002.3	365.09	142.23	479.58	268.41	181.48	359.33	404.79	363.07	193.74	342.81	285.07
[truncated: 4,712 more rows]
